# Supplementary material for: FeGenie: A Comprehensive Tool for the Identification of Iron Genes and Iron Gene Neighborhoods in Genome and Metagenome Assemblies
Source: Front Microbiol. 2020 Jan 31;11:37. doi: 10.3389/fmicb.2020.00037 (PMC7005843; doi:10.3389/fmicb.2020.00037)
Supplement: TABLE S2 — Acquisition of representative genomes. Genome sequences of model microorganisms were downloaded from the NCBI RefSeq database on November 4, 2017 (Pruitt et al., 2007). Additional genome sequences for candidate taxa were obtained using the NCBI accession IDs found in Hug et al. (2016). [file Table_2.xlsx]

## Sheet: Sheet1
Table S2. Acquisition of representative genomes. Genome sequences of model microorganisms were downloaded from the NCBI RefSeq database on November 4, 2017 (Pruitt et al., 2007). Additional genome sequences for candidate taxa were obtained using the NCBI accession IDs found in Hug et al. (2016).
Organism_name	NCBI_accession	Genome	File
Aggregatibacter actinomycetemcomitans Y4 Scfld0	NZ_KB290837.1	representative_isolate	NA
Bacillus anthracis SK-102	Ga0077990	representative_isolate	NA
Bacillus subtilis subsp. subtilis str. 168	NC_000964.3	representative_isolate	NA
Capnocytophaga ochracea DSM 7271	NC_013162.1	representative_isolate	NA
Chlorobium tepidum TLS	NC_002932.3	representative_isolate	NA
Dechloromonas aromatica RCB	NC_007298.1	representative_isolate	NA
Escherichia coli K-12	Ga0098719	representative_isolate	NA
Ferroplasma acidarmanus fer1	NC_021592.1	representative_isolate	NA
Geobacter bemidjiensis	NC_011146.1	representative_isolate	NA
Geobacter sulfurreducens PCA	NC_002939.5	representative_isolate	NA
Listeria monocytogenes 10403S	NC_017544.1	representative_isolate	NA
Magnetospirillum magneticum AMB-1	NC_007626.1	representative_isolate	NA
Mariprofundus ferrooxydans PV-1	NZ_AATS00000000.1	representative_isolate	NA
Porphyromonas gingivalis W83	NC_002950.2	representative_isolate	NA
Prochlorococcus marinus subsp. marinus str. CCMP1375	NC_005042.1	representative_isolate	NA
Pseudomonas aeruginosa PAO1	NC_002516.2	representative_isolate	NA
Rhodobacter ferrooxidans SW2 ctg00005	NZ_ACYY01000059.1	representative_isolate	NA
Rhodoferax ferrireducens T118	NC_007908.1	representative_isolate	NA
Rhodopseudomonas palustris TIE-1	NC_011004.1	representative_isolate	NA
Shewanella oneidensis MR-1	NC_004347.2	representative_isolate	NA
Streptococcus mutans UA159	NC_004350.2	representative_isolate	NA
Sulfolobus metallicus DSM 6482	NZ_BBBY01000001.1	representative_isolate	NA
Synechocystis sp. IPPAS B-1465	NZ_CP028094.1	representative_isolate	NA
Desulfovibrio ferrophilus	NZ_AP017378.1	representative_isolate	NA
Acaryochloris marina MBIC11017	GCF_000018105.1	representative_isolate	NA
Acaryochloris marina CCMEE 5410	GCF_000238775.1	representative_isolate	NA
Marinimicrobia bacterium JGI 0000039-D08	ASZK01000001.1	candidate_genome	GCA_000405265.1_ASM40526v1_genomic.fna
Candidate division KSB1 bacterium RBG_16_48_16	METF01000001.1	candidate_genome	GCA_001771235.1_ASM177123v1_genomic.fna
Candidate division Zixibacteria bacterium RBG_16_43_9	MEWM01000001.1	candidate_genome	GCA_001775355.1_ASM177535v1_genomic.fna
Candidatus Aminicenantes bacterium RBG_13_59_9	MEXW01000001.1	candidate_genome	GCA_001775685.1_ASM177568v1_genomic.fna
Candidatus Schekmanbacteria bacterium RBG_13_48_7	MGDD01000001.1	candidate_genome	GCA_001790695.1_ASM179069v1_genomic.fna
Candidatus Portnoybacteria bacterium RBG_19FT_COMBO_36_7	MHMW01000001.1	candidate_genome	GCA_001819495.1_ASM181949v1_genomic.fna
Candidatus Nealsonbacteria bacterium RIFCSPLOWO2_01_FULL_38_120	MHMF01000001.1	candidate_genome	GCA_001821475.1_ASM182147v1_genomic.fna
Candidatus Kuenenbacteria bacterium CG1_02_38_13	MNVB01000074.1	candidate_genome	GCA_001871365.1_ASM187136v1_genomic.fna
Candidatus Omnitrophica bacterium CG1_02_44_16	MNVR01000028.1	candidate_genome	GCA_001873995.1_ASM187399v1_genomic.fna
Candidatus Nitrospira defluvii	FP929003.1	candidate_genome	GCA_000196815.1_ASM19681v1_genomic.fna
Candidatus Caldatribacterium californiense OP9-cSCG	APKF01000001.1	candidate_genome	GCA_000353875.1__Ca._Caldatribacterium_californiense__genomic.fna
Candidatus Dadabacteria bacterium RIFCSPHIGHO2_12_FULL_53_21	MFCJ01000001.1	candidate_genome	GCA_001775255.1_ASM177525v1_genomic.fna
Candidatus Lindowbacteria bacterium RIFCSPLOWO2_12_FULL_62_27	MFPR01000001.1	candidate_genome	GCA_001784175.1_ASM178417v1_genomic.fna
Candidatus Tectomicrobia bacterium RIFCSPLOWO2_12_FULL_69_37	MGDP01000001.1	candidate_genome	GCA_001790955.1_ASM179095v1_genomic.fna
Candidatus Raymondbacteria bacterium RIFOXYB2_FULL_49_35	MGPY01000001.1	candidate_genome	GCA_001797525.1_ASM179752v1_genomic.fna
Candidatus Rokubacteria bacterium 13_2_20CM_2_70_11	MNDJ01000022.1	candidate_genome	GCA_001914885.1_ASM191488v1_genomic.fna
Candidatus Handelsmanbacteria bacterium RIFCSPLOWO2_12_FULL_64_10	MFKF01000001.1	candidate_genome	GCA_001781055.1_ASM178105v1_genomic.fna
Archaeon GW2011_AR4	JWKP01000001.1	candidate_genome	GCA_000806095.1_ASM80609v1_genomic.fna
Borrelia burgdorferi	GCF_000008685.2	representative_isolate	NA
Treponema pallidum	NZ_CP003679.1	representative_isolate	NA
