# Supplementary material for: FeGenie: A Comprehensive Tool for the Identification of Iron Genes and Iron Gene Neighborhoods in Genome and Metagenome Assemblies
Source: Front Microbiol. 2020 Jan 31;11:37. doi: 10.3389/fmicb.2020.00037 (PMC7005843; doi:10.3389/fmicb.2020.00037)
Supplement: TABLE S3 — FeGenie’s rules for identifying dissimilatory iron oxidation and reduction. These rules are derived from the genomic co-occurrence, operon structures, and phylogeny of genes previously implicated in these metabolisms. [file Table_3.xlsx]

## Sheet: Sheet1
Table S3. FeGenie's rules for identifying dissimilatory iron oxidation and reduction. These rules are derived from the genomic co-occurrence, operon structures, and phylogeny of genes previously implicated in these metabolisms.
Category	Genetic_component	Rules
iron reduction	MtrCAB/CymA	Identification of MtrC, MtrA, and MtrB within a gene cluster. Identification of CymA, along with these components, is further taken as a marker for iron reduction.
probable iron reduction	MtrCB	Identification of these components in an operon
probable iron reduction	MtrAB,	Identification of these components in an operon
probable iron reduction	MtoAB+MtrC	Identification of these components in an operon
iron reduction	OmcF/OmcS/OmcZ	Identification of either OmcF, OmcS, or OmcZ within a genome or metagenome
iron reduction	porin/periplaismic_cytochrome/outer-membrane_cytochrome	Identification of a porin in the same gene cluster as a periplasmic cytochrome and an outer-membrane cytochrome
iron reduction	TherJR_1122/	Identification of TherJR_1122 within genome or metagenome
iron reduction	DFE_0448-0451	Identification of at least three of the genomes present within the operon
iron reduction	DFE_0461-0465	Identification of at least three of the genomes present within the operon
iron oxidation	Cyc2 clusters 1 , 2, and 3	Identification of Cyc2 within a genome or metagenome. Identification of Cyc1 in the same genome as Cyc2 is further taken as evidence for iron oxidation.
possible iron oxidation/reduction	MtoAB	Identification of MtoA and MtoB within a single operon that is missing a homolog to MtrC.
iron oxidation	FoxABC	Identification of FoxA, FoxB, and FoxC within a gene cluster.
iron oxidation	FoxEYZ	Identification of FoxE, FoxY, and FoxZ within a gene cluster
iron oxidation	Sulfocyanin	Identification of sulfocyanin within a genome or metagenome.
magnetosome formation	MamABCDEFGJKMPWXY	Identification of more than one Mam homolog within a cluster, with the exception of MamM and MamB, which are commonly associated with other cellular functions.
