# Supplementary material for: FeGenie: A Comprehensive Tool for the Identification of Iron Genes and Iron Gene Neighborhoods in Genome and Metagenome Assemblies
Source: Front Microbiol. 2020 Jan 31;11:37. doi: 10.3389/fmicb.2020.00037 (PMC7005843; doi:10.3389/fmicb.2020.00037)
Supplement: TABLE S4 — AntiSMASH results of the Bacillus anthracis genome. Cluster 17 and 19 are siderophore operons, where Cluster 17 is the operon that produces petrobactin and Cluster 19 is a siderophore(anthrabactin) with 46% of genes similar to the bacillibactin gene cluster. [file Table_4.xlsx]

## Sheet: Sheet1
Table S4. AntiSMASH results of the Bacillus anthracis genome. Cluster 17 and 19 are siderophore operons, where Cluster 17 is the operon that produces petrobactin and Cluster 19 is a siderophore(anthrabactin) with 46% of genes similar to the bacillibactin gene cluster.
Cluster	Type	From	To	Most similar known cluster	MIBiG BGC-ID
The following clusters are from record Ga0077990_12:
Cluster 1	Cf_saccharide	34001	56030	-	-
The following clusters are from record Ga0077990_13:
Cluster 2	Cf_putative	163609	185153	-	-
Cluster 3	Cf_putative	272263	288235	Bacitracin_biosynthetic_gene_cluster (22% of genes show similarity)	BGC0000310_c1
Cluster 4	Cf_putative	368185	382758	-	-
Cluster 5	Cf_saccharide	488902	519183	-	-
Cluster 6	Cf_putative	628346	642243	-	-
Cluster 7	Cf_putative	754345	760581	-	-
Cluster 8	Cf_putative	959106	964673	-	-
Cluster 9	Cf_fatty_acid	1138448	1160650	-	-
Cluster 10	Cf_saccharide	1171134	1195960	S-layer_glycan_biosynthetic_gene_cluster (19% of genes show similarity)	BGC0000796_c1
Cluster 11	Bacteriocin	1215211	1229076	-	-
Cluster 12	Cf_putative	1272606	1279403	Polyhydroxyalkanoates_biosynthetic_gene_cluster (100% of genes show similarity)	BGC0000920_c1
Cluster 13	Cf_saccharide	1587376	1614722	-	-
Cluster 14	Cf_fatty_acid	1701158	1722141	-	-
Cluster 15	Cf_fatty_acid	1808042	1829037	-	-
Cluster 16	Cf_putative	1840639	1846767	-	-
Cluster 17	Siderophore	1860797	1874502	Petrobactin_biosynthetic_gene_cluster (100% of genes show similarity)	BGC0000942_c1
Cluster 18	Cf_putative	1894852	1921798	-	-
Cluster 19	Nrps	2185034	2234758	Bacillibactin_biosynthetic_gene_cluster (46% of genes show similarity)	BGC0000309_c1
Cluster 20	Cf_putative	2274070	2287803	-	-
Cluster 21	Cf_putative	2376049	2383620	-	-
Cluster 22	Cf_putative	2395004	2414470	-	-
Cluster 23	Bacteriocin	2491034	2501300	-	-
Cluster 24	Nrps	2513880	2560890	-	-
Cluster 25	Cf_saccharide	2776638	2803024	-	-
Cluster 26	Cf_fatty_acid	2982846	3003835	-	-
Cluster 27	Cf_putative	3017032	3028489	Zwittermycin_A_biosynthetic_gene_cluster (18% of genes show similarity)	BGC0001059_c1
Cluster 28	Cf_putative	3160190	3171658	-	-
Cluster 29	Cf_saccharide	3190508	3217390	Polyoxypeptin_biosynthetic_gene_cluster (5% of genes show similarity)	BGC0001036_c1
Cluster 30	Cf_saccharide	3271833	3298922	-	-
Cluster 31	Terpene	3312533	3334386	Molybdenum_cofactor_biosynthetic_gene_cluster (17% of genes show similarity)	BGC0000916_c1
Cluster 32	Cf_putative	3877162	3891981	Burkholderic_acid_biosynthetic_gene_cluster (6% of genes show similarity)	BGC0001120_c1
Cluster 33	Cf_putative	3960770	3966030	-	-
Cluster 34	Cf_putative	3973108	3981479	Citrulline_biosynthetic_gene_cluster (18% of genes show similarity)	BGC0000895_c1
Cluster 35	Cf_putative	4172827	4185206	-	-
Cluster 36	Cf_putative	4427587	4437764	-	-
Cluster 37	Cf_putative	4495459	4501402	-	-
Cluster 38	Cf_saccharide	4996634	5023205	Emulsan_biosynthetic_gene_cluster (9% of genes show similarity)	BGC0000760_c1
Cluster 39	Cf_saccharide	5147069	5183370	-	-
