# Supplementary material for: FeGenie: A Comprehensive Tool for the Identification of Iron Genes and Iron Gene Neighborhoods in Genome and Metagenome Assemblies
Source: Front Microbiol. 2020 Jan 31;11:37. doi: 10.3389/fmicb.2020.00037 (PMC7005843; doi:10.3389/fmicb.2020.00037)
Supplement: DATA SHEET S6 — FeGenie output for metagenomes in long-format summary. [file Data_Sheet_6.CSV]

iron_gene_regulation	MarianaS7_qccontigs_simpname.fasta	S7_NODE_2_34	PF04773_FecR	35.4	21.3	2	0	MRTITKNRWLAAVIATVILPTSWLITSVSAANLADSTRSTGYWQVKRGDTLYSIARKLYPSQTKQQARLRKALVRLNESAFPSGRADSLSAGARLKLPRYTHKAQQSSTMVSQSTAEGWRVKRGQSLSIIARRLAPSSKRLQENLVADLLRLNPSAFAGGKVRGLMVGAVLVLPAYLQDKGVTKPPRQVVSSETLGQPVKVVAKQQAPEVASTPLLAKVSLPLSNSVGHVLMSTSVLQARREAGALRSLSRNSRVYVGDTLITGSAGTTQLRMKDGALLALRPSTEFKIEEYRYEGSENGSERSFFRLLRGGFRTITGAVGHLNKSNYRVATRVATIGIRGTHYGLQLCDSTCGAGKNGLYGGVVDGSIVVSNDAGEKIFNNDEYFYVASETSQARPLL…
iron_aquisition-siderophore_transport	MarianaS7_qccontigs_simpname.fasta	S7_NODE_2_35	FpvE-family-permease	34.9	25.8	2	0	MDDFIYRAIIAGLLVAVVAGPMGCFVVWRRMAYFGEAISHSALLGIVLGFLMGLSPTLGVLLITVGLALLLALLQQWQPLANDTLLGIFSHTSLSLGLVGLAFLEDQQLDLYAFLFGDILSVTTSELWVMSGVAFLSLLILSFLWQQLLAVTLHEELAQVEGISLFRSHIIFVMLIAVLVAVALKVVGILLITSLLIIPSAAAQRLANSPEQMAIGSIIVGALSVLIGIQASLWWDTPTGPSIVVTASLFFLLSNLLPRRH*
iron_aquisition-siderophore_transport	MarianaS7_qccontigs_simpname.fasta	S7_NODE_2_36	FpvD-family-siderophore-transport	94.8	40	2	0	MTHNHSIILQCEQLSHQFQGQEVLKNISFELQEGKILTLIGPNGSGKSTLIRLLLGLLKPQQGLIYQRPKLRIGYMPQKLHVNPSLPLTVARFLTLNTQIKLAQQQNILELTEIQAILHKPLQKVSGGEMQRLLLARALLRKPNLLVLDEPAQGVDINGQQELYRIISQVRDEHGCSVFMVSHDLHLVMAASDFVICLNHHICCTGHPESVSQHPEYLRLFGALDNSMALYNHHHDHQHDLHGNILPNSEPSNDG*
iron_aquisition-siderophore_transport	MarianaS7_qccontigs_simpname.fasta	S7_NODE_2_37	FpvC-family-siderophore-transport	28.5	18.5	2	0	MHFIFKKWLCGSCLALILAGLPMAQASSEIRVVVSIKPLHSLASALMRGVAEPQLLIKGRASPHHFSLKPSHLRLMNQADIVLWLGDSVESSLSKVIGQRPTSVQSLSLLQESSLIRLPMRDGGVWQHDHDHHDEKKGVFEGRRVDPHLWLDPLNAERIAQVLARALIAHDPTNEARYRANLERLSKQLRQLDLEIKGRLKAVQKVPYLVYHDAYHYFEKRYLLAATGAFVLDLSHRPAAKRLRSLRKKIASNSIRCAFLEPQYDARLLKSVVADLPIKIGILDPLGADLPAGEALYFRLMRRLTAQLEACLMDETLKFEKIR*
##########################################################################################################################################################################################################
iron_oxidation	MarianaS7_qccontigs_simpname.fasta	S7_NODE_39783_1	Cyc2_repCluster3	83.6	27.3	3	1	MKTNTTTKIGTLLFLALTSMNIQAIPSFARKTGVACSGCHTAVPSLNTFGRKFKTNGYRITSSQLPARKFNDYLNLDKSFPIAAAFSSRPYDKAKNGVTNVSAIQELELYIAGSFGKNWSGFMEFAGGPGEAAGVDHGQITYSVSPELNLQIAWGPTFWSDPYDTLTHMRRLTIGQSSIIGSEYGGADGPVGENRSYISANGYLSNGLYYSVGFGSQIDNAAGTDPQTATGRVAFDVTPNLMVGAFTVNGTCTIASGSDFCQMADRDYSRSGVDFQADYNNWRFTGVYLKAKDDNEIATVKETNTSTTGRVFYSVQQDGRPVWVPYLQIDKHELFNGTESITDTTIGLIYYYDENIKGTLEYVNTAGDGTTPDDSRTTIQLAAYF*
##########################################################################################################################################################################################################
iron_oxidation	MarianaS7_qccontigs_simpname.fasta	S7_NODE_27596_1	Cyc2_repCluster3	83.1	27.3	4	1	MKLNHTKKLGALLVGLIGTALITPDANAIPAFARKYDTACSSCHTAYPKLNAAGRKFKEDGYSFGNVAGEETISDYLHWDKSFPLSGAVVMRPYNKETGGNVQNRALHEIELLSAGKVYKNLSTFFELESEDEDVNPAGDPYPTHIAAGMFTYNYAPALKVQMGYGQLFFADPYDTYTDSRRLTATRNAVNSSANANVDDMIRHGHQQVSIYGRLGDKFFYNVGYAGLDSDGFGDNSSQYFGRLAYDIAPDIMIGAMGTDGTCKIVTSGSEAGGAASGCSTTRDQSFSKYGIDTQIDIADFRINGAYMTTKDDKPAAGDESNDFAYLEALYTMREGGRPTFVPLVRLDTFESNDGKDSTTAATLNLG
##########################################################################################################################################################################################################
iron_oxidation	MarianaS7_qccontigs_simpname.fasta	S7_NODE_65104_1	Cyc2_repCluster3	81.9	27.3	5	1	MNTINRTTPLFLTASLIMLLSVSSAANAIPAFARKYKTNCNACHTTYPKLNATGRRFKENGYEMAKGDHTGEEKISDYLNWDKFMPLSGAIVLRPYDKATPDSAKLRVLHEVEIFSGGRAYENVSTWFEIEAEDDEGGFNAAINSGFLTYTHSPALNLQAGYGGFLFADPYDSYSYMRRLSASHNPI
##########################################################################################################################################################################################################
iron_oxidation	MarianaS7_qccontigs_simpname.fasta	S7_NODE_8482_1	Cyc2_repCluster3	80.3	27.3	6	1	MAVTVVSMNVAAIPAFARKTGVACSGCHTAVPSLNTFGRKFKINGYRVYSAQLPARKFNDYLNLDKSFPIAAALISRPYDKSKDGESNVSAIQELELYIAGSFGKNWSGFMEFAGGPGEAAGVDHGQITYSVSPEFNMQIAWGPTFWSDPYDTLTHMRRLTIGQSSIIASEFGGADGPIGENRSYISANGYLSNSIYYSVGFGSQIDNAAGTDPQTFTGRVAFDITPNIMVGAFTVNGTCTIASGSGFCTLADRDYSRSGIDFQADSGNWRFTGVYLTAKDDNELATLNETNNAKTGRVLYVIREDGRPVWAPYMQVDQHELFDGTESITDTTAGIIYYFDENIKATLEFTDTSGDGSTPDDSRSTLQLAAYF*
##########################################################################################################################################################################################################
iron_oxidation	MarianaS7_qccontigs_simpname.fasta	S7_NODE_4816_2	Cyc2_repCluster3	79.7	27.3	7	1	MKLQLNLIASAFIGLAGILTMQSANAIPAFAAKYDKKCSSCHTAWPQLNAKGRAFKEEGYRLESEIREGTESVIEAESLRSMISIFLTARPYDKQDSGDTQLRAIQEAELFVAGAIDDNFSGFLAFEAEDDEDAFNVAVATATVAYRFNTEFNLNFSYAQVFEADPYSFLRNTLRLTRNRPATIDQRFGGSDRIRDNRQQVTATGRISHKLFYSLSYTGAPKDSVGEDPQGIAARVAYDITKDFMVGAFYWSGEELLTDAGSTPPSVTEFDRTGFDFQLDAANTRISGGYIIANDETLSTPGEKENIAMSFQAFHTMRSKSGKPTWVPLIRYDSYEKNDGNDQFNELTLNVGYYFRENAKGFIEYWQQLDTPDGVFEDSRLTLQMKVGF*
##########################################################################################################################################################################################################
iron_oxidation	MarianaS7_qccontigs_simpname.fasta	S7_NODE_1212_2	Cyc2_repCluster3	77.7	27.3	8	1	MKLKNIFALSAAITALLISLNAEAIPAFARTRHLPCSSCHTAYPALNTFGRNFKTNGYRINSISNDEAETMASDFSKGVSRLPIAMAVISRPLINNDPGGSASSTTEIRAIHEAEIFVGGVFYQKLSGFVEYEAEGEDGFGAVLGGAALNYDAADSLHIQFAYGSSFFADPYDTLSDARKLSIEHYNVTDDTFTDNADNGGKLRHARQQVSLFGRTLGNKLFYNVGVGGLTGDNIGSQSQVFFGRLAYDVMPNLMVGTFSMSGKCKTDMSADFATCDVGSTVAIQDRNFTRTGVDLQADINNFRLTTVFMTVSDDVINSNQSVDNTDSYIQGVYYGAASGKQLVPLLRYQSSENNNGNDTTDRLIAGLSYYLQDNFKATVEIAKDTSVPTGSNKSTSTL…
##########################################################################################################################################################################################################
iron_oxidation	MarianaS7_qccontigs_simpname.fasta	S7_NODE_11422_1	Cyc2_repCluster3	76.8	27.3	9	1	MKSKYTHQWVTLLIGLAGLVLVTPSANAIPAFARKYKTTCSSCHTAYPKLNSAGRKFKENGYDMAKGDRQGEEKISDYLDWDKFMPLSGAVVMRPINHESTGNTQIRALHEVELLSAGRAYKDVSVIFEMESEDEDVNLAGDPYPTHIAVGMFTYNYNQALKVQMGYGQLFFADPYDSYSDGRRLTATRNAVNSNPGAGVDDMIRHGHQQVSLYGRLGKQLFYN
##########################################################################################################################################################################################################
iron_oxidation	MarianaS7_qccontigs_simpname.fasta	S7_NODE_8307_2	Cyc2_repCluster3	75.0	27.3	10	1	MKLKNIFLLTGAITALLLSINAEAIPAFARTKHLPCSSCHTAYPALNSFGRNFKTNGYRINSISNDQAETLESDFSKGVDKLPIAMSVISRPFINNDPGGSASSTTEIRAIHEAEIFVGGVFYQKLSGFVEYEAEGEDGFGAVLGGAALNYDAADALHIQFAYGPSFFADPYDTLSDQRKLSVEHYNITNDTFTDNADNGGKLRHSRQQVSLFGRFLNNKLFYNVGVGGLTEDNIGSQSKVFFGRLAYDVMPNVMIGTFSMSGKCKINMTADFATCDVGSTVATQDRGFTRTGIDLQADINNFRLTTVFMTVSDDVINSNQSVDNTDNYIQGVYYGMASGKQLVPLLRYQSSENNNGNDTTNRLIAGLTYYLQDNFKATVEIGKDTSVPTGSDKSTSTL…
##########################################################################################################################################################################################################
iron_oxidation	MarianaS7_qccontigs_simpname.fasta	S7_NODE_54053_2	Cyc2_repCluster3	71.7	27.3	11	1	MKLRNISLFSGAMIALLLSVNAEAIPAFARTKHLPCTSCHSAFPSLNAFGRNFKTNGYRLNPVSSDQQETQQSDFSKGVDKLPIAMEIVSRPVSNNDPGGSASATTEIRAIHEAEIFVGGVFYQNLSGFVEYEAESEDGFGAVLGGAALNYDVADALHIQMAYGSSFFADPYDTLADHRKLSVEHYNVTNDTFTDNADNNDKLRHARQQVSLFGRIIDNKLFYNIGVGGLTGDNIGSQSKVVFGRLAYDVMPNLMIGTFGMSGTCKTN
##########################################################################################################################################################################################################
iron_oxidation	MarianaS7_qccontigs_simpname.fasta	S7_NODE_80266_1	Cyc2_repCluster3	71.4	27.3	12	1	MKTNKLTLFGATFLLLIASLNVNAIPAFARKTGVACSGCHTAVPALNSFGRKFKTNGYRVASGQMPARKFNDYLNLDKSFPIAAAFSSVPYDKPKNGETNVSAVGELELFIAGSFAKNWSGFLEFAGGAGEPTGVDHAQISYAVSPKLNLQIAWGPTFWSDPYDTLTHMRRITIGQSSIIGNEFGGADGPVGENRSYISASGYLTDKLYYSVGFGSQIDNAEGTDPQTFTGRIAFDITPDIMLGAF
##########################################################################################################################################################################################################
iron_oxidation	MarianaS7_qccontigs_simpname.fasta	S7_NODE_12149_3	Cyc2_repCluster3	71.4	27.3	13	1	MFHTSNTDKSLFSKTLLFFILLSTLALLYPPSSEAIPVFARKYNMSCNTCHAAFPRLNEFGEQFVASNYRLPNWKDGTLQTGDEMLALPSSVPLAIRAQAYVQQREAGTIDVISGAETEANTDIQAPYLIKILSSAPLSDHISYYFYAIMAEKGGNGEVVVEDAWISHDNLFDTGTSMLLGQFQISDLMFPRETRLTFQDLMVYRMAGLTYDRGVVFSRNIGSAELSLGLANGNGIHNTSSINSSGFKRPDHLFDNDAKKAVFGRLGFEVASANTGLFAYSGSQKNRAGDAGLDSGNRDTDKKAFGIDLSGKLGDKTYWFAQYIVNNWDGFLNANQSYRWQGGFVGLDYIHNDHWTFSGLYNNTNAGDLRNSDTIYEGIDMNTMTFTASYYFMRNVKTI…
##########################################################################################################################################################################################################
iron_oxidation	MarianaS7_qccontigs_simpname.fasta	S7_NODE_2321_1	Cyc2_repCluster3	70.1	27.3	14	1	MKTNKLTLFGATFLLLIASLNVNAIPAFARKTGVACSGCHTAVPSLNSLGRKFKTNGYRMAAGLAPARKFNDYLNLDKSFPIAAAFSSVPYDKTKNGETNVSAVGELELFIAGSFGKNWSGFLEFAGGAGEPSGVDHAQISYAVSPKLNLQIAWGPTFWSDPYDTLTHMRRITLVQSSIIGNEFGGADGPVGENRSYISANGYLTDKLYYSVGFGSQ
##########################################################################################################################################################################################################
iron_oxidation	MarianaS7_qccontigs_simpname.fasta	S7_NODE_11833_3	Cyc2_repCluster3	68.5	27.3	15	1	MQIINTKTNRPNQGLFSVFFFLLIFSVLIFPKDSEAIPAFARKYNMSCIACHAAFPRLNEFGKQFVSDNYRLPNWKDSTVQTGDDMLALPDSVPLALRTQAFAQAREANAVDVETGDTVSADTDFQSPYLIKLLSSAPLSDHISYYFYAIFAEKGDNGAVIVEDAWFSHDDIFGTDISLMLGQFQVSDLMFPRETRLTFQDFMVYRMAGLTYDRGTIFSYTAGPVDLSLGLVNGNGISENNSINSPGYKRPDHLFDNNSGKAVFGRIGGDIAGVNVGLFGYSGTQKNAVAPGTVSGNRDTDKISYGVDL
##########################################################################################################################################################################################################
iron_oxidation	MarianaS7_qccontigs_simpname.fasta	S7_NODE_49246_2	Cyc2_repCluster3	65.8	27.3	16	1	MKIRNIFVSMAATTALLISINAEAIPAFARTHHLQCSACHTAYPSLNSFGRNFKTNGYRMNSISNDKAETTKSDFSEGVDKLPIAMSIIS
##########################################################################################################################################################################################################
iron_oxidation	MarianaS7_qccontigs_simpname.fasta	S7_NODE_5188_1	Cyc2_repCluster3	65.2	27.3	17	1	MKKLLFTVCAFALLAVGSVSLIPTEAEAIPVFARKYGMSCNSCHTMFPKLTKMGVAFRERGFRFAEGKDDFDMQSEVGKNMDAEESPSAVWASSFPFTVRTQVLYSGAGPVVDQNDVPVMPGARFGMLDGALTQRADGQWQSNRKVGFGELGLISSGSYDNLFWWLDANQNGIGMLEVGYYVNDLLKFRFGRIQNNVGYGMTMMSQRPLGFGAIDNAQMAGGTMLMMGDGISINGTTNGDSGVGTSYSLSLTTNGKVQSAATNLAVDPSLVGKQSYAVYGRVAQEIMDNHIVGVYGYSAKNWVSDGMGGEAVMLMGMAMGPTAAPTATAMQFSKVTRYGVDFAFNYGEPFQVFGGLTLGKNTNPVTKQNLDVQALTVVAEWKVTDNVLLGAKVNQLQVD…
##########################################################################################################################################################################################################
iron_oxidation	MarianaS7_qccontigs_simpname.fasta	S7_NODE_396_11	Cyc2_repCluster3	62.6	27.3	18	1	MKPHFFIVNNHRLILSTAFFFLFVVLLSMIPSKGEAMPAFARKYNMSCVACHSAFPRLNEFGEQFVSDNFRLPNWKDSTVNTGDDMLALPDSVPLALRTQAFVQAREAEAIDISTGETTTADTDFQSPYLIKLLSSAPLSEHISYYFYAIFAEKGDNGSVIVEDAWFSHDDVFGTEISLMLGQFQVSDLMFPRETRLTFQDFMVYRMAGLTYDRGTIFSYSAGPVDLSLGLVNGNGIEENHTINSPGYKRPDHLFDNNSGKAVFGRIGGDIAGINAGLFAYSGTQKNATGIAGTDSGTRDTDKRSYGIDLSGTIGNKTHWFAQLLQNEWDEFIDINKSYSWFGSFAGIDYIHSDRWVYSFLYNYANANDLDNTDTVYEGIDINSVTFSASYYFMRNVKG…
##########################################################################################################################################################################################################
iron_oxidation	MarianaS7_qccontigs_simpname.fasta	S7_NODE_900_6	Cyc2_repCluster3	62.3	27.3	19	1	MQAINTKTNRPNQKVFSVIFFLLVFSVLMIPKNSEAIPAFARKYNMSCIACHAAFPRLNEFGKQFVSDNYRLPNWKDSTVQTGDDMLALPESVPLALRTQAFAQAREANAVDISNGDTVTADTDFQSPYLIKLLSSAPLSDHISYYFYAIFAEKGDNGAVIVEDAWFSHDDIFGTDISLMLGQFQVSDLMFPRETRLTFQDFMVYRMAGLTYDRGTIFSYTAGPVDLSLGLVNGNGISENNSINSPGYKRPDHLFDNNSGKAVFGRIGGDIAGVSLGLFGYSGTQKNATGTAGTISGNRDTDKRSYGVDLSGKFGTKTYWFAQFLQNDWDEFINQNTKYSWFGSFVGVDYIHSDHWAYSFLYNYADANDLKNTDTVYEGIDINSVTLSASYYFMRNVKG…
##########################################################################################################################################################################################################
iron_oxidation	MarianaS7_qccontigs_simpname.fasta	S7_NODE_171633_1	Cyc2_repCluster3	62.0	27.3	20	1	MTLKKLTMTMAIGAFGAVATMPLFADNADAIPVFARKYGLSCNSCHTMFPKLTKMGVAFRERGFRFEPGSDDLDMQNGPGKNINADENAVIPGNFPFTVRTQLLFSGSGPLTDNNDVPVMPGHRFGMLDGGLTNNSFTNKKANYKIGFGELGLISSGSYN
##########################################################################################################################################################################################################
iron_oxidation	MarianaS7_qccontigs_simpname.fasta	S7_NODE_448_6	Cyc2_repCluster3	61.9	27.3	21	1	MKKILYTLSGFAMLAVGSAALVPSEAEALPVFARKYGMACNSCHTMFPQLSKMGVAFRERGYRFEAGRGDIDSQDDRGKNFDASDNAVFAGAFPFTVRTQVLYSNAAPLTDSNDTVVMPGHRPGMLDGAKDNAKIGNGEFGLITAGSYDNFSWWMDSSLAGGIGMLEGIYYVSDLVKVRFGRVQNNVGYGMTMMSKRPMGYGWADAAQMAGGTMLMMVDGVSVHGTTNGDSGVGTYYNVSYGLAGKDSTTGNKTSTVYGRVAQEIMDNHIVGAYTYKATNYTSDVFGGEATMLMAMGAPGATNANPMAFSDVTRSGIDFAINYGEPLQAWGAYTVGNQTNAAGTKLDVTAITLATEWIMQEGWMLGAKYNSSKVDLQMGSNAVLKPAATTHTTLYGIHQ…
##########################################################################################################################################################################################################
iron_oxidation	MarianaS7_qccontigs_simpname.fasta	S7_NODE_897_2	Cyc2_repCluster3	61.9	27.3	22	1	MKKIMMTTVVGAFTLVGTLAFWAKDADAIPVFARKYGMSCNACHTMFPKLSKMGVAFRERGFRFEAGKEDLDMQGGPGKNVDTGDESPAAVFASNFPFTLRTQVLYSGAGPIMADDGVVVMPGHRMGMLDGALIQDPATGQWTSNRKIGFGELGLISSGSYDNFGWWIDANQNGIGMAEGLYYVNDLLKVRFGRVQNDVGYGMTMMSRRPLGFGAVDAAQMAGGTMLMMGDGISIHGTTNGDSGVGTLYNLSAFTYGKNSVQNNKVSNAFYGRLAQEIADNYIIGIYGYRATNYGSDAFGGENAMLMAMGAPGLTTANVMQFKNVTRYGVDFALNYGEPFQIWGAATFGNNRSTAPGTEKLDVRAFTVVAEYLVQDGLLFGVKWDQSRVDLKMGGFTKV…
##########################################################################################################################################################################################################
iron_oxidation	MarianaS7_qccontigs_simpname.fasta	S7_NODE_31093_2	Cyc2_repCluster3	61.7	27.3	23	1	MKQRVSFTILAAAFAVVSNLAFWIKDADAIPVFARKYGLACNSCHTMFPKLSKMGVAFRERGFRFESGKGDQEYQNGPGKNIDTGDESPSAVIPSNFPFTLRTQILFSGAGPITDANDQPVMPGHRMGMLDGALRADANGKWKSNNKVGFGELGLISSGSYDNWFWWLDANQNGISMLEGGYYFNDLFK
##########################################################################################################################################################################################################
iron_oxidation	MarianaS7_qccontigs_simpname.fasta	S7_NODE_114688_1	Cyc2_repCluster3	61.2	27.3	24	1	GSVALVPTNAEAIPVFARKYGMACSSCHTMFPKLTKMGVAFRERGFRFAAGRDDIENQDERGANFDAGENSVFAAAFPFTVRTQILYTSAGPNESTLANGDLAAGTPLMPGHRPGMLAGAGPGSYKIGFGEFGLISSGSYDNFSWWLDSSLAGGIAMLEGIYYVDDLLKIRFGRVQNNVGYGMTMMSKRPLAYGWADAAQMAGGTMLMMADGISVHGTTNGDSGVGTYYDLTIGTLGNNSNFTGNPGSTSIYARVAQ
##########################################################################################################################################################################################################
iron_oxidation	MarianaS7_qccontigs_simpname.fasta	S7_NODE_119054_2	Cyc2_repCluster3	61.1	27.3	25	1	MKKILYTLSGFAMLAVGSAALVPSEAEALPVFARKYGMACNSCHTMFPQLSKMGVAFRERGFRFEEGRGDIDSQDERGANFDAGENAVFAGAFPFTVRTQVLYSNAAPLTDSNDNVVMPGHRPGM
##########################################################################################################################################################################################################
iron_oxidation	MarianaS7_qccontigs_simpname.fasta	S7_NODE_40040_2	Cyc2_repCluster3	61.1	27.3	26	1	MKKILYTLSGFAMLAVSSAALVPSEAEAIPVFARKYGVTCNACHTMFPQLSKMGVAFRERGYRFEAGRGDLDSQDDRGKNFDGSDNTVFAAAFPFTVRTQVLYSNAAPIEADTGGAVMPGHRPGMLDGAKDNAKIGTGEFGLISSGSYDNFSWWMDSSLLGGIGMLEGIYYVNDLVKVRFGRVQNNVGYGMTMMSKRPMGYGWADAAQMAGATMLMMVDGVSVHGTTNGDSG
##########################################################################################################################################################################################################
iron_oxidation	MarianaS7_qccontigs_simpname.fasta	S7_NODE_20733_1	Cyc2_repCluster3	60.9	27.3	27	1	MNKIIMTMVVGAFTLVGTLAFWAKDADAIPVFARKYGMSCNSCHTMFPKLTKMGVAFRERGFRFAAGKDDFDMQSDMGKNIDAEESPSAVWASSFPFTVRTQVLYSGAGPVTDGADIPVMPGARFGMLDGALTQRADGQWQSNRKVGFGELGLISSGSYDNLFWWLDANQNGIGMLEVGYYVNDLLKFRFGRIQNNVGYGMTMMSQRPLGFGAIDNAQMAGGTMLMMGDGISINGTTNGDSGVGTSYSLSLTTNGKVQSAATNLTVDPSLVGKQSYAVYGR
##########################################################################################################################################################################################################
iron_oxidation	MarianaS7_qccontigs_simpname.fasta	S7_NODE_4822_2	Cyc2_repCluster3	60.9	27.3	28	1	MEKILYTLSGFAMLAVSSVALVPSEAEAIPVFARKYGVTCNACHTMFPQLSKMGVAFRERGYRFEAGRGDLDSQDDRGKNFDGSDNTVFAAAFPFTVRTQVLYSNAAPIEADNVGAAGGGPVVMPGHRPGMLDGAKDNAKIGTGEFGLISSGSYDNFSWWMDSSLQGGIGMLEGIYYVNDLVKVRFGRVQNNVGYGMTMMSKRPMGYGWADAAQMAGATMLMMVDGVSVHGTTNGDSGVGTYYNVSYGLAGNDSTSGNKTSTVYGRVAQEIMDNHIVGAYTYKATNYTSNVFGGEATMLMAMGAPGATNAKPMAFSDVTRSGIDFAVNYGEPLQAWGAYTVGKQTNAAGTTLDVTAITLATEWIMQEGWMLGAKYNSSKVDLQMLTNTVLKPAATTHTT…
##########################################################################################################################################################################################################
iron_oxidation	MarianaS7_qccontigs_simpname.fasta	S7_NODE_2751_2	Cyc2_repCluster3	59.5	27.3	29	1	MKKIMMTMVVGAFTLVGTLAFWAKDADAIPVFARKYGMACNSCHTMFPKLSKMGVAFRERGFRFEAGKEDLDMQGGPGKNVDTGDESPAAVFASNFPFTLRTQVMYSGAGPILADDTNVVMPGHRMGMLDGALVRDPATGEWISNRKIGFGELGLISSGSYDNFGWWIDANQNGIGMAEGVYYVSDLLKVRFGRVQNDVGYGMTMMSRRPLGFGAVDAAQMAGGTMLMMGDGISIHGTTNGDSGVGTLYNLSAFTYGKNSVQNNKVSNAVYGRLAQEIADNYIIGVYGYRATNYGSDAFGGENTMLMAMGPPGGTTANVMQFKDVTRYGVDFALNYGEPFQIWGAVTLGNNRSTAFGNEKLDVRAITVVAEYIVQDGLLFGAKWDQSRVDLKMLGMKKV…
##########################################################################################################################################################################################################
iron_oxidation	MarianaS7_qccontigs_simpname.fasta	S7_NODE_2798_4	Cyc2_repCluster3	57.3	27.3	30	1	MKKILFAASAFVFVAVGSVALVPTNAEALPVFARKYGMACSSCHTMFPKLTKMGVAFRERGFRFAAGRDDIDSQDDRGKNFDAGEKSVFAAAFPFTVRTQILATAAGPTTADDGVVVMPGHRPGMLDGAVPGNYKVGAGEFGLISSGSYDNFSWWMDASLAGGIAMLEGIYYADDLLKVRVGRVQNNVGYGMTMMSKRPLAYGWNDAAQMAGGTMLMMADGISVHGTTNGDSGVGTYYDFTYGTYGSDTASGGLGSTSIYGRVAQEFADNYIVGVYGYSAKNYTSDIFGGDAAMLMGMKVGANPVTATAMSFKDVTRYGVDFAFNYGEPFQVWGAYTAGTQ
##########################################################################################################################################################################################################
iron_oxidation	MarianaS7_qccontigs_simpname.fasta	S7_NODE_68799_2	Cyc2_repCluster1	106.9	31.5	31	1	MKKVFLLAALAGAVLPFTINKYFGTKCPALPKGLVKKIDAYAVPSFARQTGFSCSTCHTIPPRLNRYGMIFKMKGYTEGKAIGEIITGTGATILKYNPVSIRVLSYPYSKKKGEDSEFIFPDEFVIAFGGRIAENVGTFTSIVSEEGEAVEPEMVKVAIAKDFGNTIVGVVGGKTSPTGTDPFESLNVYSRITRFRTTV*
##########################################################################################################################################################################################################
iron_oxidation	MarianaS7_qccontigs_simpname.fasta	S7_NODE_130282_1	Cyc2_repCluster1	100.8	31.5	32	1	MKKTLLSAAAFASVAVAAVAIAPTTSEAIPAFARQTGAACLSCHFQTFPALKPFGRAFKRGSFTDVGDQALVEDDNLSIPAVMNATVVIRGNYTRATGSKGVWNVPMETPILVAGRVGTNSGFFVEFANAGTGPVSVGNWQFLNSFDISDDLKMGLGIQNSGFGGSAIFETSNVFGQHSGKLNGGGISAISAAGFDGTNPLGGTLSVGGWIGNDTFDVQLAEVAPSAAAGAPVGFN
##########################################################################################################################################################################################################
iron_oxidation	MarianaS7_qccontigs_simpname.fasta	S7_NODE_105180_1	Cyc2_repCluster1	140.4	31.5	33	1	MKFAPKLAVTAAALMTGLSGLLISSEVGAVPAFARQTGMACNTCHFQSFPALTAFGRSFKAGGFTMMGAAPLLEGDGLFLPSTLNVSVVTKIRNQWTKDDGATGYTSEIAWPDEAALLIGGRLNADTGYLMELGLGEGSNFLSTKIHFNLAQMGGTQISVIPFSTDGLGVAYGFELLNTGAFRADRPIEDRKGFSANQLLTAGGSPMDDDAGEAMGVAAVASASNFFVNASVYTPVFEGDTISKQALYLRGAYMTDV
##########################################################################################################################################################################################################
iron_oxidation	MarianaS7_qccontigs_simpname.fasta	S7_NODE_108737_2	Cyc2_repCluster1	70.8	31.5	34	1	MIRYLVAMFTMLTVMVSNAYAIPAFARQMGVSCAACHASNGYPTLTRFGRDFKASGYTLIGVQKQVTDTSNAGLSLPSTLNMSVVAEPSIIKDSGN
##########################################################################################################################################################################################################
iron_oxidation	MarianaS7_qccontigs_simpname.fasta	S7_NODE_15_10	Cyc2_repCluster1	117.3	31.5	35	1	MKFAPKLAVTAAALMTGLSGLLVTEDAAAVPAFARQTGMACNTCHFQSYPILTAFGRSFKADGYTMAGSQGLIEGQDLSLPNTLNIAMVGKIRANWRKADGASGFEATTEWPDELGMLIGGRLSENSGFLFELDQKGGSGIAGGKVVFNVADLGAAKLSVITFRGAEAGYGIELMGTGALGLQRPVESHNWSANLLLADHVGDAPDGAGLTVAANAPNFMVSATGYSTEFEPVQSTATYFRGVYFADVAGWDVGVGAQLFTGSSTVGRNNTVDAVRTVFDAQAQGSVAGMPLGIYASLGSAPKAAGGVENIYNTSDADASSLGVLGQLWMSPSVALFGGYGQVVSGNGATVASNEQTDSYVIVGAKFKPAQNITLEAYNETHTAAQSDAAAGADATDSL…
##########################################################################################################################################################################################################
iron_oxidation	MarianaS7_qccontigs_simpname.fasta	S7_NODE_144424_1	Cyc2_repCluster1	77.6	31.5	36	1	MLRYLVVTVTMLTVMVSNAYAIPAFARQMGVSCSACHSANGYDTLNRFGRDFKASGYTMVGSEKTIGSGKFMSLPSTLNMSVVAGTTIDSGTGSTSTSVATNNFGVFLGGRINNNMGAF
##########################################################################################################################################################################################################
iron_oxidation	MarianaS7_qccontigs_simpname.fasta	S7_NODE_42146_1	Cyc2_repCluster1	132.3	31.5	37	1	MKKILLSAAAFAVVAVSAVSIAPTTSEAIPAFARQTGAACLSCHFQSFPTLSAFGRAFKEGAFTDVGEQALVEDDDLSIPASLNMTLMFRPQFNITKVSGSVVPATNVTTKSIAATADQVMMIAGRIGTNTGAFVEYDGTFANQQLLHSIDMDAFKVILSYYNAGFGEDSGLQLMSVWGQHGGMLNGKALSINNSMGAAGNTAGVAVSVANEMGAITIGGVMPAGNAATSWSMAPMVRVQSFFEVAGMELGLGAIVVNGQNTLGTVKSDAKRFGIDAQLQGELGDMQFGVYADFAKAKASSATVANIYNASTLASRDGYSIRATIKPFHKIIAMVGVGQDKTGIAKTSKFALGLEYELYQNAVINLTYSANKTGTIKTKTTGLDFEFLM*
##########################################################################################################################################################################################################
iron_oxidation	MarianaS7_qccontigs_simpname.fasta	S7_NODE_45658_2	Cyc2_repCluster1	101.9	31.5	38	1	MKKIILSAASLAVAAVASVSVVPTTAEAVPAFARQTGAACLNCHFGAIPRLAQMGREFRMNGFRDLSQDAVEDEHLSIPAFFNASLLMKARVQVNRGDAGLTELQWPDESALLFGGRFGEHAGGLQEWDVIGGTMLGAFMGWQALPFIILLSSVTGAIIGSIALLLAKKGLQAEIPYGPYLAAAGIIWFFWSAQILYWYQTMILG*
##########################################################################################################################################################################################################
iron_oxidation	MarianaS7_qccontigs_simpname.fasta	S7_NODE_5849_1	Cyc2_repCluster3	41.0	27.3	39	1	MKKIIYSLGVFAMSAVSSIAMIPTEAEAIPVFARKYGMQCNACHTMFPKL
##########################################################################################################################################################################################################
iron_oxidation	MarianaS7_qccontigs_simpname.fasta	S7_NODE_218959_1	Cyc2_repCluster1	88.5	31.5	40	1	TSEAIPAFARQTGSACLACHFQSFPTLNAYGRAFKMGGLTDSSRDLVEDEGLSLPSTLNWT
##########################################################################################################################################################################################################
iron_oxidation	MarianaS7_qccontigs_simpname.fasta	S7_NODE_173252_1	Cyc2_repCluster1	91.0	31.5	41	1	MKFAPKLAVTAAALMTGLSGLMISSEVGAVPAFARQTGMACNTCHFQNYPTLTAFVRTFKADGYSMAGSQGLIKGQDLSLPNTLNIAMVGKIRANWEKADGDSGFTASAEWLDELGMLVGGRLSENSG
##########################################################################################################################################################################################################
iron_oxidation	MarianaS7_qccontigs_simpname.fasta	S7_NODE_769_5	Cyc2_repCluster1	67.2	31.5	42	1	MKKIILSAASLAVAAVASVSVAPTTSEAIPAFARQTGSACLACHFQSFPTLNAYGRAFKMGGLT
##########################################################################################################################################################################################################
iron_oxidation	MarianaS7_qccontigs_simpname.fasta	S7_NODE_45505_1	Cyc2_repCluster1	71.1	31.5	43	1	MIQRGITHMKKILLSAAAFAVVAVSAVSVAPTTSEAIPAFARQTGAACLSCHFQSFPTLAPFGREFKKGAFTDVGEQALVEDDN
##########################################################################################################################################################################################################
iron_oxidation	MarianaS7_qccontigs_simpname.fasta	S7_NODE_125422_1	Cyc2_repCluster1	100.8	31.5	44	1	MKKVIFSAAAFGLVAVSSMALAPTSAEAIPAFARQTGAACLSCHFQTFPALTAFGRAFKRGSFTDVGDEALVEDDNLSIPAVLNATVVIRGNYTNTKTSVSSTAFNKSVSSGAWNVPQETPILVAGRLGSNTGAFV
##########################################################################################################################################################################################################
iron_oxidation	MarianaS7_qccontigs_simpname.fasta	S7_NODE_9807_1	Cyc2_repCluster1	116.4	31.5	45	1	SLAVAAVASVSVVPTTSEAIPAFARQTGAACLACHFQSFPTLSAYGRAFKMGGMTDTSQDLLEDDGLSLPLALNWTVMVRPNFESVDNGTVKTDAFKFADQVFMIGGRAGEHTGVFLEVGGGAYANAQMINSYDMGDLKAGWTVFSAGFGSDAGMQVMSVWGQHGGLLSGKSLTINGTMEGSNKPQNGVALWAGNDTWVAQLGFVNGTDGVEAGDPSQTHYNFAPVLRGNYFLEAGDFEVGLGVIVASGKSGVNKTDQKRTGLDVQAMGEVGDMQIGIFADWATAPSSSNSNIYNGSTTDNRTGYSFRATVKPTHNLIFMAGLGQDKTGTATVDKTLVGVEYEAYQNGVVNLTYGSVKDSTTNVTTKTTTLEYELLI*
##########################################################################################################################################################################################################
iron_oxidation	MarianaS7_qccontigs_simpname.fasta	S7_NODE_3256_3	Cyc2_repCluster1	124.1	31.5	46	1	MKKILFSAAAFSLVAVSSMALVPTTAEAIPAFARQTGAACLSCHFQEVPALNAFGRSFKMNSFTDVGDQALIEDENLSIPAVLNASFVVRADMTNTKAVGASSTAYNIPVDQNLLIAGRAGTNTGVFLEFGGGAGDTNTGGLNNMQVMNSFDVGDFKVGISYADTSFGGDATLITNSVYGQHSGAASDVGGNVGAVQNSGWTNSIATIGAWVGNDMGYIQFALVAPGGAAGWVATTPVNAANGGVNVGLKMAKMIKLALTLDIAGFDTIIGGGSVTGTIAKAVAGNLTPSSMDMQWVFAQMQGDLGDMSVGLYGDWAHSKGKANGNILGAQDSINTPVATSVFGALGYSSLNAGDKFDAFSLRATLEPVSQVTLGLGYGYRKTTSNVPLNNIKHQVISL…
##########################################################################################################################################################################################################
iron_oxidation	MarianaS7_qccontigs_simpname.fasta	S7_NODE_205087_1	Cyc2_repCluster1	87.8	31.5	47	1	MKKIILSAASLAVAAVASVSVAPTTSEAIPAFARQTGSACLACHFQSFPTLNAYGRSFKMGALTDVGDQALVEDEHLSLPAVVNWTVMV
##########################################################################################################################################################################################################
iron_oxidation	MarianaS7_qccontigs_simpname.fasta	S7_NODE_166903_1	Cyc2_repCluster1	87.2	31.5	48	1	MKKTLLSAAAFAVVAVSAVSIAPTTSEAIPAFARQTGAACLSCHFQSFPTLASFGRSFKEGAFTDVGEQALVEDDNLSIPSSVNFTVMLRPQFNYTKDTGVAPTTGAKSIAATADQVLMFGGRI
##########################################################################################################################################################################################################
iron_oxidation	MarianaS7_qccontigs_simpname.fasta	S7_NODE_15256_2	Cyc2_repCluster1	124.2	31.5	49	1	MKKIILSAASLAVAAVASVSVAPTTSEAIPAFARQTGSACLSCHFQSFPTLSAYGRAFKMGGMTDSSRDLVEDEHLSIPATLNWTVMVRPNWFSEKSGGTTTKGFEFADQVFMIGGRAGEHTGVFIEYDGAYANTQMINSYDMGDNKAGWTVWDAGFGEDAGMQVMSVWGQHGGMLGGKSLSINNAMGTDQSQGIAVWTGNETWVAQLGFVDTVGDNATTNTGGVTDSSGFGGEWKYAPVIRGNYFLEAGDWEVGLGAIIATGSAGVDSITGDTVDTKRTGIDVQAFGEVNDMQIGVFADWATAPASSTSKANYYNQGSTTDARTGYSFRVSVKPTHNLIFLAGIGQDKTGAAKTDKTRVGVEYEMYQNFAVQLIFDSVDDGTTKTDTTLIDLELLI*
##########################################################################################################################################################################################################
iron_oxidation	MarianaS7_qccontigs_simpname.fasta	S7_NODE_6128_1	Cyc2_repCluster1	156.3	31.5	50	1	MKKIILSAATLAVAAVASVSVAPTTSEAVPAFARQTGAACLNCHFGAIPRLAQMGREFRMGGFRDLAGEALEDEHLSIPMAFNASLLMKARIRSYSGDTTKRTALQWPDESALLFGGRFGEHAGGLQEWDVISGSMLGGKFAYVMDLDAGSVAFNIGTSDALGAPSIFNDPSNALSRNTRGIQSRIMALNGAPIIHNAATGLGVSGYLADSFYFALGAVGGVGGYEAGSGELNLGDMGSYARVAYITEIAGFDTIIGAYTATDNAASSASVAVASDDKVTGIDFQFQGEVGDHQLGIYMPVVLSATVGGVDRSGFQLYANYNVSHAAGVQLGFDSYSDDAGKKSSIIVGGWYDLAQNIAINFEVNANTKTPDVGAETSVTTTALELEYVY*
##########################################################################################################################################################################################################
iron_oxidation	MarianaS7_qccontigs_simpname.fasta	S7_NODE_31455_1	Cyc2_repCluster1	102.2	31.5	51	1	SAAAFASVAVAAVAIAPTTSEAIPAFARQTGAACLSCHFQTFPALNSFGRSFKRGSFTDVGDQALVEDDNLSIPAVMNATIVIRGDITRTRGVNAGMAAVAAAGAGVPGGPNGTAYNIPSETPILVAGRVGTNSGFFVEFANGGAAAGAAGAGAPVSVGNWQFLNSFDMGDLKVGLGAHNSTFGGSAILETSNVFGQHDGKLGGGNLSAVRAAGFAQATLAIGAWVGNETFDVQVSEIAPSAAQGANVGTKLGTLIRGHYFMDIADFDTMIGAGIVTGNAGSTAATGAKFAMDLKFVDFQMQGDLTDDMSLGIYGDYATVADKFANNVAAGTITTNFYGTQLTGAPGKFTGYSLRAELKPVHNMGVGAGFGSQSNAITGVGAPTIKATSVQVSAFYEVY…
##########################################################################################################################################################################################################
iron_oxidation	MarianaS7_qccontigs_simpname.fasta	S7_NODE_198362_1	Cyc2_repCluster1	88.7	31.5	52	1	VAVAAVAIAPTTSEAIPAFARQTGAACLSCHFGTFPTLGSFGRAFKEGAFTDVGDQALVEDDELSIPSVLNITAMFRPQFIATKAGGTTSHTIAPTADQVLMIAGRIGEHTGAFIEVGFGGGAVNTT
##########################################################################################################################################################################################################
iron_oxidation	MarianaS7_qccontigs_simpname.fasta	S7_NODE_84204_1	Cyc2_repCluster1	133.5	31.5	53	1	SLAVAAVASVSVVPTTSEAIPAFARQTGAACLACHFQSFPTLNAYGRTFKMSALTDVGDQALVEDDHMSLPESLNWTVMVRPQFNTSDDGLGNAGSVTKEFVFADQVFMIGGRAGEHTGTFIEYDGSYANVQMFNSWDMGDMKVGVTVWQDGFGEDSGLQLMNVWGQHGGMLGGKSLSINNSMGATDAHGVTGWAASDEWAAQLALVNVVTPAIGGAGSADQTLSPTIRGNYFLGAGDWEIGLGLIAVTGSAGEGLAKQDTKRTGFDVQALGEVGDMQIGVFADYATAPAGSATAANF
##########################################################################################################################################################################################################
iron_oxidation	MarianaS7_qccontigs_simpname.fasta	S7_NODE_68725_1	Cyc2_repCluster1	130.1	31.5	54	1	SLAVAAVASVSVVPTTSEAIPAFARQTGAACLACHFQSFPTLNAYGRTFKMSALTDVGDQALVEDDHMSIPQSLNWTVMVRPNIILDDGAGNKGYELADQVFMVGGRAGEHTGTFIEAGFADGTLGGAGGYGNMQMFNSWDMGDLKVGATIWSDGFGEDSGLQLMNVWGQHGGMLGGKGLSINNKMGAQDASGLTAWVASDVWAAQLALVDIANAGAATDLKYSPVVRGNYFLDAGDWEIGLGAIAVSGTSTTDDTKRFGVDVQALGEVGDMQIGVFADYASAAAGSAATTNFYNASTKDARTGYSFRVSVKPTHNIILLAGVGSDTKR
##########################################################################################################################################################################################################
iron_oxidation	MarianaS7_qccontigs_simpname.fasta	S7_NODE_23142_4	Cyc2_repCluster1	93.2	31.5	55	1	MKKMILSAASFAVVAISAVAVAPTTSEAIPAFARQTGAACLSCHFQSFPTLGAFGRAFKMGALTDVGEEALVEDDDLSLPAVLNATIVFRPQVQTVKTTNLPTANSISYGDQVVLIGGRL
##########################################################################################################################################################################################################
iron_oxidation	MarianaS7_qccontigs_simpname.fasta	S7_NODE_108889_1	Cyc2_repCluster1	114.5	31.5	56	1	MKKIILSAASLAVAAVASVSVAPTTSEAIPAFARQTGSACLACHFQSFPTLSAYGRAFKMGGLTDTSQDLIEDEGLSIPAVVNWTVMVRPAIEIVDTGTKANSFNFADPVFMIGGRAGEHTGVFVEYGQGGVYANAQMINSYDMGDLKAGVTIFHAGFGEDAGMQVMSVWGQHGGLLGGKSLTINGAMAGQSGNPQAGFTAWTGNETWVAQLGFVNAVDAAEASATNNIAFAPVLRGNYFLEAGD
##########################################################################################################################################################################################################
iron_oxidation	MarianaS7_qccontigs_simpname.fasta	S7_NODE_159977_1	Cyc2_repCluster1	92.2	31.5	57	1	MKKVIFSAAAFGLVAVSSMALAPTSAEAIPAFARQTGAACYSCHFQTFPAIKAFGRAFKMGSFTDVGDEALVEDDNLSIPAVLNATFVVKANYQNISSTGGGNITPAASVYNVPTD
##########################################################################################################################################################################################################
iron_oxidation	MarianaS7_qccontigs_simpname.fasta	S7_NODE_3641_4	Cyc2_repCluster1	126.9	31.5	58	1	MKKILLSAAAFAVVAVSAVAVAPTTSEAVPAFARQTGAACLSCHFQTFPAINSFGRAFKMGSFTDVGDQALVEDEHLSIPAVLNATFVLRAQVTNTSVSGGVGSATTYNIPADAVLMLAGRVGTNSGAFVEFDGGAANWQLINSFDVGDFKVGIGAHNTGFGGSGVLEVSNVFGQHGGKLNGKRISAIQNAGFANQTTGIGAWIGSDLGYIQFSLVAPALATADTVNVGLNFGKLVRAVATLDVGGFDTLIGVGFVTGTAGKLNAGTALAGARVPMNLQFVDVQMQGDLGDMSLGIYGDWAHAKGKQGNGVLVGTANFYGSALGPNTIGSKYDAFSIRAELKPFDRFIVGIGYGYQKLTQSVAAVAADVTVKTVHVGVTYEIYQNMELNFTYDSDRINA…
##########################################################################################################################################################################################################
iron_oxidation	MarianaS7_qccontigs_simpname.fasta	S7_NODE_22323_1	Cyc2_repCluster1	91.7	31.5	59	0	HFQSFPTLNAYGRAFKMGGLTDSSRDLVEDEGLSLPSTLNWTAMVRPNFTTTDTGTKVNEFQFADQVFMIGGRAGEHTGVFIEYGGAYANAQMINSFDMGDNKVGVTISSTGFGEDAGMQVMSVWGQHGGLLGGKSLSINGTMAGSGSVNNGVALWTGNETWVAQLAFVNSVESVEAGVQPNFRFSPVLRGNYFLEAGDWEIGLGAIAVTGSVKTQDQKRTGIDAQALGEVGDMQIGVFADYATAPKSSATATNLYNASLTDNRTGYSLRATIKPTHNLIFLAGIGQDKTGAAKIDKTLVGVEFEMYQNGVINFTYGSDKDSSTNVTTKTTSLEMELLI*
##########################################################################################################################################################################################################
iron_oxidation	MarianaS7_qccontigs_simpname.fasta	S7_NODE_186345_1	Cyc2_repCluster1	74.7	31.5	60	0	HFQSFPTLNAYGRAFKMGGLTDSSRDLVEDEGLSLPSTLNWTVMVRPQLSIVDTGTKAKSFNFADPVFMIGGRAGEHTGVFIEYGQGGIYANAQMINSYDMGDLKAGITIFHAGFGEDAGMQVMSVWGQHGGLLGGKSLTINGAMAGQSGNPQAGFTAWTGNETWVAQLGFVNAVDAAEASATNNIAFAPVLRGNYFLEAGD
##########################################################################################################################################################################################################
iron_oxidation	MarianaS7_qccontigs_simpname.fasta	S7_NODE_20287_2	Cyc2_repCluster1	71.7	31.5	61	0	TLSPFGRAFKEGAFTDVGEQALVEDDNLSIPASLNMTLMFRPQFNITKVSGHPAANAVFNAANAAGIAVGNVNALPVNGTTKSIAATADQVMMIAGRIGTNTGAFVEYDGTFANQQLLHSIDMDSFKLILSYYNAGFGEDSGLQLMSVWGQHGGMLNGKGLSINNAMGAAGNTVGVSASVANEMGAITIGGIDASANQGNSWSLAPMVRVQSFFEVGDMELGLGAIVVNGQNATAAGLKTDAKRFGIDAQLQGELGDTQFGIYADFAKAKASSAAVANIYNGSTASSRDGYSIRGTIKPLHNIVAMIGVGQDKTGVVKTTKLAAGIEYELYQNAVINLTYSATKTGTVNTKTTGLDFEFLM*
##########################################################################################################################################################################################################
iron_oxidation	MarianaS7_qccontigs_simpname.fasta	S7_NODE_187902_1	Cyc2_repCluster1	63.2	31.5	62	0	FPTLNAYGRSFKMGALTDVGDQALVEDEHLSLPAVVNWTVMVRPNIILDDGAGNKGYELADQVFMVGGRAGEHTGTFIEAGFSDGTAGGGYGNMQMFNSWDMGDMKVGATIWSDGFGEDSGLQLMNVWGQHGGMLGGKGLSINNSMGAQDASGITGWVASDSWAAQLALVDIANGGAAT
##########################################################################################################################################################################################################
iron_aquisition-iron_transport	MarianaS7_qccontigs_simpname.fasta	S7_NODE_9932_1	FeoB-family-iron-transporter	199.6	120.4	63	0	MKRITVAVAGNPNVGKTTILNALAGTSLKVGNWPGVTVEKKEATVRYKDYEIHFVDLPGIYTLEPISEDEKIAVEFLEKGNVDVILNILDSTNLERSLYLTVQLFEFEKPTFLVLNLYDEAQKLGIEIDENAFYDLIGVKAIKTIGKKGTSVE
iron_aquisition-iron_transport	MarianaS7_qccontigs_simpname.fasta	S7_NODE_9932_3	FeoA-family-iron-transporter	33.4	21	63	0	MIEEKDLKEGKEFLILGYESENNPVVQKLKSMGLKEGKRVRILMKNGRVYLLKVDNTRIVIDKNLFQLLKKEVH*
iron_oxidation	MarianaS7_qccontigs_simpname.fasta	S7_NODE_9932_4	Cyc2_repCluster1	59.2	31.5	63	0	GTFTSIVSEEGGTVEPEMVKVAIAKDFGNTIVGVVGGKTSPTGTDPFESLNVYSRITRFRTTVWEGVRKKSTADIWDLKNYGASIYAYVANTLYVNVGAYKGIVKDKDGNTINKEKSDSYDYYARVALTPTNIPFDLNVGTFYYWGKEKDKNTDNVLLKPRRFGVDIGLLYNIGDIGLELDALYVNAKDKIPNNPDFKHRGFNIVGTLYWKYKLGISLLYGNYKYKSDNPLTSDNEDGVKRNDTTVHISYLFRPNVRIGAEYTTTDFSGKNSPKDTHITSLIFDFAF*
##########################################################################################################################################################################################################
iron_oxidation	MarianaS7_qccontigs_simpname.fasta	S7_NODE_51957_1	Cyc2_repCluster1	52.9	31.5	64	0	GAFTDVGEQALIEDDNLSIPSTLNMTLMFRPQFNSVKDGTAIPGTASATANKTIAATADQVLMFGGRIGSNTGAFVEYNGQFANQQLLHSIDVGNGKVVLSYFNAGFGEDSGLQLMSVWGQHGGLLNGKNLSINNAMGAAGNTVGVSVAYANEMGAISLGGINNSTAGTNWTLAPTLRAQGFFDMGGAELGVGAIVVNGNVGPTIAGVNNVAKRIGIDVQVQGEMGDTQYGIYADYASASASSLSETNFYNTTGAKRDGYSLRATVKPTHNIVLLAGFGQDKTASSKITKFLAGFEFELYQNAVINLTYSADKYNAGAATDALAANVASIIAGGGVTAPLGFQSGTVKTIGLDFEFLM*
##########################################################################################################################################################################################################
iron_oxidation	MarianaS7_qccontigs_simpname.fasta	S7_NODE_146532_1	Cyc2_repCluster1	49.4	31.5	65	0	NLAVVAKLRYVNNSKAKTGAPNPFFNLFDEYAVFIGGRVGPNAGFLAEGGTEAVPASWRFVFPFDVANGKLGVYVGSTDALGAAYVAGELLNTGAVPNIRFAELDVSAINNLVGKHPATGLGVYYYSDKFYVSVAQFVNAYTGKGNDAEIKNFATYARAVVTTMVSGWDVGAGIQSYSGTAKYGVNTTSNVSAKAQITNIDFQAMGNVGGKPLAITASYASVGSNDTIA
##########################################################################################################################################################################################################
iron_oxidation	MarianaS7_qccontigs_simpname.fasta	S7_NODE_97642_1	Cyc2_repCluster1	44.7	31.5	66	0	AAPGVIGVGTGTTAGGGFGNNQLLNSFDMGDNKLIISYFNTGFGEDAGLQLMSVWGQHGGLLGGKALSINNSMGAAGNTAGVSASIANEMGAVTLGLVDPSAKAGSSWKLAPVLRAQGFFEVGDMELGLGAILVSGQNQISPAVGATAGKPAKAAVMQDAKRFGIDAQIQGELNDMQFGVYADFASANKSAVGGSANVYNSSTVSNRTGYSLRATIKPVHNVSLMAGIGQDKTDLTEDKLSIGASYEFYQNAAINLTYDSVKVGKAPVVPVAGANAAP
##########################################################################################################################################################################################################
iron_oxidation	MarianaS7_qccontigs_simpname.fasta	S7_NODE_96016_1	Cyc2_repCluster1	40.9	31.5	67	1	MKKIILSAASLAVAAVASVSVVPTTSEAIPAFARQTGAACLACHFQSFPTL
##########################################################################################################################################################################################################
iron_oxidation	MarianaS7_qccontigs_simpname.fasta	S7_NODE_64286_1	Cyc2_repCluster1	40.7	31.5	68	0	LLEDEGLSLPATLNWTVMVRPNFESVDDGTTKTDAFKFADQVFMIGGRAGEHTGVFLEVGGGAYANAQVINSFDMGDNKAGVTVFSAGFGEDAGMQVMSVWGQHGGLLGGKSLSINNTMAGASGGPQNGVTLWAGSDAWVAQLGFVNATDAVEAGDPSQAHYNFAPVLRGNYFLEAGDWELGLGAIVVSGKSGANKTDQKRTGVDVQAFGEVGDMQIGVFADWATAPSSSNSNVYNASTTDSRTGYSLRATVKPTHNLIFLAGIGQDKTGAAKTDKTLVGVEYEMYQNGVINFTYGSEKAGGTTTKTTALEFELLI*
##########################################################################################################################################################################################################
iron_oxidation	MarianaS7_qccontigs_simpname.fasta	S7_NODE_137340_1	Cyc2_repCluster1	39.5	31.5	69	0	GAWNVPQETPILVAGRLGSNTGAFVEFGNSGAGAGSALATSVNGAVAVGNWQILNSFDVGDFKVGIGAHNSGFGGSAVFETSNVFGQHSGKLAGNKLSAINKLGFASATLGVGAWVGNDMGDVQFALVAPSGAQATNAAFHLAKLVRAHLFMDLGGWDTMLGVGFVTGSAGKSSRNNTGALIDNTTQKFYMDMQFVDFQAQGEVGDMSVGVYADYAQSKDKAPAKPAGWATGDQNF
##########################################################################################################################################################################################################
iron_oxidation	MarianaS7_qccontigs_simpname.fasta	S7_NODE_51126_1	Cyc2_repCluster1	37.9	31.5	70	0	TGSNPAGGWQLFNSMDMGDYKVGLNLFNGGFGWTWGMETSSVFAQHGGLHQGKNISAQEALAGNGWQGLTAFIGNDLFTVSAVAATVNQGPGVGQGQGAGFSSLNVLTTLMPGVRVWVTPEVADWNLGMGVGAIKGSKSVNTAGGIGANATVAVDNVFFDFQAQGEIGDTSVAVLADYAIGKANTAAPAGVGTVLIDGTGLTFGQKLTGYSIRTTVEPVHNLILSIGYGNQTLKDSTVVAGIDQDTTLFTVGASYSIYQNMEIALTHQINTITNVANVAGNTSKVKTTMLQLEAVM*
##########################################################################################################################################################################################################
iron_oxidation	MarianaS7_qccontigs_simpname.fasta	S7_NODE_80801_1	Cyc2_repCluster1	36.9	31.5	71	0	TSISGTPNGSGTEYNIPADAVLMLAGRVGTNSGAFVEFDGTAANWQLINSFDVGDFKVGIGAHNTGFGGSGVLEVSNVFGQHGGKLAGKTISAIQAAGFAAQTTGIGAWVGSDLGYIQFSLVAPAAATATGVNVGLNFGKLVRAVATLDVGGFDTLIGVGFVTGTAGKLNAGDGLAGPASAAGTRVPMNLQFVDVQLQGDLGDMSLGIYGDWAHAKGKQAPGLVGTANFYGSGLGANTIGNKFDAFSIRAELQPIDRFIVGIGYGYQKLTQNIALVAGDITVRTVHVGVTYEIYQNMELNFTYD
##########################################################################################################################################################################################################
iron_oxidation	MarianaS7_qccontigs_simpname.fasta	S7_NODE_52679_1	Cyc2_repCluster2	318.9	27.8	72	1	MPCTACHVGGFGPQLNAFGRRFKMLAYSMGTSPKWYLPVSGMVIASFDSTKKGVPGGMAPPHFGENDNFALDEASFFLAGKIAPGLGVFSQTTYSGIDRAVALDNTDVRYARETQLGGNDLILGVSVNNNPTIQDPWNSTPGWGFPFTGSELAPGPGAGPMIDGGLATQVIGTTVYGYYNDMLYLEAGQYTTIAENTLSSLGIGADAGRMSGLAPYWRIALNKEGDNSSFSIGSFGMVTKLFPNRVRGLKNKFSDIGFDATYQYFNGDHSVSVNSRYIHERQTLNADFAAGDAANLKNSLNSFNVNAAYYYKNTYGLTLGYFNTTGSQDVGIFSPLEIDGSRVGKPNSNGFVFQADCTPFGKEGSPGNSLSNIRV
##########################################################################################################################################################################################################
iron_oxidation	MarianaS7_qccontigs_simpname.fasta	S7_NODE_149568_1	Cyc2_repCluster2	121.2	27.8	73	0	NRYPDNTISGTPTDRFRDVALDGQYQYLTMTHAFTAQVAWIHEQQDWRASFPSGGIGAGPTPANATDHLDTFKAKASYYYQRKYGATLAYFSTTGSADPGLYAPAPVTGSANGRPDTQGVILELDYLPHPQVKLALQYTWYLKFNGARSNYDGNGRNALDNNTIYLLGWFMF*
##########################################################################################################################################################################################################
iron_aquisition-iron_transport	MarianaS7_qccontigs_simpname.fasta	S7_NODE_15114_1	FeoB-family-iron-transporter	231.6	120.4	79	0	MGCCTDSTNTDPAKLTSNSNELTVAIAGNPNCGKSALFNTFTGIRQKTGNWPGVTVDRKQGFFELDNKTVTVYDLPGIYSLDASSIDEEVTRDYLLSHDANLIINVVDAANLERNLYLTTQLLEMGVPIVLVLNMMDVARKRGIDIDIKKLSQELGCPVVPVVAITGEGLDNLKQAILAVATGKLGGGFRLAHDEIVEQAIASLIPKLQLCAHKATSNVHWLALKLLESDDFTTKQCDDEILDAVKSWQASIEERAGEDADIHIADCRFNHAHTLAQSVIKEKGKAGKTI
iron_aquisition-iron_transport	MarianaS7_qccontigs_simpname.fasta	S7_NODE_15114_2	FeoA-family-iron-transporter	47.0	21	79	0	MTNLQPTTNLLSLRNGHSGRIASIEGDNQLVRRMLSLGLRVGTVVDMLKHRGHSVVIQNAGTRVALGPGIAEKLLVEPLEH*
##########################################################################################################################################################################################################
iron_aquisition-iron_transport	MarianaS7_qccontigs_simpname.fasta	S7_NODE_1549_5	FeoB-family-iron-transporter	215.0	120.4	80	0	MLESQLPKTIALIGNPNCGKTTLFNNLTGSHQKVGNWSGVTVEKKTGALKIDNQSADLIDLPGIYSLEQEYQGLDEQIARTFLENEKIDLIINIIDSSNLERNLVLTNQLIELNKPMVIVLNMQDVAEDQGISVDAKVLEHRLGIPVVSSVASLKKGMQHLKQHLLEQINPETQKIAEVTPEYRADDKTKVNEKILRRYQQAHLLTEGIINESSKVPLTEKLDRWLLHRWLGIPIFLVLMYVLFTLTINVGAMFINFFDILFTALFVDMSRWLLTEINTPELIITLLSTGLGGGVTLVLTFIPVIGFLYLGLSLLEDSGYISRAAFVVDRLMAKLGLPGNAFVPLIVGFGCNVPSVMASRSLGRQSDRLMTIAMAPFMSCGARLTVYALFAAAFFPHQG…
iron_aquisition-iron_transport	MarianaS7_qccontigs_simpname.fasta	S7_NODE_1549_6	FeoA-family-iron-transporter	48.9	21	80	0	MYMSETIQNNSISLDQLKFNQKATACEVNSERSDVQCRLLTLGLYTGVKLEVLRQAPLGDPLQVRSGSTLLSIRRSEAKAILVKPIEEKLD*
##########################################################################################################################################################################################################
iron_aquisition-iron_transport	MarianaS7_qccontigs_simpname.fasta	S7_NODE_48269_1	FeoA-family-iron-transporter	54.3	21	81	0	FSLRLKAMNAIQEVNEVELNELTLDQLQFNQKATVNEVNSESMDVQCRLLTLGLYSGVKVEVLRQAPLGDPLQVRSGSTLLSIRRSEAKAIKVTLIEVEPV*
iron_aquisition-iron_transport	MarianaS7_qccontigs_simpname.fasta	S7_NODE_48269_2	FeoB-family-iron-transporter	214.4	120.4	81	0	MSNKTIALIGNPNCGKTTLFNNLTGAHQKVGNWSGVTVEKKTGVLSLDNLSADLIDLPGIYSLEQEYQGLDEQIARTFLENEKIDLIINIIDSSNLERNLVLTNQLIELKKPMVIVLNMQDVAEDQGIWIDAEELEERLKVPVVSSVASLKKGMNHLKKHLLLQVNPETMQIADVTVEYKSDDTIKANEKILRRYKQAHRLTKGIIKESTNVPLTEKIDRWVLHRWLGIPIFLILMYVLFTLTINVGAMFINFFDILFRALLVDTSRWMLTQIDAPQLVTTLISTGLGGG
##########################################################################################################################################################################################################
iron_aquisition-iron_transport	MarianaS7_qccontigs_simpname.fasta	S7_NODE_56_10	FeoA-family-iron-transporter	43.5	21	82	0	MQPKTLATVAERTLIRITGYQTERGLKQRLIALGLFPGAEVTTMQRRGGGLVVARGSDRIALGGAIAAQILVESLA*
iron_aquisition-iron_transport	MarianaS7_qccontigs_simpname.fasta	S7_NODE_56_11	FeoB-family-iron-transporter	213.3	120.4	82	0	MKGFTVAVTGNPNCGKSTLFNALTGANQHVGNFPGVTVESKQGSFEVQQTHIELVDLPGLYSLDSGGNSTDVTVSRNYLMAGNADLILNVLDASNLERHLYLTTQLLELGLPMVVVLNMMDVAEARGRKIDLVALQNLLGCPVIPLVASRSKGVDELKSGLLSALEASKQPTLEVDYQQPMSGVLDQICSQLQQAELRFPVCYRYLAVSVLSGDLGVEEGVPESIVAYAKREVAGIETASAEDLDILLADARYSLAHHLTGIVTQQQGEVKSLISDRIDSWVLNRYLSLPLFIFVMYLMFTFTINIGGAFIDVFDQLAQTIFVDGFGTLLSAMGSPDWLRVLLADGVGGGIQVVATFIPIIGFLYLALAFLEDSGYMSRVAFIMDRFMGRLGLPGKAFV…
iron_gene_regulation	MarianaS7_qccontigs_simpname.fasta	S7_NODE_56_12	PF09012_sub-FeoC_like_transcriptional_regulator	69.9	20.9	82	0	MILSELKRYLQSHSKVALRDIALHFKTDPDAIRGMLQQWQSKGRVEKLPAGTACGGGCCQCDPATLEIYAWRG*
##########################################################################################################################################################################################################
iron_aquisition-iron_transport	MarianaS7_qccontigs_simpname.fasta	S7_NODE_116_13	FeoB-family-iron-transporter	204.8	120.4	83	0	MKKITVAVAGNPNVGKTTILNAIAGTALKVGNWPGVTVEKKEATVRYKDYEIHFVDLPGIYTLEPISEDEKIAVDFLENGNVDVILNVLDSTNLERSLYLTVQLFEFEKPSVLVLNLYDEAEKLGIKIDENAFYELLGVKAVKTIGKKGKGVEKIIPLIIEAYEKNLVPGLKYSEELEEFLSEVAQKYKSLKAEPFTKHKLIELVQRDKELQKKFKDKFGKDFKKFLEEERYAFSHGIYEEVVKQKGIDTKTLTDFLDNLFLHPVLGFVFFALIMFLLFKVAFDFSSPFVDWIDGFFADFLNPAVKEVLNALGVPDFVSRFFSEAVIGGVGFVLTFVPLIFTLYFLITFLEMSGYVPRVAFLMDKFLHRIGLHGKSVIPLILALGCNVPAIVATRTLET…
iron_aquisition-iron_transport	MarianaS7_qccontigs_simpname.fasta	S7_NODE_116_15	FeoA-family-iron-transporter	35.5	21	83	0	MVEGKDLKEGKEFLILGYEGEDNPVIQKLKSMGLKEGKRVKVLMKNGRVYLLKVDNTRIVIDKNLFELLRKEVH*
##########################################################################################################################################################################################################
iron_aquisition-iron_transport	MarianaS7_qccontigs_simpname.fasta	S7_NODE_5571_3	FeoA-family-iron-transporter	44.5	21	84	0	MKTLLDCKKACVVKVIKLNTKGDLKQRLISFGIMKEAILEVLEYAPAKSTIEVKVGKMRIALRAQEAELIEVEKI*
iron_aquisition-iron_transport	MarianaS7_qccontigs_simpname.fasta	S7_NODE_5571_4	FeoB-family-iron-transporter	211.0	28	84	0	MNENIIDPKACPITANHIKVALVGQPNVGKSMLINSVSNAHLHVGNFSGVTVDKTEVLFDYKEYSFTVVDLPGTYAFTDYTIEERVTHDYLCAEDYDIIINVVDSTNLEKNLQLTSELLTMSKKVVIALNMSDEADKEKIFINAEYMSELMGVPCVKVSAVTKVGIEDLIEAVIKKHENPRNKPKLVFSEPVEEEIAQIVWYLDKHKFESANTHRNIAINLLKNNKKTYAKLHDEPIWTELQPILIEASKHIELHHDSDDIKEAFAEEYAAFNRGIVAEVVKQESKQEKKTITEKIDSVLIHPFFGIPIFLFFMWGLFQLTFEIGAIPMDYIDGFFVWFGETIGATIANDDIRSLIVDGIIAGVGAVVLFVPNIIILFVGIALLESTGYMSRVAFLLDG…
##########################################################################################################################################################################################################
iron_aquisition-iron_transport	MarianaS7_qccontigs_simpname.fasta	S7_NODE_996_6	FeoA-family-iron-transporter	50.2	21	85	0	MIQSLVNIEERKHVKVVSLGKKGSVFRKKLLSMGLTPGTQVSILRKAPLGGPLELSLRGFSLSLRQSEARGIRVELMNEAS*
iron_aquisition-iron_transport	MarianaS7_qccontigs_simpname.fasta	S7_NODE_996_7	FeoB-family-iron-transporter	196.0	120.4	85	0	MSTALTVTLCGNPNSGKTTLFNLLTGSKHQVGNWPGVTVEKKSGSLKLPKLRKNTAQSNNLTDNQDYSIEVVDLPGTYSLDAIDESIALDEKIARNFILSDEPDLIINIIDASNIERNLYLTTQILEIGKPTLVILNMMDVAKNKEMKIDIEKLEGQLGCPVMPLIASQQRVNTDLVDEIYRLANKKSRPKSLALDFESPLKEWHDEILDLIVQSDEIDAQKAQWLSIRVLEDDHYPIGSVLKKAIADPKRKIVERYDDDIDIVIADARYKKILGWIENSVSKSGQVSRSLSEKLDSVFLHRLLGVPLFLLVTYLMFVFTIHVGGAFIDFFDQTTNAILVEGGSIWFADLGFPDWLNTLLTQGVGGGIQVVSTFIPIIGSLYLFLAFLEDSGYLARGAF…
##########################################################################################################################################################################################################
iron_aquisition-iron_transport	MarianaS7_qccontigs_simpname.fasta	S7_NODE_12362_1	FeoB-family-iron-transporter	188.6	120.4	86	0	MKTHAAGLKKIALVGNPNSGKTSLFNALTHLRQKVGNYPGVTVDIKKGTAQIGTQRIELIDLPGTYSIYPKSDDERIVSEVLLDPSHPSHPDAVIVVIDATNLKRNLLFCSQIIDIGLPVLAVLTMGDMLEKRGIRIDPAKLSDQLGIPVLLVNARRQKGIEKLKHYLKEGLGKPKKEIYSDIPLPPALQEAGRKLYPDAGNYFLWLEILRAQQSRKSRDSRLKALKQLLSEEEINIPVIQGKETLERYKKIEEIIMESVDDSLRKSVHISDRLDDVFTHRIWGPLILLAILFLVFQAVFFLAE*
iron_aquisition-iron_transport	MarianaS7_qccontigs_simpname.fasta	S7_NODE_12362_2	FeoA-family-iron-transporter	71.0	21	86	0	MRLSDLKPGEEAVISGFTDELKYLQLMEMGCVPGERVRLLSRAPFGDPISIQIGSYKLSIRKSEARNILVELHSEDTRSLQQV*
##########################################################################################################################################################################################################
iron_aquisition-iron_transport	MarianaS7_qccontigs_simpname.fasta	S7_NODE_31541_1	FeoB-family-iron-transporter	187.4	120.4	87	0	MGCCDNTKEAPASGNSLTIALAGNPNCGKSALFNTFTGIRQKTGNWPGVTVDRKQGFFELENHLVTTYDLPGIYSLDASSIDEEVTRDYLLSRNADLIINVVDASNLERNLYLTAQLLEMGVPIMLALNMMDVARKRGI
iron_aquisition-iron_transport	MarianaS7_qccontigs_simpname.fasta	S7_NODE_31541_2	FeoA-family-iron-transporter	42.4	21	87	0	MHKTPATTSLLSLKKGHCGRIAAIDGGKIMVRRMLSLGLRVGTVVNMLNHRGKSVVIQNAGTRVALGPGIAEKLLIEPLEN*
##########################################################################################################################################################################################################
iron_aquisition-iron_transport	MarianaS7_qccontigs_simpname.fasta	S7_NODE_12665_2	FeoA-family-iron-transporter	57.5	21	88	0	MKTTIANLNVGERGRIEQIAVESIPLKLLEMGCLPGKEVKLIQIAPFSDPLYIKVNGSYLAIRKEVASKISITKL*
iron_aquisition-iron_transport	MarianaS7_qccontigs_simpname.fasta	S7_NODE_12665_3	FeoB-family-iron-transporter	185.3	120.4	88	0	MGKIQTIKIALVGNPNTGKTSLFNQLTGLKQKVGNYPGITVERKVGLCKLNAFTQASVVDLPGTYSINPTTLDENIVLETLLNPQSKEYPNLVVMVADVENLKRNLLLFSQIKDLEIPIILTINMADQMKRKGISIDTEALKKDLDTEVVLISARKNKGIDTLKEAIINYKNISAKPLANISADIDSEFFKSVGKTFKNLPLYTAWLLITQYKNLQNLNHPQKETAKEFQNCQNKIKHIQHKETILRYKFINSILKKDYKVDRLKGTDLRAKLDKILMNRIFGYLIFFTLLFVIFESIFDWASIPMGYIDSFFVNLANAVKAQLPDGVIANLIVDGIIPGIGGIVIFVPQIAILFLFIATLEETGYMSRVVFLMDKIMRKFGLNGKSVVPLMSG
##########################################################################################################################################################################################################
iron_aquisition-iron_transport	MarianaS7_qccontigs_simpname.fasta	S7_NODE_17930_1	FeoB-family-iron-transporter	181.1	120.4	89	0	MGCPRCDTAVALKKPLGERLLKVALLGNPNTGKTSLINALARSALKVGNWPGTTVERLEARFLHGGREIVLVDLPGAYSLFPTTPEEVITRDELLKDPPDVLLVVLDAGNLERSLPLALEATELGLPMVVALNLVDEAREKGYALEPRRLEAALGVPVVPTVASRGEGAMALLQALLNPRTPVPAVRYPPAVERAIRAQEAKIAHPAARFVAT
iron_aquisition-iron_transport	MarianaS7_qccontigs_simpname.fasta	S7_NODE_17930_2	FeoA-family-iron-transporter	58.1	21	89	0	MARLSIPGRVLRRLFALGLRPGARIKLLRRAPLGDPLEVQVGESFIALRRREAEHVLVDR*
##########################################################################################################################################################################################################
iron_aquisition-iron_transport	MarianaS7_qccontigs_simpname.fasta	S7_NODE_52531_1	FeoB-family-iron-transporter	177.6	120.4	90	0	MSKQINVALIGNPNTGKTSVFNALTGLNQKVGNYPGITVEKKEGLCKLPRGVKAHIIDLPGTYSLNASSVDENVVIELLLNKNDKDFPDVAVLISDVENLKRNLLLFTQIKDLKIPTILVINMSDRMKRKGISLNLPLLEQRLNTTIALVSTRKNEGIQHLKDLIRNYKELSLKPCLDTSTIDVEY
iron_aquisition-iron_transport	MarianaS7_qccontigs_simpname.fasta	S7_NODE_52531_2	FeoA-family-iron-transporter	56.0	21	90	0	MVFTIADLKKGERGVITDISSDDIPLKLLEMGCLPGNIVELIQVAPFSDPMYLDINGSHLAIRKETAALIVIEKELNE*
##########################################################################################################################################################################################################
iron_aquisition-iron_transport	MarianaS7_qccontigs_simpname.fasta	S7_NODE_51481_1	FeoB-family-iron-transporter	155.0	120.4	91	0	MVKQQCSSKKLPPHYALVGFANSGKSTLFNALSGDNQKVGNWSGVTVNANQKRVKLPIGETLLTDLPGLSSLTERNSQGQDLTISHQFLQQHNIDCLINVVDVTQLTRQLYLTSQLLELGIPMIVVLNKCDRKEAVKVDVEKLSAELGCPVIEISAQNRLSIDKIFPLLLECKLQKVAVNVNQKSVEKNHINKDSKSVLASMQSRHQSVHEVMSKVSEPKPQVLGFSGKIDELVLHPIIVVPIFFAMMY
iron_aquisition-iron_transport	MarianaS7_qccontigs_simpname.fasta	S7_NODE_51481_2	FeoA-family-iron-transporter	45.8	21	91	0	MYDMTLADLARNQKAHISMLPADYDLAAQLLEQGFVPRTEISLAHKALFNGPLAFRLHNTKVTIQPKVAEQIKVTLV*
##########################################################################################################################################################################################################
iron_aquisition-iron_transport	MarianaS7_qccontigs_simpname.fasta	S7_NODE_93707_1	FeoB-family-iron-transporter	138.6	120.4	92	0	MKACCESTARPPVHAVKGQWRIALLGQPNCGKTTLFNRLTGSHQTTGNWPGVTVERKEGTFDLGGRKARLIDLPGVYSLIADSKSGEDERIARDFLTCQPLDLVVNVVDAVALERQLFLTV
iron_aquisition-iron_transport	MarianaS7_qccontigs_simpname.fasta	S7_NODE_93707_2	FeoA-family-iron-transporter	43.6	21	92	0	MDGRKKLKPIPVSDLCALDQCPVGSECEICRINGDAAERLRLLNLGFHRKSRVRLVQVRNDNYIVCVDGSRFALSKDLANKVAVQLKQGA*
##########################################################################################################################################################################################################
iron_gene_regulation	MarianaS7_qccontigs_simpname.fasta	S7_NODE_2799_5	PF09012_sub-FeoC_like_transcriptional_regulator	55.8	20.9	93	0	MILSDIRDYLKQRGQCTLSDIALHFDSDADAVRGMLDVWIRKGKVEKSTATASCGTRCQSCDPAATEIYSWHEQGCNQTNKTIDVSVPGNCDYKP*
##########################################################################################################################################################################################################
iron_gene_regulation	MarianaS7_qccontigs_simpname.fasta	S7_NODE_7929_2	PF09012_sub-FeoC_like_transcriptional_regulator	57.3	20.9	94	0	MILSQVRDYLKQRGQCTLSDIALHFDTDANAVSGMLDVWIKKGKVEKRSATNSCGTSCQSCDPASTEIYIWRESQTTDKLTINIPGYCDHK*
##########################################################################################################################################################################################################
iron_gene_regulation	MarianaS7_qccontigs_simpname.fasta	S7_NODE_42839_2	PF09012_sub-FeoC_like_transcriptional_regulator	48.5	20.9	95	0	MILKKIRHYLKQREQASLNDIALHINAEKDAVQGMLEILIRRGDISIVNMTSACQSSCGECDSAITVLYLWGQQNNQSQEVVPDWS*
##########################################################################################################################################################################################################
iron_gene_regulation	MarianaS7_qccontigs_simpname.fasta	S7_NODE_44653_1	PF09012_sub-FeoC_like_transcriptional_regulator	56.5	20.9	96	0	MILSDIRNYLKERGQCTLSDLALHFDSDADAIRGMLDIWIKKGKVERHAATDSCGTSCQSCDPAAIEVYSWSENTVDNRLKVSVPNFCGHK*
##########################################################################################################################################################################################################
iron_gene_regulation	MarianaS7_qccontigs_simpname.fasta	S7_NODE_40203_2	PF09012_sub-FeoC_like_transcriptional_regulator	53.9	20.9	97	0	MILRELQHYLKQKQQVSLKDIATHFDVEQEAVAGMLDFWVRKGKVRRISNHSACSGGCSCSHKDDSDVYEWNAQLSGISIDIT*
##########################################################################################################################################################################################################
iron_gene_regulation	MarianaS7_qccontigs_simpname.fasta	S7_NODE_60464_1	PF09012_sub-FeoC_like_transcriptional_regulator	44.5	20.9	98	0	MLMDIKNLLIERQEVSLSDLSKHFYVSEIMMQDMLTRWEKKGHIELFELDGSCGSGCGSCNEALENKIMYRWRDAPQKPIFVKGMAS*
##########################################################################################################################################################################################################
iron_aquisition-iron_transport	MarianaS7_qccontigs_simpname.fasta	S7_NODE_1065_3	YfeB-family-membrane-proteins	67.2	50.9	103	0	MAATFESMTKTNNQPAILVENLSKTYGSGSSSVQALKDASMHVQPGEVVGLLGPSGSGKTTLLQCLGAILDPSGGRITLGGDVLFENGWQYSDRRTLRRDRIGFIFQRPYLIPFMDATENIAFLPMLQGQSNKQAYQRAAELLETLGISNRAGARIEQLSGGEQQRVAIARALANQPPIILADEPTAPLDSHRAMAVMQLLHEMAAKSSTAIIIVTHDENIIPIFKRLYRIRDGVLHEEKGEGRPFDYLEKQSAIS*
iron_aquisition-iron_transport	MarianaS7_qccontigs_simpname.fasta	S7_NODE_1065_5	FeoE-family-iron-efflux	64.6	20	103	0	MSHDHSHDVPESGKRLAIVVALNFIITIAEIIGGLMSGSLSLLSDALHNFSDGIAVIIAWIAIKLRTLPRSDHYTFGLKRAEVLAAVINAGALVAISIYLFVEAWSRYNNPEPIAGNIMTIVATVGLVANIIGTWLLHRGSKESMNLRAAYLHLFSDAISSVGVILGGLAIMFFDVYWIDPLLTVLIGLYVLKESLQILWRTLNIFLLATPAELNLDEVRQLIREQDGIDDVHHIHLWPVSETDIHFEGHITVDDQLLSQVSVLREKLETLLHDTFEINHTTFQFEAVSDTCKTADLP*
##########################################################################################################################################################################################################
iron_gene_regulation	MarianaS7_qccontigs_simpname.fasta	S7_NODE_716_5	PF01475-Iron_dependent_repressor-fur_family	149.6	23.8	104	0	MESSDLKKAGLKVTLPRMKILELLEASNVRHQSAENIYRALLDDGEEIGLATVYRVLTQFEAAGLVERHHFESGQAVFELSEKGHHDHIVCVACGKVEEFFDELIESRQREVAAEKGYQVTDHSLTLYGKCPACQKK*
##########################################################################################################################################################################################################
iron_aquisition-iron_transport	MarianaS7_qccontigs_simpname.fasta	S7_NODE_19021_1	FbpB-FutB-family-iron-permease	120.2	118	107	0	MASLLLIFVFALIVLERVSRQQAKYHHTSNKYSQLTEYRLTGGKAFLAFMACFLPVFFGFILPATQLGLWAIETYDDMVDESFIALTINTVSLGFIAALLSVVLALFLAYGRRMMPSKTTAVAIRVAAVGYAIPGTVIAVGIILPFAWLDNTIDDFMTAHFDMSTGLIFSGTLFALMFAYLVRFLAVSLQTVESGLGKIKPSMDDAARSLGYKPRETLFKIHIPLMKGSILTALLIVFVDVMKELPATLMLRPFDFNTLAVRAFELASDERLADSSTAALMIVVIGLLPVIYLSKTIASSRAGHHEQT*
iron_aquisition-iron_transport	MarianaS7_qccontigs_simpname.fasta	S7_NODE_19021_2	FutC-family-ATPase	415.2	376	107	0	MSKLKLNNIDVHYGSKHVVHGVSFSLDDGKIGCLLGPSGCGKTTVLRTIAGFENPSNGTININDNLISCKQNQTPPEKRNIGMVFQDFALFPHLNVADNIRFGIKALSSKAQQQRISELLSMIGMTTLAQSYPHQLSGGQQQRVALARAMAPKPSILLLDEPFSSMDVELREQLAREVRAILKQENITAILVTHDQNEAFAMADEICVMHEGSIQQHDSAYNLYHKPSNRFVADFIGEGVIIPGKVVCENMVSTELGSIHGPVPKGASIESHVDVLIRPDDIIHDDDAHETAVVVERAFRGSDFLYTLRMDSGTEVLS
##########################################################################################################################################################################################################
iron_aquisition-iron_transport	MarianaS7_qccontigs_simpname.fasta	S7_NODE_13234_1	FbpB-FutB-family-iron-permease	196.5	118	108	0	GLWDCQIFLPIANPCAPHSFTSSIRSLGGAITMLSLVLYPYVYLLARSAFLEQSVCVLEVSRTMGCGPWCSFYRVALPLARPAIVAGLSLALMETLADYGTVSYFGLGVFTTGIFRTWFGMGDAVAASKMASLLLIFVFALIVLERVSRQHAKYHHTSNKYSQLTEYQLTGSKAFLAFLVCFFPVFLGFMLPAGQLGLWAIDTYQDMVDDSFIELTLNTISLGFSAAILSVILALFLAYGRRVLPSKATMVSIRVAAISYAIPGTVIAVGIIIPFAWLDNALDDFMTLHFNISTGLIFSGTLFALMFAYLVRFLAVSLQTVESGLGKIKPSMDDAARSLGYKPRETLFKVHIPLMKGSILTALLIVFVDVMKELPATLMLRPFDFNTLAVRAFELASDE…
iron_aquisition-iron_transport	MarianaS7_qccontigs_simpname.fasta	S7_NODE_13234_2	FutC-family-ATPase	412.3	376	108	0	MSKLQLNNIDVSYGSKQVVHNVSFSLEDGRIGCLLGPSGCGKTTVLRTIAGFEQPSNGTILIKDQLMADAKRQTAPEKRNIGMVFQDFALFPHLSVSDNIRFGIKDLSSKQQKQRISELLAMIGMSTLARSYPHQLSGGQQQRVALARAMAPRPSILLLDEPFSSMDVELREKLAHEVRAILKQENVTAILVTHDQNEAFAMADEICVMNEGAIQQHDSAYNLYHQPTNRFVADFIGEGVIINGTVTDHDKVQTELGDIIGEIPKGVSIGGAVDVLIRPDDVIHNDDAKETATVIERAFRGSDFLYTLRMD
##########################################################################################################################################################################################################
iron_aquisition-iron_transport	MarianaS7_qccontigs_simpname.fasta	S7_NODE_21719_1	FutC-family-ATPase	388.7	376	109	0	MSKLKLNNIDIHYGSKHVVHDVSFNLDDGKIGCLLGPSGCGKTTVLRTIAGFENPSSGTININDALVSCKQKQTPPEKRNIGMVFQDFALFPHLTVADNIRFGINALSSKDQQQRISELLSMIGMSTLAQSYPHQLSGGQQQRVALARAMAPKPSILLLDEPFSSMDVELREQLAREVRAILKQENITAILVTHDQNEAFAMADEICVMNEGRIQQHDSAYNLYHRPINRFVADFIGEGVIIPGKVVCENMVNTE
iron_aquisition-iron_transport	MarianaS7_qccontigs_simpname.fasta	S7_NODE_21719_2	FbpB-FutB-family-iron-permease	130.8	118	109	0	FGLGVFTTGIFRTWFGMGDAVAASKMASLLLIFVFALIVLERVSRQQAKYHHTSNKYPQLTEYKLTGSKAFLAFTVCFLPVFFGFMLPAGQLGLWALETYEEMIDESFIQLTINTISLGFIAAILSVILALFLAYGRRMMPSKTTAVSIRVAAVGYAIPGTVIAVGIIIPFAWLDTALDNFMSLHFDISTGLVFSGTLFALMFAYLVRFLAVSLQTVESGLGKIKPSMDDAARSLGYKPKQTLFKVHIPLMKGSILTALLIVFVDVMKELPATLMLRPFDFNTLAVRAFELASDERLADSSTAALMIVVIGLLPVIYLSKTIASSRAGHHEQT*
##########################################################################################################################################################################################################
iron_aquisition-iron_transport	MarianaS7_qccontigs_simpname.fasta	S7_NODE_660_2	FbpB-FutB-family-iron-permease	125.7	118	111	0	MGKNNMEPRYKPRHLFLAGIIGAFLYYIIVETLKVSEAEWIAWMASIIIPILMYVKGLDVNRIKYSMTMSFVEMFAYLYVGLILLLRLPGLPRIVALFLTPIIVIHVVSYIQGFRERRKPAVKIVVPLGKRLRTSMFKLDKIIIAFLVIGGMMLIVFLVVPVLIMLWNAFITPPGTPFYENFLRIFTGRAYVKLDTFGDSIWSWQNRGGLRVLVIDGVDYGILLNSLINSVIVTSVATILGTLVAFILARYDFPGRTFIRLLAIVPLFVTPFINSYVIKLLFGTTGPLSWITTHLFDFAIEIKDLAGVTIAQIMAFYPIVYLNAYSAFINIDPSMEEQAENLGSRGLKLFTTVTLPLALPGIAAGSIIVFIFSLEDLGAPIVFQERRLMSYQIYSSFTS…
iron_aquisition-iron_transport	MarianaS7_qccontigs_simpname.fasta	S7_NODE_660_3	FbpC-family-ATPase	363.0	360.3	111	0	MTRIRLDNVTKVYGSVVAVDHVSIDIEHGEFFTIIGPSGCGKTTTLRIIAGFEVPEEGKVFFDDKDVTYVKPYERNTAMVFQNYALWPHMTVFDNIAYGLRLRKVPEDEIRRRVKQVLELVDLQGLENRYPLQLSGGQQQRVALARALVVEPSVLLLDEPLSNLDAKLRLEMREELRTLQKRLGITTVYVTHDQLEALSMSDRIAVMNKGKVLQVGTPEELYMRPRTLFVAGFLGRSNLVKAKVGGYHDGYLEIFIPSMKESLLAVGDKVEGTAIAVMRPESFQIARGDETVNVIDAVVEYTMFLGDKKELRVRVGDERLVVYLPPDTRIEAGSRIKLHVRPDRIMVLPFTGDISELEGIQ*
##########################################################################################################################################################################################################
iron_aquisition-iron_transport	MarianaS7_qccontigs_simpname.fasta	S7_NODE_123_13	YfeB-family-membrane-proteins	102.6	50.9	112	0	MRVIEVKNLTFSYDGKQNALEDVSFYVEKGDFLGIVGPNGAGKSTLLKLILGFLKPKSGEIYLFGKRIEEFKDWKKVGYVPQRISVEHAFPGTVKELLTSVCEDKKELEYLVEFLKLKNIVNKQFTKLSGGQQQRVLLALALSYNPELILLDEPTVGLDVHAINHFMSILLDLNMNHKKSIVMISHDIGTLLKHASKILCLNKRVCYFGKPEGAVEHIEEVFGLRGFLHGVS*
iron_aquisition-iron_transport	MarianaS7_qccontigs_simpname.fasta	S7_NODE_123_14	YfeA-family-iron-binding-proteins	74.1	46.6	112	0	MKKLLLLLLSLVFFVFPEDLILVSIYPFYDVVKDISGKAYRVESLIPPKADYHVYELTPRELIKLYRAKLVFVSGVPLGEWEEKVEKIAKGKVYYLSKGIELLTYGHEELGKDPHFWVSPKRMLKVAQNVREALIQTFKKDFSKTYENVRKKLEILHRDYSETLLKCKYKKFGALHGAFGYLAKDYGLEQVLLREEHGHGDISPSELKKLVKLIKRREIKVVLVPKGVHSKFTQILKENYGIPVYEVNVKIIPETEGDNYYRIMERNLKVLKEALKCG*
##########################################################################################################################################################################################################
iron_aquisition-heme_transport	MarianaS7_qccontigs_simpname.fasta	S7_NODE_134_5	HmuV-family-ATP-binding-protein	220.3	220	115	0	MNQSRVLDNITFTINSGDFVGIIGPNGAGKTSLINCLYRRIEPSSGTIKLNQKSITEYSRRALSKDIAVVLQEPPSDFNLQVIDVLKMGLIPNKSLLSFDTQKDNQSIADAAKEVDLLERLQQPFHSLSGGEKQRVMIARAIIQQPKLLLMDEPTNHLDIHHQIEILKLAQSLQITVILSLHDLNLASHFCNRLILIDRGRIIADGSPTQVLTQQRLQSVYKTAVQIDSDPFNHKIRVSFDLSNASSKP*
iron_aquisition-siderophore_transport	MarianaS7_qccontigs_simpname.fasta	S7_NODE_134_6	FpvE-family-permease	302.6	25.8	115	0	MNFKILVLLMLSTLIATLFAALMIGNVDISFQQLFNSLFLCCESTTCSVSPVVHQVIWDIRLPRILMALITGAGLSVTGSILQSVTRNPLADPYLFGISSGAALGAVVVMTTVSSATLLYVPSSVTMGALVGSAFSVLLMLMLAGKSAVIVERLLLSGVAISFMLSAFTSLILYYSQPDTAATLLFWMMGSFANSQWQQLLVPSLTLVTGTAIFLIYRRWISAIVAGDETALSLGVPVNQLRLAMLLVGAAITAVIVSQVGGIGFVGLMMPHIARYLVGPSIHRQILMSLLLGATFMIWVDVLANSILENQVLPVGIVTSVLGSLFFFIILKRRSSI*
iron_aquisition-siderophore_transport	MarianaS7_qccontigs_simpname.fasta	S7_NODE_134_8	HatD-family-substrate-binding-protein	110.3	27.5	115	0	MSLAADEISSAKQKIIALSPHTVELLYAIGAGDRIIATVEFADYPEDAKSIPIIGNYNGLQIERIVELQPDLIVAWKSGNKSTDLRKIESLGFNIYYSQPQNISEISHEIIELGKLTHLEKNAEALALSLNKKHLIIKQRYTKKSSVKVFYQLWHDPLRSIGPNTWINSLISDCNGHNILADSSTGYPVISIETVIDKNPEVIIIPHHSGTRSEKQSIWKKWSVINAVKNHHISIINGDLLHRLSPRALLGLEQLCQAIDAARANN*
iron_aquisition-heme_transport	MarianaS7_qccontigs_simpname.fasta	S7_NODE_134_10	ChaN-family-substrate-binding-protein	181.7	47.4	115	0	MHNKILASLNLTLALAVILFISGCVAHPALTESSQQTTQISNQPLTNLYDYDVIDSKTHQQINVQTLAEQLKDVDVIFMGEFHSHQAAHKLQLDLLQALYNQNPKLILSMEQFTRDAQPILDGYLAGKYGERTLIDEAKAWDHYKGSYRATVEFAREHQIPVIAANAPAMFVRCVGKKGVVVLSNLPEEKKSWSARELDLENELYKAKFMSFMKGAGMSHGQSPEVAKKRMMNTYAAQLLRDTTMAESIADAIKKYPNRQVIHLNGSFHSDAHLGTTAVLETMQPDLKIKVMSPVMVEDAAMPMAAEDDYTQGDYIYLLKELPPRFLDEEKEAASIRKLIGDRMKKKCEL*
##########################################################################################################################################################################################################
iron_aquisition-siderophore_transport	MarianaS7_qccontigs_simpname.fasta	S7_NODE_26669_1	FpvE-family-permease	160.9	25.8	117	0	MINFILSISPDEPLRGMLFWLMGDISHVAPNILGAVVLLLGVVLSFLLARSLNILGRGELQAGALGVPVKPLRMSLFLLASTLTAFAVTQAGSVGFVGLVVPHIIRLLSGSDHRILIPASVLLGGSLLVMSDTLARLIIAPQQLPVGVITAFIGVPFFLFLLNRSSGLMVSKHD*
iron_aquisition-siderophore_transport	MarianaS7_qccontigs_simpname.fasta	S7_NODE_26669_2	PvuD-family-ATP-binding-protein	201.3	172	117	0	MTKLVAEQLNISIGGKIICDNLNLELSPGQVWGVLGRNGTGKTTLLHTLAGLRPAQSGRVLINNKDIRQLSRKTVAQKLGLLMQHVEDAFPASVLETVLSGRHPHIAHWQWESKDDFALARRALQQVGMANFVDRPVNQLSGGERQRVAIATLLTQAPQILLMDEPNSHLDLHHQIKLLGDVCQQAKTHQHIVFMSLHDINLAARFCDHLLFLFDHKTLSGTADALLNTSALSELYQHSMLEIVSENGRLFSPA*
##########################################################################################################################################################################################################
iron_gene_regulation	MarianaS7_qccontigs_simpname.fasta	S7_NODE_11127_4	PF01475-Iron_dependent_repressor-fur_family	54.7	23.8	119	0	MLYCNNYYVTTYINSMASLHPTQYCEQHAIKLTPLRQQVLDILSQQTQPLTAYAVLDILKQNKPKAQVMSVYRVLEFLQKYSLVHRIENLNAFMVCSHLAEHHISQWLICKVCGAAKEYISDGFQQVIHQIENNTGFNVSTPTIELVGICQDCQTKN*
##########################################################################################################################################################################################################
iron_aquisition-siderophore_transport	MarianaS7_qccontigs_simpname.fasta	S7_NODE_1956_2	PvuD-family-ATP-binding-protein	197.1	172	122	0	MSNNTDLLSCKNLQVTIADKTICNNLNISFNKGNVWGILGRNGSGKTSLLHTLAGLRAAESGDVFIQQQNISHMSRKKIAQQLGILLQHNNDSFPCSVLESTLIGRHPHIGNWQWESSHDKKIALDALTQVEMKNLSQRSTEQLSGGEQQRVAIATLISQTPEIFLLDEPDSHLDLHYQIKLLNDFQQLAQAHNKLIVMCIHDINLAARFCDHFLMLYGDGEYITGHKEEVLTIENLEMVYQHPFEELPSNSRTLFIPR*
iron_aquisition-siderophore_transport	MarianaS7_qccontigs_simpname.fasta	S7_NODE_1956_3	FpvE-family-permease	299.8	25.8	122	0	MQKPLLLIVFLCLFSIASFILALSSGSISIGLENIIQAFIQSPNTIHDINHTIIFELRLPRAGVAFISGAMLALAGTLMQVLLRNPLADPYILGVSGGASVAALMAMALGVSATLISGSAFIGALISILLVFTLAHGNGSWNPHRLLLTGVVLAAGWGAAINFILTAAPDAPLRGMLFWLMGDINHSSMNMTNLYILVVGIAISFALARPLNILSRGELQASAVGVDVKPLRIGLFLLASALTAFAVIQVGSIGFIGLIVPHMLRLIAGSDHRFLVPASALLGGSLLLISDTLARTLLAPQQLPVGVITAALGVPFFLYLLNTGFKREQ*
##########################################################################################################################################################################################################
iron_aquisition-siderophore_transport	MarianaS7_qccontigs_simpname.fasta	S7_NODE_1197_1	HatD-family-substrate-binding-protein	90.9	27.5	123	0	MKLLLTILSLIQAATFSFLFSNTTFANEAASDEQKIIALSPHSVELLFAIGAGDRIVATLEYADYPEQAKSIPVIGNYNGIQIERIIEIQPDLIVAWRSGNKSADLNKIESLGFNLFYSQPQNISEISKELIELGKRTHLEENANKLAHELQLKYQQIKTQYSDKKSVKVFYQLWHDPLRSIGPDTWINSLIEDCNGKNILDDSSTGYPVLSIE
iron_aquisition-siderophore_transport	MarianaS7_qccontigs_simpname.fasta	S7_NODE_1197_3	FpvE-family-permease	302.7	25.8	123	0	MTNNNPLINFNFLVTLMVIALCITVLSALSFGSVDIPFSQLFTHLLNCTEGSACSTQSAVHQILWEIRIPKTLMALITGAGLSVTGAILQSVTRNPLADPYLFGISSGAALGAVIVMSAASSATLLYMPSSITLGALIGSAFSVFLMLSLAGRSAMIVERLLLSGVAISFILSAFTSLILYYSNPDTAATLLFWMMGSFSNSQWHQLTLPAVTLIIGISIFLIYRHWISAILAGDETALSLGVPVNQLRLAMLLVGAAITAVIVSQVGGIGFVGLMMPHIARYLVGPVIHRQIIMSVLLGATFMIWVDVIANTILENQVLPVGIVTSILGGLFFFIILKRRTNY*
iron_aquisition-heme_transport	MarianaS7_qccontigs_simpname.fasta	S7_NODE_1197_4	HmuV-family-ATP-binding-protein	222.0	220	123	0	MNDSNILIQCDNLTWIVHQKPILDNLTLKVNSGDFVGVIGPNGAGKTSLLKCLYRNIIPTSGKIVLMGKPLVQFSRRDVARNIAVVLQEPPSDFGLSVFDVLRMGLIPNKALLSFENQSDKKLVLDAARQIDLLNHLDQPFDSLSGGEKQRVMIARAIIQRPRVLLMDEPTNHLDIHHQIEILKFAQSLDITVVMSIHDLNLASHFCNRLILLDHGKIIADGKAEDVLTAKRISSIYNTNVQVDQDPFSHKLRVSFDLDQRQ*
##########################################################################################################################################################################################################
iron_aquisition-siderophore_transport	MarianaS7_qccontigs_simpname.fasta	S7_NODE_748_3	FpvD-family-siderophore-transport	84.7	40	125	0	MTTPVVQISHLSFGPVNKPILDNISLELEAGHFLGIVGPNGAGKSTLLNIIAGLTAPNSGHIDLFGRCLTRFSRHKLLRQIGFLHQLHDHAPRLPMRIRDVVAMGLADYATPWRRVMHSDAIREALKRVDMDHLANADFRQLSGGQRQRARLARALVRKPRLLLLDEPSAALDSVRQEKLFQLLRKLCDDTGMSVIMVEHDIAAISSHVDSVACLNRKIHHHAMKGEDIPNNVWRAMYGDHIHIMAHDARCIGCAPGEPMHAPDNQHE*
iron_aquisition-siderophore_transport	MarianaS7_qccontigs_simpname.fasta	S7_NODE_748_4	FpvC-family-siderophore-transport	27.8	18.5	125	0	MLFYNIGQMIMAIAVMMSAPLYGSATEIAVTLPPLAGLVSMLDKQAQVLCLLPAGADPHHFQLTPRKIEALNRTQLLIRASYDDGGWPLPPNHFRTLDIWPAADHGWLNPKAVRTALPRIADALIQLHPEQAKAITASLHKALKQTREIEQSWHTVLSTAKVSGILMQHPAWKGLMQSMGVPILTVLESAHHGHEYGPHKLERALTTLDKHPDAWLLADSSHSTRALNWLARHAAHPALQITLDTLGDCGLSWPQLMHRNIARIKAALNQGRP*
##########################################################################################################################################################################################################
iron_aquisition-siderophore_transport	MarianaS7_qccontigs_simpname.fasta	S7_NODE_4710_2	FpvE-family-permease	271.3	25.8	126	0	MLLLLLLLVLLALVNLSLGSVNIPLKDVFSTLLGNSTTKETWQYIILNYRLPKTVTAILAGASLSISGLLMQTLFRNPLAGPFVLGISSGASLGVALLLLSSGIFGGGLSLLAGAHFGTIIAASLGAFLVLLAVLVAASRVRNTMSILIIGLMFGSFTGALISILAYFSSAEQLQQFMFWSFGSLGDLGWPEISLFFILFVLGVLMIVLIIKPLNSLLLGQNYAKSMGVNYKATRTISLIATSLLTGVATAFSGPIAFIGLAVPHITRLLITSSNHKVLLPGVAILGATVMLISDTLAQLPTSDFTLPINAVTTLFGAPIVIWLLIRKRKLII*
iron_aquisition-siderophore_transport	MarianaS7_qccontigs_simpname.fasta	S7_NODE_4710_3	PvuD-family-ATP-binding-protein	189.9	172	126	0	MAPLNKNIILSTHNLAIGYPAKKGNTIIQKGLNLELKSGNLTCILGNNGIGKSTLIRTLVNMQPLLEGEILVLDKNLKHYKPGLLAKHISLVLTESLPATNLSVYELVALGRQPYTNWVGTLTQADKNIIHTALLQTEISDLIFEKIYELSDGQKQRVMIARALAQDTEIIILDEPTVHLDIHHKIAVLKLLKKISKELNKSILIATHEVNFALQLADELWLMYPDKCIVGKPKKLITNKTLQELFKSDLIKFDENTGHFEIVNP*
##########################################################################################################################################################################################################
iron_aquisition-siderophore_transport	MarianaS7_qccontigs_simpname.fasta	S7_NODE_8597_2	PvdR-family-sideropore-export	82.0	61	127	0	MKKIIIIGAILVVLASIIYFTTANNGKKQATEVEVTNVSKAEIIQIVNATGKIQPKTKINISADVSAKIINLYVKEGDWVEKGKLLVEIDREKYLASVESQEANVRAAVSNAKLVKANMNQTERVLRRSKEMFIKKLESQSSLDTAEASYEVEIARYQSSLEQVEQTKGILKRAKDDLSKTTMYAPMSGTISKLNKEVGEIAIGSQFQEDVIMTIANLNQMEVLVNVDENDIIAIKLGQKATIDVDALLGTKVEGVVSEIATSAIDQQNGVANQKTEFEVTISVTSESEKLRPGMTASADIITDTRDDAISVPIQSVTVRTESQLTKEGSATSLDYKADEDGFVELVFIVKDNLVTAHQVETGIQSSELIEIISGVAEGDKIVSGSYRAISRDLKNGEA…
iron_aquisition-siderophore_transport	MarianaS7_qccontigs_simpname.fasta	S7_NODE_8597_3	PvdT-family-siderophore-export	234.6	175	127	0	MMLDQTEQLSQNEKMNRPMTNENVMLAIDNITRTYTMGDQEVHALRGVTLDIAKGEYIAIMGPSGSGKSTLMNMIGCLDVPTSGIYKLEGVSVGEMTEDELADIRNQKIGFVFQTFNLVPRASVYQNVELPLIYNGLSKRKRKQVANAAIDSVGLLDRADHKPNELSGGQRQRVAIARALVCNPSIILADEPTGNLDTKTGKEIMSLLDELHQKGNTIVLVTHEDEIAEYANRVIRLRDGLVESDSRQSKSTH*
##########################################################################################################################################################################################################
iron_aquisition-siderophore_transport	MarianaS7_qccontigs_simpname.fasta	S7_NODE_4158_4	PvdR-family-sideropore-export	66.6	61	128	0	MKKSIIFTLIIVAVIGVPLVKKYTSRESVKEVEVEKVSMQTIKASILASGQLKHEHQVKLTAEVIGKVSSLYVKEGDTVQKGQLVLELDDQVFVAAVEQQQAAVDQQKVTIERHKLVVSNFGKQLKRKEELFQQQLIGEDEFDGIHHQYNVAKVDLKGSYELLKQVQARLEQAKEQLSKTKVLSPINGIITSLDIKEGETAISGTTNIMGSGLMTIADPKSMLAEINVDEADIAHVNIGQKAEIIAIAYAEHPITGFVESIASSAKTAQGRGTLSFAVKLRLELENDIHLLPGMSCRAEVFTRGEQDLLALPIKAIRTEEDNDKELVENFVYIFQDGVAKKMKIKSGISDDSFQEIIEGLEMGASVITGPDKILRHLKDGDEVSLIETDHSSSEAD*
iron_aquisition-siderophore_transport	MarianaS7_qccontigs_simpname.fasta	S7_NODE_4158_5	PvdT-family-siderophore-export	218.0	175	128	0	MALIKLENVSKHYIMGDQTVKALDHINLSISTNEYIAFIGSSGSGKSTMMNILGCLDKPSDGNYLLNNTDVSSLTANELARIRNREIGFIFQSFNLLPRASALHNVMQPLVYKGIRLSERKRLATQVLEKVNLVDRMDHIPSQLSGGQRQRVAIARALVTNPSILLADEPTGNLDTKTTIDIMDLFDQLHQEGQTIIVVTHEQDIANHCHRVVTLSDGKVVDDNLNVREGVRV*
##########################################################################################################################################################################################################
iron_aquisition-siderophore_transport	MarianaS7_qccontigs_simpname.fasta	S7_NODE_7525_1	FpvD-family-siderophore-transport	89.8	40	129	0	MPTAAQQSANPTGTEVQPLLAADRIGYVIRGKTILNEVSLQLHSREIITLIGPNGAGKTSLIRILLGLSQASSGKVQRQQNLRLGYVPQRIVVPEVMPVRVYDFLNVTGRYDVAQCQIMLDEVNCSYLLYSPMQNISGGEMQRVLLARALLKDPQLLVLDEPASGMDIIGQQALYETIRHIRDKHNCGILMVSHDLHLVMAATDRVICLNTHICCTGHPDDVTEHPEYLKLFGDAIDGLALYSHHHDHEHDLSGNIVESEHCRSCEHHQESK*
iron_aquisition-siderophore_transport	MarianaS7_qccontigs_simpname.fasta	S7_NODE_7525_2	FpvE-family-permease	34.6	25.8	129	0	MMLALWSESFIWYALAAGLALALVAGPLGSVVVWRRMAYFGDTLAHAALLGVALAVATEQLPMAGVGVIGVLIAAILFWLEKQPDLSTDTLLGILSHSALALGLIVLAVIQEQGFNINLMSYLFGDLLAVDQSDLMLMYGSVLVILLVFSQILSPLISISVNEELARVDGVAVEKIRFIFMILLALVIAVALKVVGILLITALLIIPAATARLFSKSPRQMVLVSVLISVAAVILGLFSSLNWDFPTGPAIVVAASFLFFLSRTFVRKN*
##########################################################################################################################################################################################################
iron_aquisition-siderophore_transport	MarianaS7_qccontigs_simpname.fasta	S7_NODE_6745_2	FpvC-family-siderophore-transport	33.7	18.5	130	0	MYQTLKSFLCTSRFSAGLFVLFFLPLNANAEIAGDIVVTIKPLYSLVAQLSQGVKTPVLLMKQIPSPHHYTMRPSDRRLLANAGMIVWIGPQMESYLDKIIRQQDAIIVSAIQADGIQLLERRIKNDSHHANEHPAHDHLDPHIWLSSHNAIAISKHIAQQLINNDPDNTARYKKNLQRLTDRISQLATEIKTSLQNHPQPFITYHDAFQYFEQENQLHYVDSISFDEEAGASLKHLRHIKSEIKKQHIRCLLYQPPEPDLVRALTTDTKITAVALDPLGLRVQNDENAWFEIMHGMGVNFKHCLSSD*
iron_aquisition-siderophore_transport	MarianaS7_qccontigs_simpname.fasta	S7_NODE_6745_3	FpvD-family-siderophore-transport	90.3	40	130	0	MPTAQQQPVNKSNTDSEPLLVAENIAYVIHGKTILSDVSLQLHRGQIITLIGPNGAGKTSLIRILLGLTKSSSGSVQREKNLRLGYVPQRIVVPEVMPLRVYDFLNVTGLYETSQCLQMLEEVNCAYLLYSPMQKISGGEMQRVLLARALLKKPQLLVLDEPASGMDIIGQQALYETIRHIRDIHDCGILMVSHDLHLVMAATDQVICLNSHICCTGHPDDVSEHPEYIKLFGDAIDGLALYSHHHDHEHDLSGNIVASEHCHGCEHHKEHK*
iron_aquisition-siderophore_transport	MarianaS7_qccontigs_simpname.fasta	S7_NODE_6745_4	FpvE-family-permease	31.5	25.8	130	0	MLALWNDSFVMYALAAGIALALVVGPLGSVVVWRRMAYFGDTLAHAALLGVALAVAADRLPMAGVGIIGVLIAVLLFWLEKQRDLSTDTLLGILSHTALALGLIVLSVIQAQGFNINLMSYLFGDLLAVDSSDLILMYGSVVIILLVFSRILSPLISISVNEELARVDGVAVEKVRFIFMILLALVIAVALKVVGILLITALLIIPAATARLFSKSPKQMVLVSVLMAIAAVLLGLFSSLSWDFPTGPAIVVAASLLFFVSRIFVRNS*
##########################################################################################################################################################################################################
iron_gene_regulation	MarianaS7_qccontigs_simpname.fasta	S7_NODE_73515_2	PF01475-Iron_dependent_repressor-fur_family	36.6	23.8	131	0	RAAPPTIYRALDFLMEEGLVHRLESLNAFIGCPDPAHRHQGHFLICRSCRTVTEVNDRTLMSHISNAARSHGYKCENSMLEIMGLCAECQG*
##########################################################################################################################################################################################################
iron_gene_regulation	MarianaS7_qccontigs_simpname.fasta	S7_NODE_54090_2	PF01475-Iron_dependent_repressor-fur_family	43.5	23.8	135	1	QLLDDLKDEGFSSAPPTVYRALDFLLEQGFVHRLASNNTYLACAHPKENHEAVFLVCEQCGHTQEIHTDGITRSVRKKSTNYDFKVSKVSVEVSGLCSSCHNE*
##########################################################################################################################################################################################################
iron_aquisition-siderophore_transport	MarianaS7_qccontigs_simpname.fasta	S7_NODE_5053_2	PvuD-family-ATP-binding-protein	181.7	172	140	0	MPVLNVNNKKPLLECKKLQVEICNKIICDDLNITFNPTEVWGVLGRNGSGKTSLLHTLAGLHPAKQGEIFLHQKNINNLSRKKIAQQLGILLQHNNDSFPCSVLESALLGRHPHIDTWQWESNKDKNIALDALKQVEMQQYALRSTEHLSGGEQQRVAIAALISQTPDIFLLDEPDSHLDLHYQIKLLGDFYLTAKEHHKLVIMCIHDINLAARYCDHFLMLYGDGQYIVGHKDDILNTQTLSMVYQHPFEKIQNKDHQLFIPA*
iron_aquisition-siderophore_transport	MarianaS7_qccontigs_simpname.fasta	S7_NODE_5053_3	FpvE-family-permease	300.5	25.8	140	0	MQKPLILIIFLCLLSLASFILALSSGSINIALDSIIQTFNQPPSRLDNINHTIIFELRLPRAGVAFISGAMLALAGTLMQVLLRNPLADPYILGVSGGASVAALAAMALGLSSAFISGGAFIGALLSILLVFALAHGKGSWNPQRLLLTGVVLAAGWGGAINFILSAAPDAPLRGMLFWLMGDINHSSMDINNLYVLIIAVIISFTLARPLNILSRGELQASALGINVKPLRIGLFLLASALTAFAVIQAGNIGFIGLIVPHMLRLIAGSDHRFLIPASALLGGSLLLVSDTLARTILAPQQLPVGVITAALGVPFFLYLLNAGFKREQ*
##########################################################################################################################################################################################################
iron_aquisition-siderophore_transport	MarianaS7_qccontigs_simpname.fasta	S7_NODE_7070_1	PvdT-family-siderophore-export	201.5	175	144	0	MSLIVFKNICKYYTMGDQEVKALQHIDLSINANEYIAFIGSSGSGKSTMMNILGCLDKPTKGQYLLNGKDVSQLSQDQLADIRNKEIGFIFQSFNLLPRASALNNVMLPLVYKGIGLKQREELAKEAMAKVSLSDRCDHLPNQLSGGQRQRVAIARALVTNPSILLADEPTGNLDSQTSKDIMALFDQLHQEGQTIIMVTHEDE
iron_aquisition-siderophore_transport	MarianaS7_qccontigs_simpname.fasta	S7_NODE_7070_2	PvdR-family-sideropore-export	62.7	61	144	0	MKKPLIISLVLILVVGLPLAKRYFSSDKAKTVNVESLTFQPIKASILASGQLKHEQQVKLSAEVIGKVTQLFVKEGDSVSKGQLVLQIDAESYIAAVQQQTAVVNQQKIAIEKQKLNVTNLKQQWLRKKKLYKRKLLDEDGYQAIDHSYRVSLVDLRSSYEILKQVEARLEQAKDKLSKTKVKSPLDGIITSLDIKAGETAISGTTNIMGSSLMTIANPKSMLAEVMVDEADISQIALGQKAEIIAIAYSDRPLMGEIVSIASSAKRNSGQQSLSFAVKLNIDSIKSVNLRPGMSCRAEIFTQGEQMKLALPIRAIKTEEDNDKEIVKSFVFKLNEGKAKKIRVVLGIADDDFQQVVSGVEKGDLIIVGPDKILRHLKDGEPIQVETLKQDNIQQDKKS…
##########################################################################################################################################################################################################
iron_aquisition-siderophore_transport	MarianaS7_qccontigs_simpname.fasta	S7_NODE_26318_1	HatD-family-substrate-binding-protein	34.0	27.5	147	0	LPVILLGELDGAARRVVSLNPSISEFLALIGVELVGRDVFSYRPRELLRVRRVGSFVDADVEAIASLDPDLVILYHPVQRRLMERLAGRVRAVAAIPTPTNVDAAVAAFRAVARLVDRDEEGDRVAGVYRDLLRGGSVERDGVLAILYLGGYDVACTASFVADALTRVGLRYVRGLRCVFKFFSEPPDIPAKLYIYESRARQYMDWEVGFLAGREFVVTPNDTLAHYGPSLPLDLQRLVDAVARGERFVSGTSSMVVPSIGDEWYRPYR*
iron_aquisition-siderophore_transport	MarianaS7_qccontigs_simpname.fasta	S7_NODE_26318_2	FpvD-family-siderophore-transport	67.4	40	147	0	MDAVRVEGLVKRYGDVVALDGISFSVARGEVFGLLGPNGAGKTTTIKILTGLTRPTSGRAWVAGFDVVGEAMEVKKRIGWVASEIIVDDELTAMENLEIQAGLMGVRDWRARARELLRFFGLSEAANRPVGKLSTGMRKRLEVAMALLHGPEIIFMDEPTVGLDVGARVGLWETIRLVNREFGVTVLLTTHYMEEAEQLCNRVAIINRGRLVAVGSPDELKAR*
##########################################################################################################################################################################################################
iron_gene_regulation	MarianaS7_qccontigs_simpname.fasta	S7_NODE_95461_1	PF01475-Iron_dependent_repressor-fur_family	39.2	23.8	149	0	TAYELLDMLSKTGKKRVAPPTVYRALDFLIEEGFVHRLESLNAFVGCPDPESQHQGHFLICRDCRTVNEISDKKLAGQIATAAEAQGYTCENSMLEIMGQCADCQSQ*
##########################################################################################################################################################################################################
iron_aquisition-iron_transport	MarianaS7_qccontigs_simpname.fasta	S7_NODE_25950_1	FbpB-family-iron-permease	398.8	88.4	150	0	ANAFLLGFIESLADFGNPLVLGGNFDVLSTEIYFSIVGTVADASGTAILSIALLMLTLGAFLVQRRWVGTKSYATVTGKGDSGRHAALSKGVKWACYATALPWAAFTAVVYSMIIFGSFVKLWGYNNSFTFDHYIRAFGIKHTNFGWKFSGVAWDSYFTTLTIASIAAPLTALLGLATAYLLVRQKFAGKNVFEFSTMLSFAIPGTVIGVSYILAFNFPPIELTGTSIILVIVFVFRNMPVGVRGGIAAMSQLDKSLDEASITLGANSFTTARRVIAPLLGPAILAALTYSFVRAITSVSAVIFLVSARHNMATSFIVGRVENGDFGIAIAYSAVLIVTMITAIILLQLLIGRRKLRASDRVET*
iron_aquisition-iron_transport	MarianaS7_qccontigs_simpname.fasta	S7_NODE_25950_2	YfeB-family-membrane-proteins	59.0	50.9	150	0	MNTHTNGSVVFENVVKKYGNVTALKALNINVEPGTLVTLLGPSGCGKTTTLRLIAGLEPATEGKVFIGGKDVTHLSATYRAVSMVFQSYALFPHMTVLQNVAYGLTVKGMPKKEAHAKADDGLELVGLAGFGDRLPSELSGGQQQRVAVARAIVLEPEVLLLDEPLS
##########################################################################################################################################################################################################
iron_aquisition-siderophore_transport	MarianaS7_qccontigs_simpname.fasta	S7_NODE_11231_1	FpvE-family-permease	135.3	25.8	151	0	TLLVFGLMVGYTVGAIVTVLQAEARAEELQAFVFWGMGSFGNSTLKIALILPLLAIIAMIWGLVRSKWLDAWTLGENTAITMGTPSKKFRMEIIVIVGIVAGSITSVCGPIAFLGLATPHVVKMITSERSHKNILPLVLITGALIALLADLLVRSPWSDSSGLPLNAVLALFGAPVVIAVIWKRTHEL*
iron_aquisition-siderophore_transport	MarianaS7_qccontigs_simpname.fasta	S7_NODE_11231_3	FpvD-family-siderophore-transport	45.5	40	151	0	MADDKKVIFSMVKVNKETPTGKHILKDVYLSFYYGAKIGIIGVNGSGKSTVMKLIAGLDESFRGDIVWAPGYTVGYLPQEPDLDESKTVRQIVEEGTQEIIDTLAEFEEINAKFMDEEILNSPEKMDSLINRQAVVQDKIDALDAWELDTKLSIAMDALRCPPDDQLISELSGGERRRVALCRLLLKQPDVLLLDEPTNHLDAESIDWLEQHLEQYAGTVLCVTHDRYFLDNVAGWILELDRGEGIPYEGNYQSWLEQKTKRLALEEKHESKRKKELEKELDWIRTSPKGRRAKNKARISNYEIMLSDGSKEKNTRLQIPIPNGPRLGSKVLEVQGLQKSFGDKLLIDGLTFSLPPA
##########################################################################################################################################################################################################
iron_aquisition-siderophore_transport	MarianaS7_qccontigs_simpname.fasta	S7_NODE_2254_2	PvdT-family-siderophore-export	187.3	175	154	0	MNKVKVPVVECRRLQKKFVQRGMDDVTVLEGIDFEVQAGEQIAIVGTSGSGKSTLLHLMGGLDTPSSGEVWVGGQNMARLSPAARGTLRNQEMGFVYQFHHLLPEFSALENVAMPLLIRGLSMKEAQKQAKPLLDEVGLSHRLQHKPGELSGGERQRAAIARALVTKPRCILADEPTGNLDEHTAEQVMAMFLDLNREYHTSFVVVTHNLTLAARMEKIMVLSEGGLQER*
iron_aquisition-siderophore_transport	MarianaS7_qccontigs_simpname.fasta	S7_NODE_2254_4	ExbB-family	80.3	22.3	154	0	MFDVVIHFFQTGGLFMYPIMLVLALGGAIAVERYLYLERAKGRNHKDWGRLQPILEQGKYKEALKVADGSNTALAKVLGYGLSRVSTARHREDIELAMEEGLMEVIPQLEQRTHYLATLANIATLLGLLGTIIGLIEAFTAVAAANPAEKADLLSASISVAMNTTAFGLIVGIPLLLAHAFLQTKTTELVDSLEMAAVRLVNVITLRAGRRRNKTRVQPGPNETQGIQI*
iron_aquisition-siderophore_transport	MarianaS7_qccontigs_simpname.fasta	S7_NODE_2254_5	ExbD-family	65.7	32.7	154	0	MRRQQRRAQRRKEAEELNITAFMNLMVVLVPFLLITAVFSRITILELNLPNKATDSAQSDEWNLELVVQPSSLILIGENREVIKRFRWDDAQVLKNLSKALQQVKSRYPEKKALSILMAESVPYQRLVAIMDRVRSAEVAQLGGSVIVELFPQISLGDAPALAGRR*
iron_aquisition-siderophore_transport	MarianaS7_qccontigs_simpname.fasta	S7_NODE_2254_6	ExbD-family	66.9	32.7	154	0	MKLSRRARRMQRHHKRAKNSVGFNLVSLMDIFTILVFFLLVNSSSEQVLPNLKVLQLPESVAEQKPRQVLRVMVTQEAILLQDRNIVGLESVKRSGEKLIPELVAALQNQRKQGKEVMIMADKDIPYKVLKKVMLSCSQAGFSKISLPVVQKVRDKP*
##########################################################################################################################################################################################################
iron_aquisition-siderophore_transport	MarianaS7_qccontigs_simpname.fasta	S7_NODE_993_2	FpvE-family-permease	261.6	25.8	155	0	MHHTKQNPWLLLVSLLGVSIIITWVLLGMGEHWINPFHPNNNMESRILWELRSPRLLTAFAVGGMLALAGAWFQVLLGNPLAEPYVLGVAGSAAVGAVSAMALMPDTTWAVSLGAFIGAWVGIAIVLSFSHLGSARLLLAGVVLAAFWAAILMLLIALLPERGVVRAYAWMMGDLSNSALPVWSLLLAWLTALGCGLGLSLSLDKLLLGEKHAASLGVNVPKLRTLLLLLASAVTAIAVTAAGTIGFIGLVVPHLMRLLFGSLHKSVLIASAFGGGVLLMLADTAARTVISPAELPVGVLTAMIGVPVFLWLLLRRKG*
iron_aquisition-siderophore_transport	MarianaS7_qccontigs_simpname.fasta	S7_NODE_993_3	HatD-family-substrate-binding-protein	80.9	27.5	155	0	MRFLLREKVRKNFNLFAYSFFFLTWLFSTTSAMANERILALAPHICEILYAIDAGQDVVGAVSYCDYPKAALNLPRVGAYNRINVEAAMALKPTMAVVMNIQTPGIKQLETLGVKIVQSYPQKVDEVIADIRRLGKLTGHQQQASILADHLQQRLNRLQKQQKKTSVFYEIWANPLLTAGQHTFIDDVLTKLGLRNVFGDVALEAPRVNVEAVIAAKPQIIIIPSEERNIKVRTAFWHKWLGKNIQVITVNPDLVHRPGPRLLDGMEYLQRQLHAPH*
##########################################################################################################################################################################################################
iron_aquisition-siderophore_transport	MarianaS7_qccontigs_simpname.fasta	S7_NODE_11634_1	FpvE-family-permease	189.5	25.8	156	0	VYPDSAWVMSLGAFIGAWVGIVAVMFFAHLGNNRMLLAGVVLAAFWSAILALLLALLPEQGLFRAFAWMMGDLSHSDLPRSLLLLTWLIALACGLWLSRSLDLLLLGERHAQTLGVNVKRLRQGLLLLASAVTAIAVTAAGTIGFIGLVIPHLMRLLFGSLHKAVLMASAVGGGLLLILADTFARTMIAPAELPVGILTAMIGVPIFLFLLIKRG*
iron_aquisition-siderophore_transport	MarianaS7_qccontigs_simpname.fasta	S7_NODE_11634_2	FpvD-family-siderophore-transport	54.9	40	156	0	MQALFNISKLNIQRDKKHICSDVSFTLKQGEIIVILGPNGAGKSSLLLALAGLIPSQGDIHILGKPLAEYSHRDLVQKLAWQGDLPPTEFGLTVQQRLSLVEPEDERRILAIAQDMELAHVLMRPLHALSSGERQRVELAALMLRDVAIWLLDEPTTHLDLKHQVQTVKTLKKHAQTGRAMVVILHDMQQAMAMADTLILMDGKGGVQYGPAEDLWDRDRLSCLFDAPLLQNNSILMANYGENHETKR*
##########################################################################################################################################################################################################
iron_aquisition-siderophore_transport	MarianaS7_qccontigs_simpname.fasta	S7_NODE_13_2	ExbB-family	108.5	22.3	157	0	MFELVKAGGWLMLPILLCSVVALAIVVERFWALRFGNVLPTQHRAAQIWKLWNGTSSLDKAAIRQLQQGSLLGRIMAVGLQNRHHSREVMKESIEESGRHVAHELERFLNALGTIAAITPLLGLLGTVVGMISVFTTITTVGVGNPTELAGGISQALITTAAGLSVAIPSLMFYRLFRGKVDELVVEMEQEAIKLVEVMHGERSRDSEGAE*
iron_aquisition-siderophore_transport	MarianaS7_qccontigs_simpname.fasta	S7_NODE_13_3	ExbD-family	101.4	32.7	157	0	MKFQSRPREELEVNIAPLIDVVFLLLIFFMVSTTFQHESELKVTLPEASANTPVEVQPLQIVINASGDYFIGGQELVNNQLNTLVSALAKLSSGNKDLPLVIRADALTPHQAVITAMDAAAQLGLLRLSIATTRSSP*
##########################################################################################################################################################################################################
iron_aquisition-siderophore_transport	MarianaS7_qccontigs_simpname.fasta	S7_NODE_5312_2	ExbB-family	109.6	22.3	159	0	MISLLKAGGWIMIPIVLSSLVAFVICIERSWTLRRSRIAPRHLVAQVWSWIKNNQLDKNHLKKLKESSPLGEILAAGLVNHAHGRDMMKESIKEAGSLAAIKLERFLNTLGTIAQIAPLLGLLGTVIGMIRVFTVITIQGTGDPGALAHGISEALITTATGLIIAIPALIFHRHFERKVDELVAEMEQDALKMVEVIHGERDSLRG*
iron_aquisition-siderophore_transport	MarianaS7_qccontigs_simpname.fasta	S7_NODE_5312_3	ExbD-family	102.1	32.7	159	0	MFLRKRKQEITVNLTPLIDVVFLLLIFFMVSTSFTRETQIKLELPKASVEPLESKIESLEISIDKEGRYFVNGKGLVNSTIETLIKAIRPIIEENKDVSVIVSADAATPYQSVVTAMDATSQLGVVNLKMATQRPTQ*
##########################################################################################################################################################################################################
iron_aquisition-siderophore_transport	MarianaS7_qccontigs_simpname.fasta	S7_NODE_19152_2	PvdT-family-siderophore-export	206.3	175	160	0	MIRLEHIRRNFQVGDQTVHALDDINLHIEAGEYVSVMGPSGSGKSTLLNLLGLLDHPTAGRYFLNGQDVTKMKEPQEAQTRNHKIGFVFQAFHLIPRLSARENIELPLILSGVEAHIRREKVDAALDALGLSNRAEHKPDQLSGGQRQRVAIARATITEPAVVLADEPTGNLDQKSGEDVIKTLEALNDRAITLIVVTHDAHLGRRAARAIKMLDGRIQSDQFNHAAR*
iron_aquisition-siderophore_transport	MarianaS7_qccontigs_simpname.fasta	S7_NODE_19152_3	PvdR-family-sideropore-export	63.2	61	160	0	TLNACRRARLSPSLGGQIASLPVKEGEKVKQGQVLFEIWNDDLKAQLKLAQAQLMASQALQKQSCIQANLAKREAARLSKLRARGLVSDESADSAVGKSQAAQAACDAASANVATSGARILVARAALQRSRLLAPFDGTIAEVNGELGEYVTPSPLGVQTRPAVDIIDNSCLYVSAPIDEVDAPEIKPGMTARISLDAFAGRFFDGRVRRVAPYVLDIEKQARTVKIEVDFITPKDNFNMLPGYTADVEVIIDAHRDSLRIPTAALLEGNKVYVYDADFSTITQTPVKTGLSNWKYSEVLSGLQQGQKIVTSIDRDGLADGVVVKIDKTKP*
##########################################################################################################################################################################################################
iron_aquisition-siderophore_transport	MarianaS7_qccontigs_simpname.fasta	S7_NODE_3585_4	FpvE-family-permease	52.6	25.8	163	0	MIIDDFIVRSLIAGMMVVLVSGPMGCVVVWRRMAYFGDALAHSALLGTSLAIVADVSPLFGVVLVGAVLSYLLMRLQSKKDLSSDTVLGILSHGALAAGLVILAIMQSQGKSVNLMAYLFGDILSVSWEYLIWLASVCLGVLVLVGWLWSSILAIAVDEELAKCEGIPVERVRLIFMLLMAIVVAVAMKIVGIILITALLIIPAASARRFAKSPEAMAIIAIAFGLLSVVGGVLASMHWDSPAGPSIVLASVSLFFVSRFNITGK*
iron_aquisition-siderophore_transport	MarianaS7_qccontigs_simpname.fasta	S7_NODE_3585_5	FpvD-family-siderophore-transport	53.5	40	163	0	GVAALLSQPIYSVSGGEFQRILLARALLRKPDLLVLDEPAQGVDIKGQQQLYQLISKIRDDLKCGVIMVSHDLHLVMAATDQVLCLNTHICCQGHPEAVSQHPEYLKLFGSSLDGMAVYTHQHDHSHGLTGEVVEEVRKGCDHDH*
##########################################################################################################################################################################################################
iron_gene_regulation	MarianaS7_qccontigs_simpname.fasta	S7_NODE_9861_4	PF01475-Iron_dependent_repressor-fur_family	122.2	23.8	168	0	MQKLTAQRQAILDMINRSDKHWDADEVAYKLKEQGISIGIATVYRGLAALAEQGLIESIQLADKKRYERADKAHHDHLICTLCGEIEEFCEPEIEVLQDKVAEERDFHIQGHQLLLFGLCKVCKAGER*
##########################################################################################################################################################################################################
iron_gene_regulation	MarianaS7_qccontigs_simpname.fasta	S7_NODE_6410_2	PF01475-Iron_dependent_repressor-fur_family	119.4	23.8	169	0	MIRLTVQRQAILDLINRSNQHWDAEELARCLGENGEQLGIATVYRGLAALENAGLIQSIQLSDKKRYERADKGHHDHLVCVQCGDIEEFCDSEIEARQQQVARDSSFLMTGHQLLIFGTCKMCGNATQESEKL*
##########################################################################################################################################################################################################
iron_gene_regulation	MarianaS7_qccontigs_simpname.fasta	S7_NODE_1204_5	PF01475-Iron_dependent_repressor-fur_family	125.5	23.8	170	0	MQKLTAQRQAILDMINRFDKHWDADEVAYALKEEGISIGIATVYRGLAALAEQGLIESIQLADKKRYERADKAHHDHLVCTDCGSIEEFCNPEIETLQDKVAEERGFKIQGHQLLLFGLCKVCRAGER*
##########################################################################################################################################################################################################
iron_gene_regulation	MarianaS7_qccontigs_simpname.fasta	S7_NODE_25035_2	PF01475-Iron_dependent_repressor-fur_family	122.6	23.8	171	0	MQKLTAQRQAILDMINRSDKHWDADEVAFALKEEGTAIGIATVYRGLAALAEQGLIESIQLADKKRYERADKKHHDHLICTACGSIEEFCKQEIEKLQDMVAKERDFTIEGHQLLLFGVCKSCKDEGKGH*
##########################################################################################################################################################################################################
iron_gene_regulation	MarianaS7_qccontigs_simpname.fasta	S7_NODE_18637_2	PF01475-Iron_dependent_repressor-fur_family	118.9	23.8	172	0	MVIIRNMKRLTAQRQAILDVINHSNSHWDADALVRVLTENGQQIGIATIYRGLAALESAGLIRSIQLADKKRYERADKDHHDHLICNICGAIEEFCDSKIERRQHQVAQDRSFQMTGHQLLIFGICRDCLLEKRGE*
##########################################################################################################################################################################################################
iron_gene_regulation	MarianaS7_qccontigs_simpname.fasta	S7_NODE_102140_2	PF01475-Iron_dependent_repressor-fur_family	56.1	23.8	173	0	QLADKKRYERADKKHHDHLICTLCGEIEEFCKPEIEKLQDLVAKEREFTIQGHQLLLFGLCKPCKAKES*
##########################################################################################################################################################################################################
iron_gene_regulation	MarianaS7_qccontigs_simpname.fasta	S7_NODE_30409_2	PF01475-Iron_dependent_repressor-fur_family	121.3	23.8	174	0	MIRLTVQRQAILDLINRSNQHWDAEELARCLGENGEQLGIATVYRGLAALENAGLIQSIQLADKKRYERANKGHHDHLVCVQCGDIEEFCDSEIEARQHQVAQDYSFHMTGHQLLIFGTCKSCLKDVQENKKS*
##########################################################################################################################################################################################################
iron_gene_regulation	MarianaS7_qccontigs_simpname.fasta	S7_NODE_8731_3	PF01475-Iron_dependent_repressor-fur_family	121.1	23.8	175	0	MMKLTAQRQAILDTINQSNQHWDAEVLARALNDAGYSIGIATIYRGLTALEDAGLIEAIHLGDKKRYERSSKSHHDHLVCRLCGSIEEFVDEQIERRQQHVTQQHGFHMDGHQLLIFGTCHTCSQAEQKGEKT*
##########################################################################################################################################################################################################
iron_gene_regulation	MarianaS7_qccontigs_simpname.fasta	S7_NODE_108404_1	PF01475-Iron_dependent_repressor-fur_family	33.4	23.8	176	0	VCVECGAIEEFSHRRIEALQEEAARDKGFVITGHQLVLFGRCAACARGGDA*
##########################################################################################################################################################################################################
iron_gene_regulation	MarianaS7_qccontigs_simpname.fasta	S7_NODE_5147_4	PF01475-Iron_dependent_repressor-fur_family	124.5	23.8	177	0	MITVIITFMQKLTAQRQAILDLINASNRHWDADEVARALVDTGASIGIATVYRGLSALESQGLIDSIQLADKKRYERADKAHHDHMVCTGCGHIEEFSHDTIEALQEAAAEKKGFKLTGHQLVMFGFCRKCQQELDT*
##########################################################################################################################################################################################################
iron_gene_regulation	MarianaS7_qccontigs_simpname.fasta	S7_NODE_99488_1	PF01475-Iron_dependent_repressor-fur_family	100.1	23.8	178	0	NRSNQHWDAEELARCLGENGEQLGIATVYRGLAALENAGLIQSIQLADKKRYERANKGHHDHLVCTKCGDIKEFCDSEIELRQQQVAENQFFQMTGHQLLIFGICQACSNDSQENEAS*
##########################################################################################################################################################################################################
iron_gene_regulation	MarianaS7_qccontigs_simpname.fasta	S7_NODE_26324_1	PF01475-Iron_dependent_repressor-fur_family	125.9	23.8	179	0	MQKLTPQRQAILDIINQSDKHWDADEVAFSLKEQGTAIGMATVYRGLAVLADKGLIDSVQLADKKRYERADKSHHDHLVCTACGDIEEFCEPEIEKMQDLVAKERGFAMQGHQLLMFGLCKACQKQEKEK*
##########################################################################################################################################################################################################
iron_gene_regulation	MarianaS7_qccontigs_simpname.fasta	S7_NODE_82853_2	PF01475-Iron_dependent_repressor-fur_family	121.9	23.8	180	0	MQKLTAQRQAILDIINHSDKHWDADEVAFALKNKGTAIGIATVYRGLAALAEQALIESIQLADKKRYERADKSHHDHLICTDCGSIEEFCKPEIEALQDLVAKERGFTIQGHQLLLFGLCTGCKGKET*
##########################################################################################################################################################################################################
iron_gene_regulation	MarianaS7_qccontigs_simpname.fasta	S7_NODE_80146_2	PF01475-Iron_dependent_repressor-fur_family	124.6	23.8	181	0	MLRLTTQRQAILDIINTSNRHWDAEELARALADDGQSIGIATVYRGLAALESQGVIDSIQLADKKRYERADKAHHDHMVCTACGHIEEFSHHTIEQLQQSAADEKSFKLTGHQLVMFGLCHQCQQENDT*
##########################################################################################################################################################################################################
iron_gene_regulation	MarianaS7_qccontigs_simpname.fasta	S7_NODE_114788_2	PF01475-Iron_dependent_repressor-fur_family	119.7	23.8	182	0	MKKLTIQRQAILDVITHSNRHWDADELSKALSESGQSIGIATIYRGLAALESAGLIHSIQLADKKRYERADEEHHDHLVCTTCGMIEEFCDEKIERRQQQVAEQQCFQMSGHQLLIFGICQACVKQDTQGEIA*
##########################################################################################################################################################################################################
iron_gene_regulation	MarianaS7_qccontigs_simpname.fasta	S7_NODE_39485_2	PF01475-Iron_dependent_repressor-fur_family	125.2	23.8	183	0	MRMLRLTTQRKAILDIINASNRHWDAEELARALADNGNVIGIATVYRGLAALESQGLIDSIQLADKKRYECADKAHHDHMVCTDCGHIEKFSHQTIEQLQQAAADEKGFKLTGHQLVMFGLCRECRQEMDQ*
##########################################################################################################################################################################################################
iron_gene_regulation	MarianaS7_qccontigs_simpname.fasta	S7_NODE_75294_2	PF01475-Iron_dependent_repressor-fur_family	126.5	23.8	184	0	MQRLTSQRQAILDLINASNRHWDADEVVRALVDAGASIGIATVYRGLAALESQGLIDSIQLADKKRYERADKAHHDHMVCTSCGHIEEFSHDTIEALQEAAAEKKGFKLTGHQLVMFGFCRTCKQELDK*
##########################################################################################################################################################################################################
iron_gene_regulation	MarianaS7_qccontigs_simpname.fasta	S7_NODE_7254_2	Sid_PchR_pyochelin_regulator_Pseudomonas_aeruginosa_PA4227_180623	39.5	18.3	193	0	KFDASIDLTTPSGQSLRNTVIHAVHEMDGSLGCLDNPIAITNLENYLLSQLITLQANTFMKLPQQTINRIIMPHHIKRARDYIHGHVHEKITLHDLATYAGCSYRTLQTLFNKILGLSPMAYLKTVRLEKFREALLNADYDVFTVSDIAKKWGFTHAGRLAASYKKQYGVSPSETLRQKK*
##########################################################################################################################################################################################################
iron_gene_regulation	MarianaS7_qccontigs_simpname.fasta	S7_NODE_7301_1	Sid_PchR_pyochelin_regulator_Pseudomonas_aeruginosa_PA4227_180623	23.8	18.3	210	0	MNSASILPAPFANQVFAHKLNFIAETLTKMDISLESLLAGTKINAGDLNNNNFVISKDQIIRFYRNAVALKIPGLGLLLGEAIKISDYGLYGCTLLCCNTAQCALTFAVKYHNLVTKTVNMSLLIDKTTGDSCFRFEDLLFTPDLAEFNIELQCAIVFSLASQWLDNKSITFDVLKLTCKQPNHAELYQAYFQCPIYYQQKHNEFIISKKKLTLKTLRYNPLAMPLLLNQCDSVLESVANKNEFLITINQWVASNMHKEVSAEDLSSYLCMTPRTLRRKLSNHDTSFRAIIQEFRSNAAKKLINETQLTIEDIAYSVGFTDVSNFRAAFKKWTGVTPSSLR*
##########################################################################################################################################################################################################
iron_gene_regulation	MarianaS7_qccontigs_simpname.fasta	S7_NODE_8363_1	Sid_PvdS_regulator_Paeruginosa_PA2426_180620	36.8	18.7	235	0	KELYSLEKLYRDHSKRLVGYVYNFLRSENEAEEVAQEAFLKLHSAKKPEEITSQKAFLYRIAHNLAMNTLRRRKIVRFDTGVDMEEIEVESNEPLADQQLSSKQEFKLFCEAVENLPPKCRQAFTLRVIHKKSFKEVSQELDIAISTAEKHVLRGMRECQHYMEKAKKQQNNKRRQSRRTAENIKQDLSKG*
iron_gene_regulation	MarianaS7_qccontigs_simpname.fasta	S7_NODE_8363_2	PF04773_FecR	89.3	21.3	235	0	MSRFFKISQDDDIMDVARKWYLKLEDKTYSDQDIDQFEEWINANPAHREAFNDVVDFWSHIDSMPEIQALRETGGSFPGDTSLPAEDENVIGLETAKDTAGPKAGWQKWLIAASVLIACAFIINSYVTSLPEGTYQTAIGEQKTLNLADGSTIYLNTHSKVRVDFTDNSRRIQLLNGEARFDVAKDKKRPFIVETPRGEIRAVGTSFNVYEREDMVEVLVFEGTVAVNNKKKIQAATLKPVLVTGRKRIAIFDDNMSVVRPAKELELSQKNAWRKGKLICRGQKLSEVIREISRYTNKKIFIADDAINDMRLGGVFELNDLTSLFHAIEDTFPVRVIYFTPYVTVLVAA*
##########################################################################################################################################################################################################
iron_gene_regulation	MarianaS7_qccontigs_simpname.fasta	S7_NODE_37376_1	Sid_PvdS_regulator_Paeruginosa_PA2426_180620	32.6	18.7	243	0	MKQRLKLVTVEGKISSRDIKNDTASQQGENRRDVDHECYHDEITALYQEYNEPLIRYLTIRLRSRQDAVEVAHEAYIRLIKRENLADIDCFQSFLFRTATNLSIDLQRQRTRHARNFAKSKILMTGIDEITPERALDGRQTLSELRQVIKDLPPKCREAFMLYKFKDLNHSEIAEKMGLSISSIRKYIARGLAVCIREMNG*
##########################################################################################################################################################################################################
iron_gene_regulation	MarianaS7_qccontigs_simpname.fasta	S7_NODE_8544_3	PF01475-Iron_dependent_repressor-fur_family	38.8	23.8	414	0	MPGILEDADRHCAKTGARLTPLRRRVLELVAQAGAPVKAYDLLSQIDQTATSAKPPTVYRALDFLMEAGLVHRVEALNAFVACPQAGHGHAAVLYVCESCANVTEVQGSRPGQENKPAGFTVKRSVIEHYGLCADCPHP*
##########################################################################################################################################################################################################
iron_gene_regulation	MarianaS7_qccontigs_simpname.fasta	S7_NODE_117439_2	PF01475-Iron_dependent_repressor-fur_family	32.2	23.8	421	0	GAALAQAERMAREAGLRLTPVRRRVLEILLEEHRALGAYEVLDRLADEGFGRQPPVAYRALEFLVKNGLAHRIRRLNAFAACMRPGCDRASVFLICAGCGAVAEVAADDAAAAVGAAAQRAGFAVERLSVEALGTCPACREAS*
##########################################################################################################################################################################################################
iron_gene_regulation	MarianaS7_qccontigs_simpname.fasta	S7_NODE_47092_1	PF01475-Iron_dependent_repressor-fur_family	26.2	23.8	426	0	MQAEVLCEQRKQRFTTLRKRVLTLVCQAKQPAGAYQLLDDLKDEGFSSAPPTVYRALDFLLEQGFVHRLASNNTYLACAHPKEYHEAVFLVCEQC
##########################################################################################################################################################################################################
iron_gene_regulation	MarianaS7_qccontigs_simpname.fasta	S7_NODE_12393_1	PF04773_FecR	52.1	21.3	452	0	ADGSMLRLNTNSKVRIMFEDKVRRTELAYGQVVYSVAKDADRPFLVGLGDSQVHVVGTVFDILRHKNKVRVTVAEGVVDVVPAMEKRISPRREIVRLRRGAQLVHNEGTTNTNVTKVDPAVVMAWENGYLEYDEARLADVVDDLNRYFPTPIHVVGQARELRFSGVVRTTDEQDALLVLSEGLPVYIEKSNGEIFLKSGANGKEY*
##########################################################################################################################################################################################################
iron_gene_regulation	MarianaS7_qccontigs_simpname.fasta	S7_NODE_5834_3	PF04773_FecR	49.2	21.3	466	0	MINRKLVTFMVCVFISLQAFSVSVAAQEKYRGKILKFSGDVEVVNARGERRFVTKTDEPLHENDTIVTKKDARVVVRFEDGALSSLDEKSRLRVEKTNWFSYLGGKIYFTFKKVFGEPRRVRTRAATIGVRGTTFIISENSEQNGESVALKEGLLQVESTGPAFEIHKKKVMDDFAQFKQQQQQAQKKMRDEFAQYKQQTQREFIEYRRNFTLRSNRVISLSGYRVDETAMSEADNAAFESFESEAEELIKEFRSRSEGRDTQ*
##########################################################################################################################################################################################################
iron_gene_regulation	MarianaS7_qccontigs_simpname.fasta	S7_NODE_31355_2	PF04773_FecR	45.6	21.3	475	0	NITLVRGEAVFSVAKNKTRPFVVQVGKGTVTAVGTKFNIHSNNQDVTVTVLEGIVEVNPLLNNENIPTSALPRVSAGKAVSYDYNGHISDVKPTNVDAATSWEKGLLVRVNTPLASVIADVNRYSSREIIIGDPSLNYINFTGTVLNDGIDNWLRGLSVAYPIKVLDSGHDAILLLKKEK*
##########################################################################################################################################################################################################
iron_aquisition-siderophore_transport	MarianaS7_qccontigs_simpname.fasta	S7_NODE_5377_1	TonB-family	37.4	24.6	548	0	LPLATKQLPDKLETQKEPPQAEPIIQHVSSLDVRSQLLSHVQYPHQARRRAWQGTTQLSLHIEQQHIREVVLLASSGYPALDRAAQQGLALIDAIPLADGIYHLPVEFRLQ*
iron_aquisition-siderophore_transport	MarianaS7_qccontigs_simpname.fasta	S7_NODE_5377_2	HatD-family-substrate-binding-protein	83.0	27.5	548	0	MKTYRATCKKLYLSCLLLIFCCTSQAHAVMAQRILALSPHACEMLYAIGAGEQVVGGVSYCDYPEQAKALPQVGNYQRVNVEAALRLKPDVAVVMSRQVTGVRKLEQLGVKIIVSNPLNFSMIFDDILRLGRLTAHIQQSEALVKTLRQRLTRMEQAEPSHARVFYEIWGDPLITAGKPSFITDLIEKAGGVNIFDAIQLESPHVNVEAVLRAKPEIIVIPQESRNIAERKAFWRKWLQGQPIQFVVVDPDLLHRPGPRLLDGLTLLHQAFTQVKPVPASK*
iron_aquisition-siderophore_transport	MarianaS7_qccontigs_simpname.fasta	S7_NODE_5377_3	FpvE-family-permease	267.3	25.8	548	0	MRVAMKYCLLIGGMVLIPLLALGFGEKWINPFDASGLDAVIVWELRLPRLLTAFAVGGLLALAGAWFQVLLGNPLAEPYILGVAGSASVGAVSGLMFYPDSAWAMSAGAFVGAWIGIVVVMFFSHLGNNRMLLAGVVLAAFWSAILALLLALLPEQGLFRAFAWMMGDLSHSDLPLWLLLLTWLIALLCGLWLSRSLDILLLGERHAQALGVNVKRLRQGLLLLASAVTAIAVTAAGTIGFVGLVIPHLMRLLFGSLHQGVLIASAIGGGLLLLVADAFARTIIAPAELPVGILTAMIGVPIFLFLLIKRG*
iron_aquisition-siderophore_transport	MarianaS7_qccontigs_simpname.fasta	S7_NODE_5377_4	FpvD-family-siderophore-transport	51.1	40	548	0	MQALLDVSSLCIQRGEKTICSDLGFTLQQGEIIVVLGPNGAGKSSLLLALAGLIAAQGEIAVLGKPLAAYSNSDLMQTLAWQGDLPPTEFGLTVEQRLALVLVGAEQSISAVAQEMEVAHLLMRPLQALSSGERQRVELAALMLRDVPIWLLDEPTTHLDLKHQIKTVKVLRKQAQAGRAMVVILHDMQQAMAMADALVLMDGEGGVQYGLAEDLWDKDRLSCLFDAPLWQNNGILMADYGGNDESKR*
##########################################################################################################################################################################################################
iron_aquisition-siderophore_transport	MarianaS7_qccontigs_simpname.fasta	S7_NODE_4161_1	TonB-family	59.7	24.6	549	0	MPARVIPSKLIRFWPWLVASAAIHGLILVFWLDLKLPATVSSQAGDVAIKLISIEVQPGKKVAMDPASTLSPKKKHMQDTADNSSASRQIFTMSSDSPASETSKKIVPMPSNSVEEKPRPIALTEQPVSSVQQITAKQTSVHDSDPQVDAVEMDRIRMLVRSHLEAFKYYPASARRRGIEGHVEVGFTLTRGGAADQVSVLHGSGYAMLDHAALETVYRAQPFPVENGKYRFSLRFKRL*
iron_aquisition-siderophore_transport	MarianaS7_qccontigs_simpname.fasta	S7_NODE_4161_2	HatD-family-substrate-binding-protein	68.0	27.5	549	0	MKALLLLLTLFACTSAYATERILALSPHACEILYAIGAADEVVGISEYCDYPDSFKEKPVIANYSHLFVEAAMRLNPTMIVAPSAALKGLSQMAHQGSQIIISHPATLNGIFEDTERIGQLAGHTTQARELVLSLKHRLKNIQMHIGSRKRVFFEVWSDPLMTEAGRSFITEVLAAAGGDNVFAGNDVETMRLNVEAVVRAAPEVIVIPSRSGKINDRADFWKQWLPNVRVIAVNPDLVSRPGPRIIDGIAKLQQQLQRHQTP*
iron_aquisition-siderophore_transport	MarianaS7_qccontigs_simpname.fasta	S7_NODE_4161_3	FpvE-family-permease	256.7	25.8	549	0	MKWAIVVLALVMTLLLALGTGEQWINPFNASGQDAMILNELRLPRILIAFAVGGMLALAGAWFQVLLGNPLAEPYVLGVAGSASVGAVSALILMPESAAAMSAGAFAGAWIGISIVMAFARLGPGRMLLAGVVLAAFWSALLALLLALLPKSGLGLAFAWMMGDLSHSDIPVPILLASWVAALFCGMLLARSLDALLLGERHAEALGVEVKRLRWHLLLLASAVTAIAVTAAGTIGFVGLVIPHLMRLVFGSLHRAVLPASAIGGGLLLVLADTAARSMIAPAELPVGVLTAMIGVPVFLLLLIRRGT*
iron_aquisition-siderophore_transport	MarianaS7_qccontigs_simpname.fasta	S7_NODE_4161_4	FpvD-family-siderophore-transport	55.7	40	549	0	MSMLMQISSLAIKRGNRILLSGLDCIFHTGEVVVVLGPNGAGKSSLLLALAGLIPYSGSMVLHGKNLSGLSRAEHARRIAWQGELPPTEFGLTVAQRLELASEGASADITEAAASMDIAVLLKKPLGELSSGERQRVELAALMLRDTPVWLLDEPTAHLDLKHQVQCLKMFRRQAKQGRTIITVLHDLQQAATIADQVIIIDGHGGIQHGSAEKMLDIARLSRLFDTLLLRQGKAILPDYGEVD*
##########################################################################################################################################################################################################
iron_aquisition-siderophore_transport	MarianaS7_qccontigs_simpname.fasta	S7_NODE_617_2	FpvE-family-permease	243.2	25.8	550	0	MNKYISIIIVLLLAAFMVSLLTGPYKNISILDIINYLFKGSQAGKSGIIQYRLIRTIAAMILGAGLAASGLTMQYALRNPLAEPFLLGVSSGAALGVVLVLVLLNNANPLVIYSVAMIFGITTFFIVIGIGARSGGTPTSIIVAGVSVSYAITGIIIILITKYINKINVTFMWLFGTVAYTLRETLLYSTILLIIGLIPLFMMAKRIYTLILGDDVSESMGVDVNTTRYTSLILSAIISSAMVALAGPVGFIGLAAPWLARLMAGNEFKQTLVLAIIVGILLTLLSDIAVRIASPSQELPLTAFTALFGGPLLFYLSKKTGW*
iron_aquisition-siderophore_transport	MarianaS7_qccontigs_simpname.fasta	S7_NODE_617_3	HatD-family-substrate-binding-protein	109.8	27.5	550	0	MLDTVSNRRGKTQIIYAALILAILSISLSGYMLYRTSSELTKTYNKLTDLSNKLDSLNKTQDYQKILQSIEKINNSLNNVASVDDLINITEQINLLKASLNESQTNLLNRLNKLEEKIRKLEERILFPVTVTDGSGDKIIIQSRPMRIVSLAPSVTEILYYVNATDRLVGVDSYSNYPEWVADARANGTLVDVGGFFNPSVEAILSANPDLVIGVDGVTAHQQVKQILKAYGIPVILLPQKSLMDIKESLLIVGSATGNIDEAVKAAMSFESSLAKIKYAGYATTPKVAIIVWLNPIWIAGNSTFQSEAIFWAGGVNVFENYTGWTTISPEELVQAAPDIIVGVGVNSTSIVEFLTQQLGDAAQQIPAIANNRVFCIGYPYSDMLSRPSPRIIDGIVAL…
##########################################################################################################################################################################################################
iron_aquisition-siderophore_transport	MarianaS7_qccontigs_simpname.fasta	S7_NODE_29820_1	FpvE-family-permease	185.5	25.8	552	0	MNIKQDPWLLFISLFALSTMIAWVLLGLGEHWINPFSPSTELESRILWELRSPRLLTAFAVGGMLALAGAWFQVLLGNPLAEPYVLGVAGSAAVGAVSAMALMPDTTWAVSLGAFIGAWVGIAIVLSFSHLGSARLLLAGVVLAAFWAAILMLLIALLPERGVARAYAWMMGDLSNSALPVWSLILAWGTALACGLILSLSLDKLLLGEKHAASLGVNVARLRTLLLLLASAVTAIAVTAAGTIGFVGLVVPHLM
iron_aquisition-siderophore_transport	MarianaS7_qccontigs_simpname.fasta	S7_NODE_29820_2	HatD-family-substrate-binding-protein	86.5	27.5	552	0	VERILALAPHACEILYAIGAGKEVVGAVSYCDYPEAAKTLPRVGAYNRINVEAALALKPTMAIVLDTQTPGIKQLETMGVTIIQSYPQKVAGVLNDIRRIGLLTGHKKQASKLANNLQHRLDKLSVKSSQTSVFYEIWADPLITAGQQTFIHDVLKRMGLKNVFGDVQLEAPRVNIEAVIAAQPKVIIVPSEKRDVKKRTLFWRKWLGDDIRVIAVNPDLLHRPGPRLLDGMEYLNKALHPEPSLEH*
##########################################################################################################################################################################################################
iron_aquisition-siderophore_transport	MarianaS7_qccontigs_simpname.fasta	S7_NODE_745_8	HatD-family-substrate-binding-protein	97.7	27.5	553	0	MVSFLKKLIVIALYICSANPAFANERILALAPHICEVLYAIGAEKDVVGAVSYCDYPMDAKQLPRVGAYNRINVEAAIALAPTMAIVSDMQTPGIKQLEALGVKVIPSHPQKVDEVLADIRRLGLLTGHQQQANQLANNLQQRLDKLAIDTSQTSVFYEIWADPLLTAGKHTFIDDVLRRIGLQNVFGDVELEAPRVNVEAVIAATPDVIIIPSEKRDVKKRTLFWHKWLGKDVRVIAVNPDLVHRPGPRLLDGMEYLSKALHPESHLEY*
iron_aquisition-siderophore_transport	MarianaS7_qccontigs_simpname.fasta	S7_NODE_745_9	FpvE-family-permease	183.2	25.8	553	0	MNIKQQPWALFIILFTISAMIAWLLLGLGEHWINPFDPSSDMESRILWELRSPRLLTAFAVGGMLALAGAWFQVLLGNPLAEPYVLGVAGSAAVGAVSAMALMPDSTWAVSLGAFVGAWVGIAIVLSFSHLGSARLLLAGVVLAAFWAAILMLLIALLPERGVVRAYAWMMGDLSSSALPVWSLLVAWAGALCCGLILSLSLDKLLLGEKHAAALGVDVSRLRTVLLLLASAVTAIAVTAAGTIGFVGLVVPHLM
##########################################################################################################################################################################################################
iron_aquisition-siderophore_transport	MarianaS7_qccontigs_simpname.fasta	S7_NODE_1875_3	PirA-family-siderophore-receptor	78.1	21.1	555	0	MFIKNNDKSRILASSLVCFSLVASHFAVAENQKDNILQISANRIEQNINDTLAAVEIITRQDIERIQPKSITELLAQVAGFDFVYSGGAGQPASLFTRGSSSDHTLILIDGIRVGSATLGSKNFETIAVAQIEKIEIVKGPRAALWGSDAIGGVIQIFTRRLKQGEYSVQASTGSNGFVATNVSAAFGSDSINNTLTASFEQADGIDVFDDSSDTTPDSEPDKDGYQRVSAAIRGDYSLSDSTTLDWVLQFDQGDNQFDNPWGANSNEYNNHLLNIRYHFVEGDWVSELSVKQSRDEAFSFDSRAAVKQGSTFITKRNQLNVLTRYHWSDDISLAGGFEKYWEDLDGSQILQFDGSFANFDLQKRNVSALFLSAVGKWENFSTEASIRSDDISRVNSEK…
iron_aquisition-siderophore_transport	MarianaS7_qccontigs_simpname.fasta	S7_NODE_1875_4	HatD-family-substrate-binding-protein	114.6	27.5	555	0	MIKRLKNSNLSRKCIIYGLLLLCSGISLHAFAKGQLVTIQFGKEQFGKEPLAKEQQRIVALSPHSVEILFALGVGDRIVGTLEYADYPLAAKKIPRIGNFAGIQIEKLVALKPDLVVAWKSGNKASDLEKIQSLGFNIFYSHPNNITDVIEEIKQLAMLTARQTQGLQITDKMQQEYLSIKKQTAAKKPVRVFYQLWHQPLRSIGGNNWLNSMIKDCAGDNVFENSKAPYPVVSFESVLARNPQVIIIPSQSASRNLSIFGERKKRWLKWPQILAVENKHIVQVNGDLLHRFTPRAIDGLRQLCQVIDQARD*
iron_aquisition-siderophore_transport	MarianaS7_qccontigs_simpname.fasta	S7_NODE_1875_6	FpvE-family-permease	115.1	25.8	555	0	AGDETAITLGIPVDYLRLSMLLVCSAMTAVLVAKVGGIGFVGLMIPHICRMFIGSQIHRLLILCLMVGAAFMIWVDLIARSLLPQQVLPIGIVTSALGSLFFFIILKTKKQA*
##########################################################################################################################################################################################################
iron_aquisition-siderophore_transport	MarianaS7_qccontigs_simpname.fasta	S7_NODE_23666_1	FpvE-family-permease	102.6	25.8	556	0	MKTNYKYSFLILSIILLFCFFTNISLGSVSIPIKDVFNSLVGVSTSNESWQYIIQDYRLPKAFTAILVGSGLGISGLMMQTLFRNPLAGPFVLGITSGASLGVALIIMGASIFGGALAGLLISKWSIVIAASLGSFLVLLAVLIVSSRVRNTMAILII
iron_aquisition-siderophore_transport	MarianaS7_qccontigs_simpname.fasta	S7_NODE_23666_2	HatD-family-substrate-binding-protein	83.5	27.5	556	0	SCKKESKTTPQETPSGTNITLKYAKGISITNFGSYKVIEIKNPWPNAEESYKYILSNDKEKGDIPSPIQRIVVTSTTHIPALELLGVEQTLVGFPGTDYVSSEKTRKRIDTGFVRELGKNEGINTEVLLELKPDVVIGFGVDGVNKTFETIQKANIPVIYNGDWVEASPLAKAEWIKFFGALYNKEKQADSIFNTIETNYLEAKKLASTAKTKPTVLSGALHKDVWYLPNGTSTEAQFLKDANVTYLWSETSGKGSLALSFESIFEKAKDAELWLSPSYYTSMEALKKANQHYTKFKAFQNNKVYSFSNTTGKTGGVLYYELGIARPDLVLKDIIKICHPELLQNYIPFFFKPLE*
##########################################################################################################################################################################################################
iron_aquisition-siderophore_transport	MarianaS7_qccontigs_simpname.fasta	S7_NODE_25332_1	FpvE-family-permease	85.5	25.8	557	0	MEKRLNLLLMLLLLLLSAISFGSGTINVAILNGLWDWLHQSTSVDAIIMGEIRLPRTLLALIVGAAMGVSGAALQGLLRNPLVDPGLIGVSQGAALGAAAVFYFNWFGFLGVLATPLAGLL
iron_aquisition-siderophore_transport	MarianaS7_qccontigs_simpname.fasta	S7_NODE_25332_2	HatD-family-substrate-binding-protein	31.7	27.5	557	0	MHAINCFYRGGGNRRWCVFLVLLAYLITAQAQAGKTIVSLDLCTDWMLLKYARKDQRIFYSPLLYRYPNEWVERNKPQHDGSLEQIVKLQPDLILSGEYNAVLLRKRLRQLDMPVEVLALPNSLLAIAKGVQQFKRLVPTNAALKNFAAMPQYPRKHKTLLLLGPNGIGTGHKTLENDILQQAGWDNYITQNGFIRLDLERMVQHPPDAVLWSVAKTQALSNLFAEHRALRGILSRQSPLAASWRWQCPGPWMRDLIDQLAQWKND*
##########################################################################################################################################################################################################
iron_aquisition-siderophore_transport	MarianaS7_qccontigs_simpname.fasta	S7_NODE_51106_1	FpvE-family-permease	136.4	25.8	558	0	MPRAWIWAGLFALLAVALLLGVAVGAVALPWAQVVAGLVDPAANPIVFKLRLPRVLGAMLVGAALGAAGAAYQGLFRNPLADPYLMGTAAGAAFGAALGLDLMGALSPAYAQWIRAGGSWLVPVFAFLGAVGAVFLAVVLAGGVGQTKDLILAGVVVGSVLTGLTTYLMLKDADRVRAVFAYTLGNLAFIGWPEVGRLALYLV
iron_aquisition-siderophore_transport	MarianaS7_qccontigs_simpname.fasta	S7_NODE_51106_2	HatD-family-substrate-binding-protein	82.3	27.5	558	0	PAYAVKTETYEDIFKTARKLGQLVNREAEAEALVARIQKEVYALESKAAKAKTRPNVYYEIDPTPYTVGPDSFIGVLIQKARGKNIVPRELGLFPKISPEFVVAKNPEVIILGDAPYGVTLDKIKARPGWDRIRAVQMGRVCELKKEETNVVHRPGPRVAEGLRVLIRCIHPEVLK*
##########################################################################################################################################################################################################
iron_aquisition-siderophore_transport	MarianaS7_qccontigs_simpname.fasta	S7_NODE_70115_1	FpvE-family-permease	102.7	25.8	559	0	MRGCSSTVIRWGLFFLTLAAVFVLGLAMGQQWINPFDSSGQDAVILWQLRLPRLLTAFAVGGMLALAGAWFQVLLGNPLAEPYVLGVAGSASAGAVSGLMLMPDSAWAMSAGAFAGAWIGIVCVMFFSHLGANRMLLAGVVLAAFWSAILALLLALLPEQGLVR
iron_aquisition-siderophore_transport	MarianaS7_qccontigs_simpname.fasta	S7_NODE_70115_2	HatD-family-substrate-binding-protein	37.6	27.5	559	0	NPLDFEAVFQDMLRLGKLTGHDQQAIALVKEQRERLQQVRQRSASHIRVFYELWHDPIITAGGPSFITAMISAAGGENIFADVDLETPHVNVESVIRANPEIIIIPLEKRNIEERKAFWQHWLGKENIRFAAINPDVLHRPGPRLIEGLELLQQALIKARQ*
##########################################################################################################################################################################################################
iron_aquisition-siderophore_transport	MarianaS7_qccontigs_simpname.fasta	S7_NODE_18742_2	HatD-family-substrate-binding-protein	74.5	27.5	560	0	MGLNFLFMPSLKMMPWLRAIVVLAALCSASYASANERILALSPHICEMLYAIHAEQDIVGAMDYCDYPQAAKNIPRIADYSRVNLEAATRLKPTLAIVLNKQTADAKILQTFGVKLVQSNPLSVQEVIHDIERLGEATHHEKEALVLSENLQLRLNKLKQQTKEQHIPVYYDLASQPMLTVGKHTFIHDVLKQLGLKNVFGDVGLDAPRTNVEAVVAMQPQIIIVPSNHDISERSQFWNAWLGKGIQVVRVTPDLIHRPGPRLLDGMEELFHAIHQLKP*
iron_aquisition-siderophore_transport	MarianaS7_qccontigs_simpname.fasta	S7_NODE_18742_3	FpvE-family-permease	90.2	25.8	560	0	MPSHPKRILTLLLCTLTIVFVALGLGEHWINPLNPSNALESRILWDLRLPRIITAFAVGGMLALAGAWFQVLLGNPLAEPYVLGVAGSAAVGAVSCILLFPDTTWLVSLGAFVGAWVGISAVLA
##########################################################################################################################################################################################################
iron_aquisition-siderophore_transport	MarianaS7_qccontigs_simpname.fasta	S7_NODE_90321_1	FpvE-family-permease	66.4	25.8	561	0	MMRWAGFALFVAGCFALALAAGDTWINPFSPGGDLNATILWELRLPRALLAFAVGGLLALAGAWFQVLLGNPLAEPYVLGVA
iron_aquisition-siderophore_transport	MarianaS7_qccontigs_simpname.fasta	S7_NODE_90321_2	HatD-family-substrate-binding-protein	53.5	27.5	561	0	LPRVGSYAGINVEAALRLHPDLAIVMSRDVPGVRKLATFGVRVVVSNPARIEDMIADVQRIGRMVGRKETADRLAARLRTRLARLRDRRPHTPVRAFYELWGAPLMTAGGRSFITDLLRDAGLANVFADSPVETLRVDVASVLRAQPAIIIVPLEKRTLAARRAFWRRWLPGARVIGVNPDLLHRPGPRLLDGLERLQQALAADAAP*
##########################################################################################################################################################################################################
iron_aquisition-siderophore_transport	MarianaS7_qccontigs_simpname.fasta	S7_NODE_10606_1	PirA-family-siderophore-receptor	129.5	75.3	563	0	DILETSLQLSRSSDEVIGRDPAGGFNNSDFKTQIDQLTWQNHMDMDALSLLAGIDMYRSKGYSTSAKLDKAMTQTAGFASLAWSQDMFGVNASVRYDKNSVSQNKTTYKFGAALQPIEGLKFTANYGTGFKAPSLNDLYYPASAFSSGNPNLKPESSKGWDVGLAYQAGSDDLKAGFSATWFKQTYKDLIAWQASPTFFYSPVNIGQARNQGLELAANIVYGPAYMRANWTYLDAKDTLTGDLLARRAKESGNIAVGATWNGFHAEASENIVGPRFSSAGNTKPMQGYNTTDVRLNYTINKQWELTARVDNLEDKTYEEVSGYGVLGRAWYAGVSSTF*
iron_aquisition-siderophore_transport	MarianaS7_qccontigs_simpname.fasta	S7_NODE_10606_2	TonB-family	30.7	24.6	563	0	MLESGHVRLLLAFFAAMSLHGLLFVWSPEQFKQPTFPSMQVEFLAQPHTSSVARASLSSAHRLSLKPGQEDTLKSKQAILAKKENAKAVINQYKEAFQKSKFIPQHEPVTTESIAEPIVLKHDEPSQVRPNMQSGKDIDMVLPVDIQKRILTRVTYPRRARRLGWEGKAEFRIYVIGRGIQQVTMLLSSGHALLDRAAKKGINSIDVLPLHDGLYRFPVVFRLQ*
##########################################################################################################################################################################################################
iron_aquisition-siderophore_transport	MarianaS7_qccontigs_simpname.fasta	S7_NODE_13792_2	TonB-family	34.8	24.6	564	0	MHKQGYVSLGLALCVALGVHSLIFLYLQQSKAKQTVKDLPIQVIILPQQAKSTVPTTQAKQKETKPILTTAKKSSLVQHASIPKKSSAIASQQQEKTTNKQQQHHTNTVQMMPVPPHVQQVILSHIQYPRQARRRGLQGKAEFKLDINKQSIQQVTMLASTGYASLDRAAKKGLTTIDSLPLDDGSYSLAVIFQIQ*
iron_aquisition-siderophore_transport	MarianaS7_qccontigs_simpname.fasta	S7_NODE_13792_3	PirA-family-siderophore-receptor	117.3	75.3	564	0	TDPAPGSFNNSDFKTTVDQITLQNHLDLSAASILFGLDIHKDNGKSTSAGFDETMTQQALFASFANTFDKVDVNASVRYDKNSVSSNQTTYKLGSVFHANEAFSVSANYGTGFKAPSINDLYYPASAFSAGNANLKPETSKGWDIGLNYKVQGDALSYNIGVVYFNQQYKDLIVWAPDANFFYSPSNVGKATTKGTELSASVQHTLGFIRANWTSLKATDDTTGLWLARRAQDSGSITLGTDVSGLHAEVQYQMVGKRFSDGANTKTLDAYNKTDLRMSYAINDTWKAKFRVENLQDRVYEEVSGYAVAGRTTYLGVNANF*
##########################################################################################################################################################################################################
iron_aquisition-siderophore_transport	MarianaS7_qccontigs_simpname.fasta	S7_NODE_4702_1	PirA-family-siderophore-receptor	115.4	75.3	565	0	MKSEKIKRYMITGLAAMLLSPPVQAASQAAQSLPTVIVTADRVANDASQISADTTVISRAEIEQSQQNSVADLLRGQAGIHVAATGGPGKATSVFIRGGNSGHTLVLIDGVRIGSATLGSFDWGNLSTADIERIEIVRGPQSSLYGADAMGGVIQIFTRKGRTGNQITGHAEAGSYNTASASSAVSGGTEAGVNYALTVNTLRTDSVSAAAKGSETDPYRQTTVSGRLAVPVGKGEVELLARNVDGKTSLDGFGPSDLVNFTSDTRQSVMSARLNYPLTDYLESTLQLSRSMDEVIGHDPAGGFNNSDFRTRINQVTWQNHLDLDAVSLLVGLDIHQDKGNSGSARFARSLTQRAGFASLAWHVKMIDLNGSVRYDSNTASSNKTTYRAGLAVHPLNGL…
iron_aquisition-siderophore_transport	MarianaS7_qccontigs_simpname.fasta	S7_NODE_4702_2	TonB-family	33.9	24.6	565	0	MLLASIHYPSMARRHGWQGAGEFQLDIDSQRIRNITILVSTGHTILDQAVRRGLASIGHVPVADGQYRLPVEFRLQ*
iron_aquisition-siderophore_transport	MarianaS7_qccontigs_simpname.fasta	S7_NODE_4702_3	HatD-family-substrate-binding-protein	77.5	27.5	565	0	MALKTGALIRCIGLCLLCLCLPCSAAAERILALSPHACEMLYAIGAGSDIVGAVDYCDYPEQATGLPRIGSYTGINLEAALMLKPTMAVISGTSTQQGQLKSLGIRVIRSAPQSVDEVLTDIRRLGSLTGHARQANALAANMQKRLDRLPKIKQGNPRRVFYEIWNDPLQTVGGTGFINDLLQRTGLKNVFASIRLETPRINIESVLHAAPDVIIIPSEHRDVAA
##########################################################################################################################################################################################################
iron_aquisition-siderophore_transport	MarianaS7_qccontigs_simpname.fasta	S7_NODE_5172_2	PirA-family-siderophore-receptor	115.3	75.3	566	0	MEKTLNPLMYKKRKHAAFAAVIAAQMLPALGHAENLSPLVVTAGRMAENPANISADTTVITQKDIAASQATTVADILRSQNGIDVASSGGPGKATSVFIRGGNSGHTLVLIDGVRVGSATLGSFDWANLSTADIERIEIVRGAQSSLYGADAMGGVIQIFTRQGKKGTQVRVHAETGSYATSSGSMSVTGKTESDISYALTVNGLRTDSVSAAAKGKEKDPYHQTTLSGRIGLPVGDGELELIARNVDGTTGLDGGFPFGDVLNYTSQTKQAVNSAKLTYPLSDIMDTSLQISRSSDEVIGRDPAGGFNNSDFKTQIDQLTWQNHIDMDALSLLIGADMYRSKGYSGSAKLNQSMTQKAAFASLAWSKDILGLNASLRYDQNSVSQNKATYKVGAALHP…
iron_aquisition-siderophore_transport	MarianaS7_qccontigs_simpname.fasta	S7_NODE_5172_3	TonB-family	40.7	24.6	566	0	MVALLVSTALHFAFFCFFPPSNKFELKSEPRFTVLLLQEKSVNGVASKKKDVTHKSLKHTEALKKVKKVHHLVRQKHQTIHKHQQQSISIKTDTPNIEKTSPKVVKKSRTFKEIEETNQAVKEQHSPPSKQPDGQIQYFQKKQKEEASRSASIPQHIQAQMLSYIHYPRVARRRGWEGRAELQLYISSQHIEHIEVAQSTGHDLLDKAAMHGLVSMTMITLKDGMYRLPVVFRLQ*
iron_aquisition-siderophore_transport	MarianaS7_qccontigs_simpname.fasta	S7_NODE_5172_4	HatD-family-substrate-binding-protein	72.8	27.5	566	0	MKKYMIYFQRCCFLLTCMCLATISLAQAQPFKRIIALSPHACEILYAIGAEKELVGGVSYCDYPQEAKALPRVGNYQRVNVEAALRLKPDAVVVMNRQVTGVHQLEQLGVHVMVSNPLNFKMIFHDILELGRLTGHLLQSETLVNSLRQRLMRIEQAKASHVKVFYEIWGDPLITAGKPSFITDLIEKAGGINV
##########################################################################################################################################################################################################
iron_aquisition-siderophore_transport	MarianaS7_qccontigs_simpname.fasta	S7_NODE_2227_2	ExbD-family	100.7	32.7	567	0	MIGSPGNLDHHQPVSEINVTPLVDVMLVLLVIFILTAPLLAQSIKVDLPQTVKTEAAEPAVIRLSLHADGHYELADKEIDKTSLGDELRKQLASQPNLVLSLEADASVPYQQVAQLLAIARGAGLKRLSLATQN*
iron_aquisition-siderophore_transport	MarianaS7_qccontigs_simpname.fasta	S7_NODE_2227_3	ExbB-family	106.2	22.3	567	0	MDANNAMWFTWWQDADYIVRAVFILLCFLSLTSWSLIIYKWRQLRHILKLEQSTSAALNQAATINGLQQTVSANQPSYALVMESLALTKTDVPLALEMAASQINQCVRENILRLESGLTLLATIGNAAPFIGLFGTVWGIMHALHALGGDGASVALDTIAGPVSEALVATAAGIFTAIPSVVGYNLMARKLRYLGGAIEGNSIRIFNLASQQASSPGKTGSKGSDI*
iron_aquisition-siderophore_transport	MarianaS7_qccontigs_simpname.fasta	S7_NODE_2227_4	TonB-family	76.5	24.6	567	0	MSTVAINYVKPTEELIALLTALFLHCLVAAVLWLSVQTTAPVLIGIEQSFEMVDLTAYVKQQTQTPPPEPAPVIKQAEAEPAPEPAPEPEPAPIPVKKTPKPKVKVAKVVPPEPEIKPKAVPEKPRPPVEKTAEAAHEKANKATRENVADEKTSYSAPSSYAAYLDNPKPRYPRIAKLRGMEGVVKLRVKVGTDGRPLTVVLQQSSGFSALDTAAIKVVRLWRFEPARRGGIKVAGEAIVPIQFKLNKV*
iron_aquisition-siderophore_transport	MarianaS7_qccontigs_simpname.fasta	S7_NODE_2227_6	PirA-family-siderophore-receptor	79.9	75.3	567	0	DFEGFPNQRMDMTFNENTIYRMRYSGQYEWGDLEGNVYSQDTRHKMNMGPDRYSFGTGMPMESESTNRGGLLHANFILSDRDILRIGAEYQFYTLNDYWPPVGGTMGPDTFWNIDYGQRDKFDAFVEWEASWSPKWLSQLGIRSTTVKTDSAAVQGYDDTLAGLWGNDASAFNASNRKHTDHNWDLTALARYTRDRTQSYEWGYARKSRSPNLYQRNPWSTNAMAALMNNLVGDGNGYVGNVDLKPEVAHTISTTGDWSDADNKLWSLKASAYYTYIQDYIDAQRCDYSQCSADNVNTTTGFVILQYVNQSAELYGADLSASKLLGDTTDYGRFTGTGILNYIRGKNRTTGDNLYNMMPLNLKLAVVQRQGSWTNTAEVQAVAAKDRVSQVRNEVETDR…
##########################################################################################################################################################################################################
iron_aquisition-siderophore_transport	MarianaS7_qccontigs_simpname.fasta	S7_NODE_31430_1	ExbD-family	59.6	32.7	568	0	MASNKKRRPIADINVVPYIDVMLVLLIIFMITAPIVQQGVEIDLPQAAANPISPDQDEPVVVSIDRGGRFFLDIGDEPDKPIDATLLVNRVAAVRQLKPNV
iron_aquisition-siderophore_transport	MarianaS7_qccontigs_simpname.fasta	S7_NODE_31430_2	ExbB-family	149.2	22.3	568	0	MNTDLSLITLIAQASVLVQLVMLVLLAASVVSWFIIVRKHKTLKVAAVEALRFEDEFWSGADLSELYTQLNRRHNDREGMEKVFETAFAEYARSYKNTDDSAMLMSSVQRSMKVALSREEEKLESNLSLLATVGSTSPYIGLFGTVWGIMNSFTALGAVKNASLSMVAPGIAEALIATAMGLFAAIPAVIFYNRYAEKVDRLVGRYENFAEEFTTILQRQSPRKKTSNKTTPPTVEKHNEAEV*
##########################################################################################################################################################################################################
iron_aquisition-siderophore_transport	MarianaS7_qccontigs_simpname.fasta	S7_NODE_23_20	ExbB-family	147.5	22.3	569	0	MSADLSFFHLLSGASLLVQLVMLLLLIASIFSWALIYRKWQQMGQDKRQVDAFEDRFWSGGELAPLYKELAPRREQLQGLERIFEAGFSEFARLRQQTHDPDQTLAGALRAMRVVLSRETDRVEAHLPFLATVGSISPYVGLFGTVWGIMNSFRALGVVQQATLAMVAPGIAEALIATAMGLFAAIPAVVAYNRFVTESDRLLNSYDNFIEEFATLLHRQSLNLVHENNA*
iron_aquisition-siderophore_transport	MarianaS7_qccontigs_simpname.fasta	S7_NODE_23_21	ExbD-family	83.2	32.7	569	0	MARPQHKRKKPMAEINVVPYIDVMLVLLVIFMITAPLLQSGVEVSLPQASAGVMAESKTEPLLLTIALDGSLYLNIAKNPKQKLTEEVVLTLTKAALSLKPKRQVLVRGDKEVAYGLVVRAMTLLQRGGAQQVGLVTDTPEP*
iron_aquisition-siderophore_transport	MarianaS7_qccontigs_simpname.fasta	S7_NODE_23_22	TonB-family	42.1	21.8	569	0	MLEELLKKPLSLLISFLVHLSVLLLLWVFSNGSPPPKPKPHAEMKPIQAIALDARQLDQAAAQLKQQEQKKAEKKRAVERKAKAAQRQQAEQRRKQQLKKQRAEKQRAEKQRKAELKHQAELTQQAAKKRKAAAEKQHQAELARKAKAEKKRQAEWVRKAKAEKKRQAELARKAAAEKKQHAELAHQQQVKRDAAAKRQAAASAEQTRRNRLLLQYMRDIQQRVMRNWVPPSGGSAGMSCEVSVVQLSSGTIIDFQVANCRGDAAFRRSVESAMGRLMALPLAPERSLFEREIKFKFKG*
##########################################################################################################################################################################################################
iron_aquisition-siderophore_transport	MarianaS7_qccontigs_simpname.fasta	S7_NODE_24267_1	ExbB-family	146.3	22.3	570	0	MNADMSIFGLFLNASFIVQLIMTLLLVLSLISWTMIFQRAKLLKAAKLNIKRFEEKFWSGGDLSQLYSELNMNRQGSEGLELVFQAGYKEFARLRQQKTTSPEAVMDGAQRSMRVTQSREIEFLETNLSFLATVGSTSPYIGLFGTVWGIMNSFIALGAVKQATLAMVAPGIAEALIATAMGLFAAIPAVIAYNRFAYLLEQVENQYDNFVEEFSGILHRKAHSSKAINRE*
iron_aquisition-siderophore_transport	MarianaS7_qccontigs_simpname.fasta	S7_NODE_24267_2	ExbD-family	86.2	32.7	570	0	MSKRTKRKPVAEINVVPYIDVMLVLLVIFMITAPLITAGVKVELPNANSKPMDTSSEPPLVASIDKDGNYYLSVGDSRDQSLTEDELIALVQTQQQQNPNLEIVVNGDRMVPYGRVVRLMVLLQENAGMTSVGLMTDPIEDN*
##########################################################################################################################################################################################################
iron_aquisition-siderophore_transport	MarianaS7_qccontigs_simpname.fasta	S7_NODE_23859_3	ExbB-family	144.1	22.3	571	0	MEADMSLLSLVMRASFLVQIVMTILLGASVLSWVIIVLKFKVLKLAREEAIRFEDRFWSGINLSELYQQVKRRTGEQQGIAKIFEAGFAEFIRTHKNKTNPEMMLASVQRSMKVAVAREEDSLDSHLSTLATIGSISPYIGLFGTVWGIMRSFIALGAVEHASLAMVAPGIAEALIATAMGLFAAIPAVIAYNRYAERVDSLSGTYENFAAEFATILQRQSSAIENNE*
iron_aquisition-siderophore_transport	MarianaS7_qccontigs_simpname.fasta	S7_NODE_23859_4	ExbD-family	51.5	32.7	571	0	MSKKRRAVAEINVVPYIDVMLVLLIIFMITAPIVQQGVEVELPELSANSLPPEQQEPVILTVSKT
##########################################################################################################################################################################################################
iron_aquisition-siderophore_transport	MarianaS7_qccontigs_simpname.fasta	S7_NODE_35246_1	ExbD-family	42.5	32.7	572	0	MSQQSIIKKHKRRPVCEINVVPYIDVMLVLLVIFMITAPLITAGVKVDLPQVNAE
iron_aquisition-siderophore_transport	MarianaS7_qccontigs_simpname.fasta	S7_NODE_35246_2	ExbB-family	143.0	22.3	572	0	MSADMSILSLFLNASMIVQIIMLALALLSVISWAMIIDRSRALKKAERNGIQFEKRFWSGLDLGKLFTDLTTRNNIPSGMELLFVAGYREFGRLRKQEGTSAEAVMDGTHRAMRVAYSREVDKLEVNLSFLATVGSTTPYVGLFGTVWGIMNSFIALGSVKQATLAMVAPGIAEALIATAMGLFAAIPAVIAYNNFTNKIQKVESLYENFVEEFSGILHRKAHSLVKK*
##########################################################################################################################################################################################################
iron_aquisition-siderophore_transport	MarianaS7_qccontigs_simpname.fasta	S7_NODE_2525_1	ExbD-family	80.4	32.7	573	0	MSQQSIIKKHKRRPVCEINVVPYIDVMLVLLVIFMITAPLITAGVKVDLPQVNAEPMSADSEPPMIASIDQSGNYYLSVGDNSDQALELHQVIELVIAQRKLNPKLEIMINGDRHVTFDKVVQLMNQLQTEAGVESVGIMTEPEGH*
iron_aquisition-siderophore_transport	MarianaS7_qccontigs_simpname.fasta	S7_NODE_2525_2	ExbB-family	142.4	22.3	573	0	MSADMSILSLFLNASMIVQIIMLALALLSVISWAMIIDRSRALKKAERNGVQFEKRFWSGLDLGKLFTDLTTRNNIPSGMELLFVAGYREFGRLRKQEGTSAEAVMDGTHRSMRVAYSREVDKLEVNLSFLATVGSTTPYVGLFGTVWGIMNSFIALGSVKQATLAMVAPGIAEALIATAMGLFAAIPAVIAYNNFTNKIQKIESLYENFVEEFSGILHRKAHSIVKK*
##########################################################################################################################################################################################################
iron_aquisition-siderophore_transport	MarianaS7_qccontigs_simpname.fasta	S7_NODE_131544_1	ExbD-family	39.7	32.7	574	0	MHKKRRAIAEINVVPYIDVMLVLLIIFMITAPIVQQGV
iron_aquisition-siderophore_transport	MarianaS7_qccontigs_simpname.fasta	S7_NODE_131544_2	ExbB-family	141.7	22.3	574	0	IRFEDRFWSGINLSELYQQVKRKAEMRRGVARIFEMGFAEFARTRKNKGNTEMMLAGVQRSMKVAVAREEDYLDSHLSLLATIGSISPYIGLFGTVWGIMRSFIALGAVEHASLAMVAPGIAEALIATAMGLFAAIPAVIAYNRYAEQVDRLSNSYENFAEEFATILQRQSQTMVSDE*
##########################################################################################################################################################################################################
iron_aquisition-siderophore_transport	MarianaS7_qccontigs_simpname.fasta	S7_NODE_38288_2	ExbD-family	96.6	32.7	575	0	MASGKKRKPMAEINVVPYIDVMMVLLVIFMITAPIVQQGVEIDLPQAAAQPIAPDQQEPVVVSVDKKGDFYLDIGDEPDRPIDAQLMVNRIAAVRQLKPEIPVLVRGDREVAYGQVIDAMVLLQRAGVEKVGLMTESPE*
iron_aquisition-siderophore_transport	MarianaS7_qccontigs_simpname.fasta	S7_NODE_38288_3	ExbB-family	139.7	22.3	575	0	MMASIQRSMKVVLSREEDKLESNLSLLATIGSISPYVGLFGTVWGIMNSFTALGAVQNASLNMVAPGIAEALIATAMGLFAAIPAVVGYNRYSDKVERLVGRYENFMEEFTTVLQRQAHKKMQTEKKTSTVRSPKAAGVS*
##########################################################################################################################################################################################################
iron_aquisition-siderophore_transport	MarianaS7_qccontigs_simpname.fasta	S7_NODE_6148_4	ExbB-family	138.0	22.3	576	0	MNEISIAHLVLNASLPVQFVLLILLLASILSWALMYVKWSYLRQCRQEAKTFEGRFWSGINLSDLFSQLSTRQEKRFGMEAVFESGFREFARARKAELGAADIINAAHRSMKVSSAREVEAMENNLSFLATVGSVSPYIGLFGTVWGIMESFRSLAGVQQATLSMVAPGISEALVATAMGLLAAIPAVIAYNSYATEIDRLVARYDNFVEEFTGILQRQAQAPAA*
iron_aquisition-siderophore_transport	MarianaS7_qccontigs_simpname.fasta	S7_NODE_6148_5	ExbD-family	93.8	32.7	576	0	MAANTRQRRAKAEINVVPYIDVMLVLLIIFMVTAPLLKQGVEVDLPQAPANPLDVNSPEPVVISVDKDGRYFVNVSATPDRALNGDELVNTVRAALKKKKNRPVMVRGDKHGMYQNVISLLVLLQQAHIDSVGLVTDPGDEKK*
##########################################################################################################################################################################################################
iron_aquisition-siderophore_transport	MarianaS7_qccontigs_simpname.fasta	S7_NODE_157313_1	ExbD-family	43.6	32.7	577	0	MAGGVMPRAGRAGTGRVRRAPRRAMAEINVTPFVDVMLVLLIVFMVAAPMLTVGVPVELPKTAASALPAEEEAPL
iron_aquisition-siderophore_transport	MarianaS7_qccontigs_simpname.fasta	S7_NODE_157313_2	ExbB-family	135.8	22.3	577	0	ERVFVAGMAEWRRSHRSDGELIAGAQARIDRAMNVALGRVADELNKGLIVLATTGAIAPFVGLFGTVWGIMNAFKEIATQQSTNLAVVAPGIAEALLATALGLLAAIPAVVFYNKLSGDADRLVTEQEVFADEFSMILSRQLDRSE*
##########################################################################################################################################################################################################
iron_aquisition-siderophore_transport	MarianaS7_qccontigs_simpname.fasta	S7_NODE_7930_2	ExbD-family	112.4	32.7	578	0	MSMWKGHSQWSDDHQPMSEINITPMVDVMLVLLIIFMVAAPMLTQGVNVDLPDANAPQIRQQTEPLVISIRKNGDVFMQTKHVEMQQVAARVLAMRKSNPKLPVFIRGDAKTAYEHVARLMSLLESSGIQQISLVTEPQR*
iron_aquisition-siderophore_transport	MarianaS7_qccontigs_simpname.fasta	S7_NODE_7930_3	ExbB-family	133.5	22.3	578	0	MNETTHSLSIWTLVLDAGIVVQLVLVLLLMLSLFSWAIIFNKWRVLRQATRQDAQFSDFFWGGSDMEQVVAKAKALKHSPQAAVFHHGFREYLRLRQNQAQQADAPVAASGMLSVRHAVDAAWSAQMDKHGTGLSFLATVGSTAPFIGLFGTVWGIIDAFQNIGITQNTSLATVAPGIAEALVATAFGLLAAIPAVIAYNAFGGKMKALNNQLDSFSGEFMNILSRHIRK*
##########################################################################################################################################################################################################
iron_aquisition-siderophore_transport	MarianaS7_qccontigs_simpname.fasta	S7_NODE_187894_1	ExbD-family	34.9	32.7	579	0	MEPRKRQSVWDDEYQPMSQINITPMVDVMLVLLIIFMVAAPMLT
iron_aquisition-siderophore_transport	MarianaS7_qccontigs_simpname.fasta	S7_NODE_187894_2	ExbB-family	133.5	22.3	579	0	AQQQQEGEITAATGMLSVRHAMDTAWSKQMDKYGYHLSFLATVGATAPFIGLFGTVWGIIDAFQNIGITQNTSLATVAPGIAEALVATAFGLLAAIPAVIAYNTFSAKMKALNTSLDDFTHEFMNILARHVRK*
##########################################################################################################################################################################################################
iron_aquisition-siderophore_transport	MarianaS7_qccontigs_simpname.fasta	S7_NODE_92323_1	ExbD-family	34.9	32.7	580	0	MESRKRQSVWDDEYQPMSQINITPMVDVMLVLLIIFMVAAPMLT
iron_aquisition-siderophore_transport	MarianaS7_qccontigs_simpname.fasta	S7_NODE_92323_2	ExbB-family	133.0	22.3	580	0	MNETMNHNLSIWTLVLDAGIVVQIVLVLLLALSFVSWAIIFNKWRAFKSAKQEDAKFSELFWGGTDMQKVLSATKKMEASPQAMVFQQAFREYVRARQVAQQQQEGEITAATGMLSVRHAMDTAWSKQMDKYGYHLSFLATVGATAPFIGLFGTVWGIIDAFQNIGITQNTSLATVAPGIAEALVATAFGLLAAIPAVIAYNTFSAKMKALNTSLDDFTHEFMNILARHLRK*
##########################################################################################################################################################################################################
iron_aquisition-siderophore_transport	MarianaS7_qccontigs_simpname.fasta	S7_NODE_387_9	ExbB-family	132.5	22.3	581	0	MSETVNHHLSIWTLILDAGIVVQLVLILLLILSFVSWAIIFNKWRAFKGAKQADAKFTDLFWGGSDMQQVLAASKAMKASPQAMVFQQAFREYVKARQSAQQQQQGEVTAATGMLSVRHAMDTAWSKQMDQYGQHLSFLATVGATAPFIGLFGTVWGIIDAFQNIGISQNTSLATVAPGIAEALVATAFGLLAAIPAVIAYNTFSTKMKALNGSLDDFTHEFMNILARHVRK*
iron_aquisition-siderophore_transport	MarianaS7_qccontigs_simpname.fasta	S7_NODE_387_10	ExbD-family	106.8	32.7	581	0	MSQINITPMVDVMLVLLIIFMVAAPMLTQGVNVDLPDANAPQIRQQIEPLVISIQRNGDVYMQNHQVKMEQVAPRVAAMRKAKPNLPVFIRGDAKTAYEHVARIMGDLEASGIQQISLVTEPQH*
iron_aquisition-siderophore_transport	MarianaS7_qccontigs_simpname.fasta	S7_NODE_387_11	TonB-family	46.1	21.8	581	0	MLEKRDLIFAFALHVLVIAVIAMIQAWQTDRKPMPERLIQVNMVSLKTLQAMMHKPEAKEKSKYSVKPNVKPIPKPKPTPEPTKKPIAVLPAKPLSKPKKEKVVEEPDYDPFSPLESTPEPQINTAAKSKTSSKKVLQDLLQGQLSEQELNRYILGMQKAVEQQWKVPMEMMDRVQPALVSLTLAPTGDVLKVTILESSGSTMLDDSLRKAIYAAAPFKLPNKQFELFKNNMIRFHPIETLR*
##########################################################################################################################################################################################################
iron_aquisition-siderophore_transport	MarianaS7_qccontigs_simpname.fasta	S7_NODE_1043_2	TonB-family	42.9	21.8	582	0	MISAQDLKKMQHQAHKPQKKVKHIKKTHKPKIKPVIKRKVKTKKKPVLKLESKKKIKVKKAAKKVKVEPDFDPFAPIESNSNKQAKPRSKPKPDMADLMGKQLSTQEIDRYIAMMQSAVQSHWKVPGGIHENTPDPLVEMILQRSGRLLSVRILESSGNTILDQTLIAAIRAAAPFNIPAAQFESFRNNRIRFHPL*
iron_aquisition-siderophore_transport	MarianaS7_qccontigs_simpname.fasta	S7_NODE_1043_4	ExbD-family	115.9	32.7	582	0	MWAGQSGWGGSSNKWDKGSEPMGEINVTPLVDVMLVLLIIFMVAAPLLTQGINVDLPDADAPAMQQNIEPLVISIRKNGDIHMQKHKIKLKQLAARIQAMRENNPNLPVFIRGDAKTQYQYVAQVMSHLEQAGIKKVGLVTEPIR*
iron_aquisition-siderophore_transport	MarianaS7_qccontigs_simpname.fasta	S7_NODE_1043_5	ExbB-family	132.4	22.3	582	0	MAEQLSVWALILGAGIVVKGVLILLLLLSITSWAIMFNKARIYRKTRKESAAFSDAFWGGSDMDTILASIPNRYAHNPLANIFQSGYREYIRQRGDSKQQDTGNKITAGQGLDGIRRSLDAALSREMEGLSRHLAFLATVGSTSPFIGLFGTVWGILTAFQGIAISQNTSLTAVAPGIAEALVATAFGLVAAIPAVVAYNKFTADLKRQASSMEQFASEFLNIMSRHIRRG*
##########################################################################################################################################################################################################
iron_aquisition-siderophore_transport	MarianaS7_qccontigs_simpname.fasta	S7_NODE_89196_1	ExbD-family	56.2	32.7	583	0	MGASIGQTGRNRRMRPMAEINVTPFVDVMLVLLIVFMVTAPLLTVGVAVDLPDTDAQAIADSGEPLSVTVMADGTIYVQDTQI
iron_aquisition-siderophore_transport	MarianaS7_qccontigs_simpname.fasta	S7_NODE_89196_2	ExbB-family	132.3	22.3	583	0	VILAIASVWSWSVMIEKSLTFGRLKRLSRKFEDQFWSGKPLDDLYNKMRDRADHPMARVFNAAMAEWSRVKDSPIRSESFSVGAKDRLEKVMNVTLNRELEKAEKNLSVLATIGSSAPFIGLFGTVWGIMNAFQAIAATQDTNLAVVAPGIAEALFATALGLVAAIPAVIGYNRYTAALNSYAVRLEGFAQEFSAILSRQIDERTK*
##########################################################################################################################################################################################################
iron_aquisition-siderophore_transport	MarianaS7_qccontigs_simpname.fasta	S7_NODE_1320_1	TonB-family	38.4	21.8	584	0	MSQSRLAKHSAYNTFSGLDFLFAILAHVLVVIVIAVIAWWQSTHTPTPPLKRIEVSMISAQDLKKMQHHTHKTQKKTKHHKSIHKPKPKPIAKKKITSKKKPVLKLLSKQAIKEKKPTKKIKLKSQPDFDPFAPLESNSDKPTKTSAKPKPNMAELMSKQLSTQEVDRYIAMMQAAVQSHWKVPGGINENTPDPLVEMVLQRNGQLLRVRILESSGNSALDQTLISAIR
iron_aquisition-siderophore_transport	MarianaS7_qccontigs_simpname.fasta	S7_NODE_1320_2	ExbD-family	117.9	32.7	584	0	MWAGQSGWGGSSNKWNKDNEPMGEINMTPLVDVMLVLLIIFMVAAPLLTQGINVDLPDADAPAMQQNIEPLVISIRKNGDIHMQKHKVKLKQLTARIQAMRQNNPNLPVFIRGDAKTQYQYVAQVMSHLEQAGIKKVGLVTEPTR*
iron_aquisition-siderophore_transport	MarianaS7_qccontigs_simpname.fasta	S7_NODE_1320_3	ExbB-family	132.2	22.3	584	0	MAEQLSVWSLILGAGIVVKGVLLLLLLLSIVSWAIMFNKARVYRKIRKENAAFADAFWGGSDMDTILASIPSRYAHNPLANIFQSGYREYIRQRGDSKQQKVGDKITAGHGLDGIRRSLDAALSREMEGLSRHLAFLATVGSTSPFIGLFGTVWGILTAFQGIAISQNTSLTAVAPGIAEALVATAFGLVAAIPAVVAYNKFTADLKRQASSMEQFASEFLNIMSRHIRRG*
##########################################################################################################################################################################################################
iron_aquisition-siderophore_transport	MarianaS7_qccontigs_simpname.fasta	S7_NODE_70813_1	ExbB-family	132.0	22.3	585	0	VLDAGVVVQGVLLILIAVSLVSWAIIFNKWRAFRAAKQADKTFSDLFWGGSDMQHVLAEAKNMTHSPQAMLFQQAFREYVKVRKNNEQQQGDAAPSMAPATSILSVRHAIDAAWSKQMDMYGENLLFLATVGATAPFIGLFGTVWGIIDAFQNIGVTQNTSLATVAPGIAEALVATAFGLLAAIPAVIAYNTFSTKMKALNHQLEDFSHEFINILSRHVRK*
iron_aquisition-siderophore_transport	MarianaS7_qccontigs_simpname.fasta	S7_NODE_70813_2	ExbD-family	74.2	32.7	585	0	MNERKRHSQWDTEMQPMSQINITPMVDVMLVLLIIFMVAAPMLTQGVNVDLPDANAPQLRQQVEPLVISIRQNGDIFMQKNKVDANQVAPRIAAMRKAKPKL
##########################################################################################################################################################################################################
iron_aquisition-siderophore_transport	MarianaS7_qccontigs_simpname.fasta	S7_NODE_62867_2	ExbB-family	131.6	22.3	586	0	MTEQLSVWALILGAGIVVKGVLLLLLLLSILSWGIIFNKWRIYRKSRKESASFSEKFWGGSDMDSILASIPKHYSNSPLPNIFQAGYREYNRQRHASKQAENNHKIVAGSGLDSIRRSLDAALSRELEALSSHLSFLATVGSTSPFIGLFGTVWGILTAFQGIAVSQNTSLTAVAPGIAEALVATAFGLVAAIPAVVAYNKFTADLKRQAAGMEQFSSEFLNIISRHLSRH*
iron_aquisition-siderophore_transport	MarianaS7_qccontigs_simpname.fasta	S7_NODE_62867_3	ExbD-family	43.8	32.7	586	0	MWAGQSGWSSSSKWDKDTEPMGEINVTPLVDVMLVLLIIFMVTAPLPTQGINVDLPDTNAPTMQQNIEPLV
##########################################################################################################################################################################################################
iron_aquisition-siderophore_transport	MarianaS7_qccontigs_simpname.fasta	S7_NODE_11590_1	ExbB-family	131.5	22.3	587	0	LIINAGLVVKAVLVLLLLLSIASWGIIFNKWRIYRKVRKQAASFNEMFWGGTDMEHILASIPKKYPNSPLPNIFQAGYREYIRQRHDSSATKAGKMIAGVGLDGIHRALDVALSREIEGLSRHLSFLATVGSTAPFIGLFGTVWGILNAFQGIAISQNTSLTAVAPGIAEALVATAFGLVAAIPAVVAYNKFTTDLKHQAASMEQFASEFLNIMARHIRRA*
iron_aquisition-siderophore_transport	MarianaS7_qccontigs_simpname.fasta	S7_NODE_11590_2	ExbD-family	112.7	32.7	587	0	MSLHRNKWSQHHNWSSEATPMSDINVTPLVDVMLVLLIIFMVTAPLLTQGINVDLPDAHAPEMEQHIEPLVITIQKDSSIHMQKHTVSLQQLSSRIQAMRENNPDLPVFIRGDAQTPYQAIAQVMGHLESMNIKKVGLVTEPIHD*
iron_aquisition-siderophore_transport	MarianaS7_qccontigs_simpname.fasta	S7_NODE_11590_3	TonB-family	50.6	21.8	587	0	MTNNTAVSFTIWDALFAVFAHILIASGIMLALWWQAQHIPDKPVLKHIEVTMISAKELKKWQHKKPPKPKPHEVQTIQPEVKTKPRPHINPHLTPKPVLQPKLKPQPKKAHQDVKETREDPNFDPFAPIQSSSDVAPKKHTKKKPDIAAWMEHQLSQKEIEQYIHRMQRAVQQHWKVPGGIADNIPDPLVEMILKPNGEIVRIRILESSGDPTFDQTLIAAIHAAAPFNLPQQQFESFRKNQIRFHPL*
##########################################################################################################################################################################################################
iron_aquisition-siderophore_transport	MarianaS7_qccontigs_simpname.fasta	S7_NODE_46914_2	ExbB-family	131.4	22.3	588	0	MSQDLSILHLILNAGFVVQAVLILLILLSIMSWAIIFNKWRFYRKTRSEAEAFSQAFWSGSDMDTILAGIPQQYPDSPLPNIFQAGYREFMRTRREASQHDASGKITAAGGIDGVRRALDAAFSREIEKLSRHLAFLATVGSTAPFIGLFGTVWGIVNAFQSIALSKNTSLIAVAPGIAEALVATAFGLVAAIPAVVAYNKFTADLKRTGANMEQFSSEFLNIISRHIKG*
iron_aquisition-siderophore_transport	MarianaS7_qccontigs_simpname.fasta	S7_NODE_46914_3	ExbD-family	58.3	32.7	588	0	MGEINVTPLVDVMLVLLVIFMITAPLLTQGVNVDLPESDSPVLQQNIEPLVISIRANGDIYMQK
##########################################################################################################################################################################################################
iron_aquisition-siderophore_transport	MarianaS7_qccontigs_simpname.fasta	S7_NODE_18188_1	ExbB-family	131.2	22.3	589	0	MSQDLSILHLILNAGFVVQGVLILLILLSIMSWAIIFNKWRFYRKTRSEAEAFSQAFWSGSDMDTILAGIPQQYPDSPLPNIFQAGYREFTRTRREASQHDANGKITAAGGIDGIRRALDAAFSREIEKLSRHLAFLATVGSTAPFIGLFGTVWGIVNAFQSIALTKNTSLIAVAPGIAEALVATAFGLVAAIPAVVAYNKFTADLKRTGANMEQFSSEFLNIISRHIKG*
iron_aquisition-siderophore_transport	MarianaS7_qccontigs_simpname.fasta	S7_NODE_18188_2	ExbD-family	119.3	32.7	589	0	MGEINVTPLVDVMLVLLVIFMITAPLLTQGVNVDLPETDSSALQQNIEPLVISIRANGNVYMQKHAVTIEQLAPRIKAMRKQKPNLPVFIRGDAKTPYGRVAAVMSSLESAGIKKVGLVTEPRR*
iron_aquisition-siderophore_transport	MarianaS7_qccontigs_simpname.fasta	S7_NODE_18188_3	TonB-family	39.7	21.8	589	0	MSLSRAAKGKQQQNTGLKSLDLLYAVLLHVLILIILAVMAFWQQQHKSEPLKRIEVMMISAKDLAKLEHQAKPKPVHKKQTIHHKKKLKTKKAKIKTKQKIIKKPKPKKKVPKATNVDADFDPFAPVASKSDVKATHKKPRTTRPELADLAGKQLSRNEKERYIALMQAAVQRHWKVAISASKFSDPLVEMKLLPSGDIASLRILESSGNQALDGSLIRAIKAAAPFELPRQQFEFFRLNRIRFHPLK*
##########################################################################################################################################################################################################
iron_aquisition-siderophore_transport	MarianaS7_qccontigs_simpname.fasta	S7_NODE_2807_3	TonB-family	42.0	21.8	590	0	MLDQRDFLFAFGLHVVIVSLLIGFNQWRTHALPQPERLIQVNMVSLQTLEKMIEASRPKQKEAKQKISKPKTRVLAAKKKKEKPVLKTKTKPKPKKKVKKVAEEDLDYDPFAPLESKPSVNSNTKASPKAKPQQNKEVAVNETLQTMVQGQLSEQALNRYITGMQRAVEEQWKVPLEMKDAVRPALVELSLSRKGEVVKLSILETSGSDMLDETLKKAIYAAAPFQLPDRQYILFKTNKIRFFPLK*
iron_aquisition-siderophore_transport	MarianaS7_qccontigs_simpname.fasta	S7_NODE_2807_4	ExbD-family	117.6	32.7	590	0	MSERKRHSEWDTEMQPMSQINITPMVDVMLVLLIIFMVAAPMLTQGVNVDLPDANAPQLRQQVEPLVISIRQNGDIFMQKNKVDVNQVAPRIAAMRKAKPKLPVFIRGDAKTPYEFVARVMSDLESAGIKEISLVTEPQR*
iron_aquisition-siderophore_transport	MarianaS7_qccontigs_simpname.fasta	S7_NODE_2807_5	ExbB-family	129.3	22.3	590	0	MNEAVSHNLSIWTLVLDAGVVVQGVLLILFGVSLVSWAIIFNKWRAFRASKQADKTFSDLFWGGSDMQHVLAEAKNMTHSPQAMLFQQAFREYLKVRKNSEQQADAAPSMTPATSILSVRHAIDAAWSKQMDMYGAKLLFLATVGATAPFIGLFGTVWGIIDAFQNIGATQNTSLATVAPGIAEALVATAFGLLAAIPAVIAYNAFSAKMKALNHELEDFSHEFINILSRHVRK*
##########################################################################################################################################################################################################
iron_aquisition-siderophore_transport	MarianaS7_qccontigs_simpname.fasta	S7_NODE_104_25	ExbD-family	66.6	32.7	591	0	MNLRKRLRFREEERAYIDVVPLVDTLLAVFLFLAILAFQSPETFIAVKLPFAETGQKAQISALKVQIDKEGNLKVLGRNTSLEELEKIFKEKKYDYLIIEADENTKHKFVVEVMDLARKNGIENVVIAVRKKG*
iron_aquisition-siderophore_transport	MarianaS7_qccontigs_simpname.fasta	S7_NODE_104_26	ExbB-family	126.7	22.3	591	0	MEVILAWIEKGGIVMYPLILLSILSWYVIIERAVNLRVKNFLPNNLNEIKTLISRGDYESALKISSVVDHPFTKAISVTLEEYLKGKKEKGYLIRLMEEELSALVPKIERNLPILSTTASVAPLLGLFGTITGLIKVFQAYAITTQGEALNLLAKGISEVLVAAATGLGVAIPALLAYWVYKTIGNHILDKISEEAREIIHYLE*
##########################################################################################################################################################################################################
iron_aquisition-siderophore_transport	MarianaS7_qccontigs_simpname.fasta	S7_NODE_4849_2	ExbB-family	126.1	22.3	592	0	MDISLALAAQPITDFSFLSLFLRADFVVKTVMAILVFASVWSWTVIVDRQFAFMGLQRKAKRFERAFWSGRSLDEMYKNIDEHARDPMERVFISAMREWTNGRGNIGSDLQIVSLKERIDRVMALTVSRELSRAERGLGILASIASASPFIGLFGTVWGIMNSFRAIAASHDTNLAVVAPGIAEALFATALGLLAAVPAVIFYNKFSADTANYATRLEGFADELSAIFSRRIAGGK*
iron_aquisition-siderophore_transport	MarianaS7_qccontigs_simpname.fasta	S7_NODE_4849_3	ExbD-family	105.2	32.7	592	0	MAVNLTALSGAGRRRGQRYRPRAEINVTPMVDVMLVLLIVFMITAPLLTVGVPVELPKTDAHSLSAESEPLTITVRKDGSVYLQETKVELDALVPQLTAIAGNGYEERIFLRADTSTDYGEVMRVMARIHAAGFTNIGLVTDPLSQ*
##########################################################################################################################################################################################################
iron_aquisition-siderophore_transport	MarianaS7_qccontigs_simpname.fasta	S7_NODE_14178_3	ExbD-family	70.6	32.7	593	0	MNLRKRLRFREEERAYIDVVPLVDTLLAVFLFLAILAFQSPETFIAVKLPFAETGEKAQITALKVQIDEKGNMKLQGKSVSLEEIEKAFKERKYDYLIIEADENTKHKFVVQVMDLARKNGIQNVVIAVRKKR*
iron_aquisition-siderophore_transport	MarianaS7_qccontigs_simpname.fasta	S7_NODE_14178_4	ExbB-family	123.2	22.3	593	0	MEAVLAWIEKGGIVMYPLILLSILSWYVIIERAVNLRVRNYLPRNLTEIKALISRGDYESALKISSVVEHPFTKAISVTLEEYLKGRKDKGYLIRLMEEELSSLVPKIEKNLPILSTTASVAPLLGLFGTITGLIKVFQAFAVTAQGEALNLLAKGISEVLVAAATGLGVAIPALLAYWVYKTIGNHILDKISEEAREIIHFLE*
##########################################################################################################################################################################################################
iron_aquisition-siderophore_transport	MarianaS7_qccontigs_simpname.fasta	S7_NODE_91205_1	ExbB-family	123.0	22.3	594	0	MDITQLLLNIALVGGDPVLYILIFMSFIAVAVIVERWLVIKKLEQTMLEYSPIELKLLLEKRLGILATFGNNAPFIGLFGTVLGIIQAFHDLGSSTEFGVKVVMSGISEALVATAMGLFVAIPSVIAYNYFVRKVKTILLIYEERKNLPLDLEE*
iron_aquisition-siderophore_transport	MarianaS7_qccontigs_simpname.fasta	S7_NODE_91205_2	ExbD-family	81.9	32.7	594	0	MKRLIDDDDKEIAEINMTPFVDIILVVLIIFMVTATFIVERKIPVNLPTAKTGEKSKKIEKKIEITIKKDGTIYFDGKKVSITSLTKELKNLKRKNISVVLRSDKN
##########################################################################################################################################################################################################
iron_aquisition-siderophore_transport	MarianaS7_qccontigs_simpname.fasta	S7_NODE_41329_1	ExbB-family	119.7	22.3	595	0	MPIEQIKHLVDYGVIGLLLFLSFITFAFAIERILYYRSIDLAKYTHKLALEIDLSKRLGTLASIGSNAPYIGLLGTVLAIILTFYIIGDQQENIDPGEIMKHLALALKATAAGLVVAIPATVLYNALLTKVDTLISQWEIMQDEK*
iron_aquisition-siderophore_transport	MarianaS7_qccontigs_simpname.fasta	S7_NODE_41329_2	ExbD-family	87.1	32.7	595	0	MKRERFDKMNVVPFIDIVLVLLVIILATSTFVKNQTIKVDLPTASSKKTEDKKSIHIAIDKKGTYFYNKEELPLEAIKTKLLKLDPKKDLVSLHMDKASAFQYFVSVIDILKSKGFENISIITQQ*
##########################################################################################################################################################################################################
iron_aquisition-siderophore_transport	MarianaS7_qccontigs_simpname.fasta	S7_NODE_24404_3	ExbD-family	89.6	32.7	596	0	MRRERFDKMNVVPFIDIVLVLLVIILATSTFVKNQTIKVDLPTASSQKAEDKKSIHIAIDKEGKYFYDKEELPLEAIKEKLLKLDPKKDLVSLHMDKASAFEYFVSVIDILKSKGFENISIITKQ*
iron_aquisition-siderophore_transport	MarianaS7_qccontigs_simpname.fasta	S7_NODE_24404_4	ExbB-family	116.2	22.3	596	0	EQLKHLVDYGIIGLLIFLSFITFAYAIERILYYRSIDLSKYTHKLALEIDLSKRLGTIASIGSNAPYIGLLGTVLAIILTFYIIGDQQDTIDPGEIMKHLALALKATAAGLVVAIPATVLYNALLTKVDILLSQWEIMQDEK*
##########################################################################################################################################################################################################
iron_aquisition-siderophore_transport	MarianaS7_qccontigs_simpname.fasta	S7_NODE_70966_1	ExbB-family	116.1	22.3	597	0	FWALQKNKVIPEHLVATIWHWVKEGQLERSKIEEISKQSALGKILATGLNNRHLERERIKESIEETGRQVVHDMERFLNTLGTISAISPLLGLLGTVIGMIKVFSAITSAGGVGNAAPLAGGISQALVTTAAGLSVAIVALVFHRYFRGRVDELVVKMEEEAIKMVDVLHNNRSASTVNTKSAAGKAA*
iron_aquisition-siderophore_transport	MarianaS7_qccontigs_simpname.fasta	S7_NODE_70966_2	ExbD-family	109.0	32.7	597	0	MNLKPERRDDIDLNLTPLIDVVFLLLIFFMVSTTFEKTAKLKIDLPEASAQATPQVDKKIVIGIDVKGRYYINDRQLVNTQLKTLKMALLKFAGDNKNIPIVLRADAKTPHQSVVTAMDAASQVGLTRLSISTLQT
##########################################################################################################################################################################################################
iron_aquisition-siderophore_transport	MarianaS7_qccontigs_simpname.fasta	S7_NODE_112592_1	ExbD-family	99.2	32.7	598	0	MASNKKRRPMADINVVPYIDVMLVLLIIFMITAPIVQQGVEIDLPQAAANPISPDQDEPVVVSVDKNGDFFLDIGDQPDKPIDAALLVNRVAAVRQLKPNVPVLVRGDREVSYGRVVDAMVLLQKAGVEKIGLMTDQPE*
iron_aquisition-siderophore_transport	MarianaS7_qccontigs_simpname.fasta	S7_NODE_112592_2	ExbB-family	114.5	22.3	598	0	GSTSPYIGLFGTVWGIMNSFTALGAVKNASLSMVAPGIAEALIATAMGLFAAIPAVIAYNRYAEKVDRLIGRYENFAEEFATILQRQSQRKNNPTKKTPLKKSAQTDESEV*
##########################################################################################################################################################################################################
iron_aquisition-siderophore_transport	MarianaS7_qccontigs_simpname.fasta	S7_NODE_28133_1	ExbD-family	110.2	32.7	599	0	MNLRPGHQEESVEVNLTPLIDVVFLLLIFFMVSTTFDRHAKMKVSLPEASASVEQTQEKSLVLTVDAKGNYYINDRQVINTTLDTLKQALTKVLSNGSSNNGSSDITSQSIILRADGQTPHQSVVRAMDAVSQIGITRLSIATVESK*
iron_aquisition-siderophore_transport	MarianaS7_qccontigs_simpname.fasta	S7_NODE_28133_2	ExbB-family	113.5	22.3	599	0	MLPIIMCSIISISIIAERFWSLRREKVLPEHLVATVWNAIKQNNFKSADINALAKGSALGQILSAGLMHRNESRERIKECIEERGREVVHDLERFLNTLGTIASISPLLGLLGTVIGMISVFAAITTHGVGDPAALAGGISEAMITTAAGLTVAIFSLVFYRFFRRKVDSIVIVMEREAIKMVDVLHYNREHSASTFSEVNAVNAGFSENSSDTRNDISAEDA*
##########################################################################################################################################################################################################
iron_aquisition-siderophore_transport	MarianaS7_qccontigs_simpname.fasta	S7_NODE_99909_2	ExbD-family	111.7	32.7	600	0	MEPRKRQSVWDDEYQPISQINITPMVDVMLVLLIIFMVAAPMLTQGVNVDLPDANAPQIRQQTEPLVISIKKNGDVFMQNHQVKMEQVAPRVAAMRKAKPNLPVFIRGDAKTAYGHVARIMGDLEAAGIQQISLVTEPQH*
iron_aquisition-siderophore_transport	MarianaS7_qccontigs_simpname.fasta	S7_NODE_99909_3	ExbB-family	113.5	22.3	600	0	VGATAPFIGLFGTVWGIIDAFQNIGITQNTSLATVAPGIAEALVATAFGLLAAIPAVIAYNTFSAKMKALNTSLDDFTHEFMNILARHVRK*
##########################################################################################################################################################################################################
iron_aquisition-siderophore_transport	MarianaS7_qccontigs_simpname.fasta	S7_NODE_35856_2	ExbB-family	113.4	22.3	601	0	MFELVKAGGWLMAPIILFSVIAVGIILERFWTLQTRKVIPKHLVATIWHWVKEGQLERSKIDEIAKQSALGKVLAAGLNNRHKDRDRIKESIEEAGRKVVHEMERFLNTLGTIASITPLIGLLGTVIGMIKVFNAITTEGVGNAAPLAGGISQALVTTAGGLSVAIIALMFYRYFRGRVDELVVQMEEEAIKMVDVLNNNRHIVSAKDESDQAA*
iron_aquisition-siderophore_transport	MarianaS7_qccontigs_simpname.fasta	S7_NODE_35856_3	ExbD-family	47.5	32.7	601	0	MNLKPDRTEDVDLNLTPLIDVVFLLLIFFMVSTTFDKQSKLKIQ
##########################################################################################################################################################################################################
iron_aquisition-siderophore_transport	MarianaS7_qccontigs_simpname.fasta	S7_NODE_40151_1	ExbB-family	113.4	22.3	602	0	MFELVKAGGWLMAPIILFSVIAVGIILERFWTLQTRKVIPKHLVATIWHWVKEGQLERSKIDEIAKQSALGKVLAAGLNNRHKDRDRIKESIEEAGRKVVHEMERFLNTLGTIASITPLIGLLGTVIGMIKVFNAITTEGVGNAAPLAGGISQALVTTAGGLSVAIIALMFYRYFRGRVDELVVQMEEEAIKMVDVLNNNRHIVSAQDEPDKAA*
iron_aquisition-siderophore_transport	MarianaS7_qccontigs_simpname.fasta	S7_NODE_40151_2	ExbD-family	108.9	32.7	602	0	MNLKPKRTEDLDLNLTPLIDVVFLLLIFFMVSTTFDKQSKLKIQLPEAKASATTQQAESIVLGIDAKGQYFINDRRLVNTQLKTLKLALLKTVGDNKKTPLILRADAKTPHQFVVRAMDAAAQLGLTRLSIATLDSQTQ*
##########################################################################################################################################################################################################
iron_aquisition-siderophore_transport	MarianaS7_qccontigs_simpname.fasta	S7_NODE_117_9	ExbB-family	112.6	22.3	603	0	MLPIILCSILSISIIAERFWSLRREKVLPRHLVANVWNAIKKDNLERSDIEALGKESALGQILSAGLLNRSESRERIKECIEERGREVVHDLERFLNTLGTIASISPLLGLLGTVIGMISVFAAITQHGVGDPGALAGGISQAMITTAAGLTVAIISLVFYRYFRRKVDGIVVVMEREAIKMVDVLHNNRSQHIKTDDETKADTEKKMDKDK*
iron_aquisition-siderophore_transport	MarianaS7_qccontigs_simpname.fasta	S7_NODE_117_10	ExbD-family	113.4	32.7	603	0	MNLRPGHKEESVEVNLTPLIDVVFLLLIFFMVTTTFDRHARLKVSLPESSTRATQQQAEPLVLSIDAKGNYFLNDRQLVNRQLDTLKQALQKVIGPGKKDYKDVALVLRADANTPHQSVVRAMDAASQLGLTRLSIATVEGK*
##########################################################################################################################################################################################################
iron_aquisition-siderophore_transport	MarianaS7_qccontigs_simpname.fasta	S7_NODE_60807_1	ExbB-family	112.4	22.3	604	0	MLPIILCSIISISIIAERFWSLRREKVLPKHLVANVWNAIKKDNLQRADIEALGKESALGQILSAGLLNRSESRERIKECIEERGREVVHDLERFLNTLGTIASISPLLGLLGTVIGMISVFAAITQHGVGDPGALAGGISQAMITTAAGLTVAIISLVFYRYFRRKVDGIVVVMEREAIKMVDVLHNNRSQHIKSEDDTKADQEQSADKKK*
iron_aquisition-siderophore_transport	MarianaS7_qccontigs_simpname.fasta	S7_NODE_60807_2	ExbD-family	48.2	32.7	604	0	MNLRPDHKEETVEVNLTPLIDVVFLLLIFFMVTTTFDRHA
##########################################################################################################################################################################################################
iron_aquisition-siderophore_transport	MarianaS7_qccontigs_simpname.fasta	S7_NODE_7635_3	ExbD-family	110.0	32.7	605	0	MKLRDRKRADFMVEMTPLVDVVFLLLIFFMVSTSFSVSDSLKLELPSSKTATQDKQVEQVLVSIDASGQLYVQEEAVEDGELRRRVLNISKGDPNMRVVLRADAETRHKRVVYVMDTVRELGMGKIAIATVPVGTK*
iron_aquisition-siderophore_transport	MarianaS7_qccontigs_simpname.fasta	S7_NODE_7635_4	ExbB-family	111.5	22.3	605	0	MYEFINQGGIVMYVILALSILTVTMIFERSWSLRRSVVVPNEDVAEIEAFVRAGNVDAAITACEEKNTAMHRILWFSLKNRGVKRTVMKEILEEVGRQEVAHLDRNIGVLGVIAAISPLLGLLGTVMGMIEVFQVIALEGVGKADVLAGGISKALNTTAAGLTIAIPALVAYRMFEAKVNNFVLEIEEHALRFVDLLKGDRE*
##########################################################################################################################################################################################################
iron_aquisition-siderophore_transport	MarianaS7_qccontigs_simpname.fasta	S7_NODE_58353_2	ExbD-family	98.1	32.7	606	0	MNIQEENAPYDDINITPMLDLAYVLLVIFIIMTTASVQGIAVNLPRASSSPSLAKPQTKAVTITAEGALFLDTYPVTLEQLESTLLQYKAVNPQLPVVVKGDSAVQYQLVMDVLDLLGRLDITQVGLVTQKLVK*
iron_aquisition-siderophore_transport	MarianaS7_qccontigs_simpname.fasta	S7_NODE_58353_3	ExbB-family	110.7	22.3	606	0	MLSPQAIGAIKATMDSVMTQEGQKLNGQMVLLTIAISGGPFLGLLGTVVGVMITFAAIAASGDVNVNSIAPGIAAALVATVAGLAVAIPALLAYNYLGTRIREIQSDMRVFADEFIARIAEEYS*
##########################################################################################################################################################################################################
iron_aquisition-siderophore_transport	MarianaS7_qccontigs_simpname.fasta	S7_NODE_1843_5	ExbD-family	105.7	32.7	607	0	MKLRDRKRADFMVEMTPLVDVVFLMLIFFMVSTSFTVSDSLKLELPSSKTASEDKPVEQVLVSIDASGQLYVQEEAVEDGELRRRVLNVSKGDPNMRVVLRADAETRHKRVVYVMDTVRGLGMGKLAIATVPVGTK*
iron_aquisition-siderophore_transport	MarianaS7_qccontigs_simpname.fasta	S7_NODE_1843_6	ExbB-family	110.5	22.3	607	0	MFEFISQGGIVIYVLIALSIITVTLIFERSWSLRRSIVLPIKDVADIESYVRAGKVDEAISACEQKNTAMHRVLWLALKNRGVKRSVMKEILEEIGRQEVAHLDRYIGILGVIAAISPLLGLLGTVIGMIEVFQVIALEGVGKADVLAGGISKALNTTAAGLTVAIPALVAYRMFEAKVNHFVIEIEEHALHFVDLLKGDRE*
##########################################################################################################################################################################################################
iron_aquisition-siderophore_transport	MarianaS7_qccontigs_simpname.fasta	S7_NODE_81668_1	ExbD-family	63.4	32.7	608	0	MQFRSNTDNQDAEVNLTPLIDVVFLLLIFFMVSTTFDTTSQLKINLPEADAQQLKNQKNKLEITI
iron_aquisition-siderophore_transport	MarianaS7_qccontigs_simpname.fasta	S7_NODE_81668_2	ExbB-family	110.3	22.3	608	0	MWVLVQAGGWLMLPIIFSSIVSLAIIAERLWSLQRKKVVPEKLVYGILTLLKKDVLKESHIIEIEQGSPLGQILAAGLLNRHLSRAEIKDRIEESGRFVAHELDRFMNALGTISTITPLLGLLGTVIGMIKVFTVITTTGVGDPGQLAGGISEALITTAAGLSVAIPSLIFHRFLKRKIDELVVEMEQESIKLIEVLHGERKQTEL*
##########################################################################################################################################################################################################
iron_aquisition-siderophore_transport	MarianaS7_qccontigs_simpname.fasta	S7_NODE_4669_2	ExbB-family	110.2	22.3	609	0	MLEFIQQGGVVMYVLLGASVLSLTIIFERAWSLRRAVVIPLSEVKHIEQAVRAGDVKAAMQACQNNNTAMSRVLWVALSNRGVRRSVMKEILEETGRQEVAHMDRFIGVLGLIAAIAPLLGLLGTVIGMIEVFQQISLVGVGKADVLAGGISKALNTTAFGLSVAIPSMVAYRYYEARVDRFVLEIEQHAMRFVELLKGERA*
iron_aquisition-siderophore_transport	MarianaS7_qccontigs_simpname.fasta	S7_NODE_4669_3	ExbD-family	104.9	32.7	609	0	MNLRRKKRVDYLVDITPLVDVVFLMLIFFMVSTTFNVSSSLKLDLPSSNATVQQKELKQVTISLDAKGMLYIQDEAVNDGDLRKRILSISKGDPNMRVVLRADAETRHKRVVYVLDTLRGLHMSKIGIATVAPVDEGR*
##########################################################################################################################################################################################################
iron_aquisition-siderophore_transport	MarianaS7_qccontigs_simpname.fasta	S7_NODE_6861_1	ExbD-family	104.9	32.7	610	0	MNLRHKKRVDYLVDITPLVDVVFLMLIFFMVSTTFNVSSSLKLDLPASNATVQQKELKQVTISIDAKGMLYVQDKAVNDAGLRKRILSISKGDPNMRVVLRADAETHHKRVVYVLDTLRGLRMSKIGIAT
iron_aquisition-siderophore_transport	MarianaS7_qccontigs_simpname.fasta	S7_NODE_6861_2	ExbB-family	110.2	22.3	610	0	MLEFIQQGGVVMYVLLGASVLSLTIIFERAWSLRRAVVIPLSEVKQIEQAVRAGDVKAAMQACQNNNTAMSRVLWVALSNRGVRRSVMKEILEETGRQEVAHMDRFIGVLGLIAAIAPLLGLLGTVIGMIEVFQQISLVGVGKADVLAGGISKALNTTAFGLSVAIPSMVAYRYYESRVDRFVLEIEQHAMRFVELLKGERA*
##########################################################################################################################################################################################################
iron_aquisition-siderophore_transport	MarianaS7_qccontigs_simpname.fasta	S7_NODE_84286_1	ExbB-family	110.1	22.3	611	0	MLELVQAGGWLMYPILLCSVIAFAIVAERLWTLQRKKVIPEKLMTGIWTLLSKDQLTDKNILAIEKGSPLGRVLAAGLVNRHLSREVVRESIEETGRFVAHELEKYLNTLGTISTVTPLLGLLGTVIGMIKVFTAITVVGVGDPATLAGGISQALITTASGLSIAIPSLIFYRYLKRKIDELIVGMEQEAMKLVEVLHGERSPAQVEAGI*
iron_aquisition-siderophore_transport	MarianaS7_qccontigs_simpname.fasta	S7_NODE_84286_2	ExbD-family	58.3	32.7	611	0	MQFRTRQSEDETSVNLTPLIDVVFLLLIFFMVSTTFDSTSELKIDLPQASASKPVAKQR
##########################################################################################################################################################################################################
iron_aquisition-siderophore_transport	MarianaS7_qccontigs_simpname.fasta	S7_NODE_71060_1	ExbB-family	109.7	22.3	612	0	LSLTIIFERLWSLRSSVVIPVKKIKQIEDSVREGNPDQALDLCKNNNTAMSRILWVALKNRGVKRSVMKEILEEVGRQEVAHLERFVGILALVAAISPLLGLLGTVIGMIEVFQVISVEGVGKADVLASGISKALNTTAAGMSIAIPTLVAYRFFEAKINRYVVDIEQHALYFVDLLKGERE*
iron_aquisition-siderophore_transport	MarianaS7_qccontigs_simpname.fasta	S7_NODE_71060_2	ExbD-family	115.5	32.7	612	0	MNLRPRQKRSDLIVDLTPMIDVVFLMLIFFMVSTSFTANNSIKLDLPQSKSQAASKEEKQVVISIKADGQLYVQDERVKDADLRRRILNITKGDPNMRVVIRADADAKHKRLVYALDTIRELGMGKVGIATVPLGGK*
##########################################################################################################################################################################################################
iron_aquisition-siderophore_transport	MarianaS7_qccontigs_simpname.fasta	S7_NODE_55402_2	ExbB-family	109.5	22.3	613	0	MLHCSGWTSSYNLRFLNLGGSSVYEFISQGGVVMYVLLALSIITITLIFERSWSLRRSVVVPIKDVASIEALIRDGKVQDAVVRCEKNNTAMNRILWLALKKRGVKRSVMKEILEEVGRQEVAHLDRYIGVLGVIAAISPLLGLLGTVIGMIEVFQVISIEGVGKADVLAGGISKALNTTAAGLSVAIPALVAYRMFESKVNRFVIEIEEHALRFVDLLKGDRE*
iron_aquisition-siderophore_transport	MarianaS7_qccontigs_simpname.fasta	S7_NODE_55402_3	ExbD-family	52.4	32.7	613	0	MKLRERKRADFLVEMTPLVDVVFLMLIFFMVSTSFTVSNSLKLELPSSKASTQEHR
##########################################################################################################################################################################################################
iron_aquisition-siderophore_transport	MarianaS7_qccontigs_simpname.fasta	S7_NODE_24970_1	ExbD-family	94.8	32.7	614	0	MNLRGNKKRSDLLIDLTPMIDVVFLMLIFFMVSTSFTVSNSIKLELPQSKAQAANKQEKQVTVSIDAEGHLYVQDERVEDADLRRRILNISKGDPNMRVILRADAEAKHKRIVYTLD
iron_aquisition-siderophore_transport	MarianaS7_qccontigs_simpname.fasta	S7_NODE_24970_2	ExbB-family	109.4	22.3	614	0	MYEFISQGGIVMYGLLACSLLALTIIFERLWSLRASTVIPVNDIRAVEEAVREGKVEEALELCQKNNTAMSRILWVALKNRGVKRGVMKEILEEIGRQEVAHLERFIGVLALIAAISPLLGLLGTVIGMIEVFQVISVEGVGKADVLAGGISKALNTTAVGMSVAIPTLIAYRFFEAKINRFVVDIEHNALYFVDLLKGERG*
##########################################################################################################################################################################################################
iron_aquisition-siderophore_transport	MarianaS7_qccontigs_simpname.fasta	S7_NODE_139480_1	ExbB-family	109.2	22.3	615	0	RDGNVDKALEQCKNNNTAMSRILWVALKNRGVKRGIIKEILEEVGRIEVAHLERFVGVLALIAAIAPLLGLLGTVIGMIEVFQVISVEGVGKADVLASGISKALNTTAVGMAVAIPTLVAYRFFEAKINRYVIDIEQHALYFVDLLKGERG*
iron_aquisition-siderophore_transport	MarianaS7_qccontigs_simpname.fasta	S7_NODE_139480_2	ExbD-family	71.5	32.7	615	0	MNLRNVKKRSDLLIDLTPMIDVVFLMLIFFMVSTSFTAANSLKLDLPQSQAQAATKQEKQVNIGIKPNGQLYVQDKLVIDGDLR
##########################################################################################################################################################################################################
iron_aquisition-siderophore_transport	MarianaS7_qccontigs_simpname.fasta	S7_NODE_31816_2	ExbB-family	108.7	22.3	616	0	MYEFINEGGIVMYILLAVSIVTVALVFERSWSLRRSVVVPIKDIEAIEAAVRAGNAQEALRLCEQNNTAMSRILWLALKNRGVKRSVMKEILEEVGRQEVAHLDRYIGVLGVIAAISPLLGLLGTVVGMIEVFQVISIEGVGKADVLAGGISKALNTTAAGLSVAIPALVAYRIFESRVSGFVVEIEEHALRFVDLLKGDRE*
iron_aquisition-siderophore_transport	MarianaS7_qccontigs_simpname.fasta	S7_NODE_31816_3	ExbD-family	103.5	32.7	616	0	MKLRERKRADFLVEMTPLVDVVFLMLIFFMVSTSFTVSNSLKLELPSSKASTEDKQVEEVLISIDAKGQLYVQEEAVEDGDLRRRVLNISKGDPNMRVVLRADANSLHKRVVFVMDTVRELGMGKLAIATMPVGNAQ*
##########################################################################################################################################################################################################
iron_aquisition-siderophore_transport	MarianaS7_qccontigs_simpname.fasta	S7_NODE_160961_1	ExbB-family	108.5	22.3	617	0	GQVDAAIAACEENNTAMHRILWASLKNRGVKRSVMKEVLEEVGRQEVAHLDRYIGALGVIAAISPLLGLLGTVIGMIEVFQVIALEGVGKADVLAGGISKALNTTAAGLTVAIPALVAYRMFEAKVNRFVIEIEEHALRFVDLLKGDRE*
iron_aquisition-siderophore_transport	MarianaS7_qccontigs_simpname.fasta	S7_NODE_160961_2	ExbD-family	62.3	32.7	617	0	MKLRERKRADFMVEMTPLVDVVFLMLIFFMVSTSFTVSDSLKLELPSSKTATQDKQVEQVLVSIDASGQLY
##########################################################################################################################################################################################################
iron_aquisition-siderophore_transport	MarianaS7_qccontigs_simpname.fasta	S7_NODE_9898_1	ExbD-family	81.2	32.7	618	0	MNLRGNKKRSDLLIDLTPMIDVVFLMLIFFMVSTSFTADNSIKLDLPQSKAQAANKDTKQVIISIKANGQLYVQDEPVEDADLRRRILNISKGDP
iron_aquisition-siderophore_transport	MarianaS7_qccontigs_simpname.fasta	S7_NODE_9898_2	ExbB-family	108.3	22.3	618	0	MLEFISQGGTVMYILLVSSLLSVAIIFERSWSLRSSVVIPTKKIKAVEDAVRDGNAEQALEICQNNHTTMSRILWVALKNRGVKRSIMKEILEEVGRQEVAHLERFVGVLALIAAIAPLLGLLGTVIGMIEVFQVISVEGVGKADILASGISKALNTTAAGMAIAIPTLVGYRFFEAKINRYVVDIEQHALYFIDLLKGERE*
##########################################################################################################################################################################################################
iron_aquisition-siderophore_transport	MarianaS7_qccontigs_simpname.fasta	S7_NODE_115355_1	ExbB-family	108.3	22.3	619	0	SISPYIGLLGTVWGIMESFRSLAGVQQATLAMVVPGISEALIATAMGLLAAIPAVVAYNKFAAEIDKIVMQYENFLEEFTGILQRQAHGAH*
iron_aquisition-siderophore_transport	MarianaS7_qccontigs_simpname.fasta	S7_NODE_115355_2	ExbD-family	90.8	32.7	619	0	MASLRKRRLVAEINVVPYIDVMLVLLIIFMVTAPLLKQGVEVDLPTAPSKNLDVNSPDPIIISVNTKGERFLSIANDPDAVIDDEQLVSLLQNQRALDKQRSIMIKGDKNSPYQFIMDTLVLLQRSNIESVGLITESITESIAELTPK*
##########################################################################################################################################################################################################
iron_aquisition-siderophore_transport	MarianaS7_qccontigs_simpname.fasta	S7_NODE_143314_1	ExbD-family	76.6	32.7	620	0	MNLRNNKKRSDLLIDLTPMIDVVFLMLIFFMVSTSFTADNSIKLDLPQSKAQAANKDTKQVIISIKANGQLYVQDEPVEDAD
iron_aquisition-siderophore_transport	MarianaS7_qccontigs_simpname.fasta	S7_NODE_143314_2	ExbB-family	108.1	22.3	620	0	GNAEQALEICHNNNTTMSRILWVALKNRGVKRSIMKEILEEIGRQEVAHLERFVGVLALIAAIAPLLGLLGTVIGMIEVFQVISVEGVGKADILASGISKALNTTAAGMAIAIPTLVGYRFFEAKINRYVVDIEQHALYFIDLLKGERE*
##########################################################################################################################################################################################################
iron_aquisition-siderophore_transport	MarianaS7_qccontigs_simpname.fasta	S7_NODE_57035_2	ExbB-family	108.0	22.3	621	0	MYEFISQGGAVMYILIATSLLSLTIIFERLWSLRSSVVIPVKKIKKVEDAVREGNAEQALELCKNNNTAMSRILWVALKNRGVKRSIMKEILEEVGRQEVAHLERFVGILALVAAISPLLGLLGTVIGMIEVFQVISVEGVGKADVLASGISKALNTTAAGMSIAIPTLVAYRFFEAKINRYVVDIEQHALYFVDLLKGERE*
iron_aquisition-siderophore_transport	MarianaS7_qccontigs_simpname.fasta	S7_NODE_57035_3	ExbD-family	53.1	32.7	621	0	MNLRPRQKRSDLLVDLTPMIDVVFLMLIFFMVSTSFTANNSIKLDLPQSKAQTAN
##########################################################################################################################################################################################################
iron_aquisition-siderophore_transport	MarianaS7_qccontigs_simpname.fasta	S7_NODE_170646_1	ExbD-family	77.5	32.7	622	0	MNLRRSNAEEPEVNLTPLIDVVFILLIFFMVSTTFQRESEIKIELPEASADPVEEQPDTLELLIDADGRYFIGSQQVVNTESKTLK
iron_aquisition-siderophore_transport	MarianaS7_qccontigs_simpname.fasta	S7_NODE_170646_2	ExbB-family	108.0	22.3	622	0	SREIMKEAIEDTGRHVVHELERYINTLGTIAAISPLLGLLGTVIGMIKVFSAITTQGVGNPAALAGGISEALITTAAGMVVAIPTLMAYRYFRGKIAMLVIRMEQQALRVVEVLHGERASDQFMDGRL*
##########################################################################################################################################################################################################
iron_aquisition-siderophore_transport	MarianaS7_qccontigs_simpname.fasta	S7_NODE_156898_1	ExbD-family	49.8	32.7	623	0	MNLRKKNRPEYLVDITPLIDVVFLMLIFFMVSTTFNVSSSLKLDLPSSK
iron_aquisition-siderophore_transport	MarianaS7_qccontigs_simpname.fasta	S7_NODE_156898_2	ExbB-family	107.8	22.3	623	0	RSWSLRRSVVIPLSDVQQIEKAVRDGDVKQAMQICKNNNTAMSRILWVALANRGVHRAVMKEILEETGRQEVAHLDRFIGVLGLIAGIAPLLGLLGTVVGMIEVFQQISIVGVGKADVLAGGISKALNTTAFGLTVAIPSMVAYRYYESRVDRFVIEIEHHALRFVELLKGERV*
##########################################################################################################################################################################################################
iron_aquisition-siderophore_transport	MarianaS7_qccontigs_simpname.fasta	S7_NODE_13063_2	ExbB-family	107.6	22.3	624	0	MQGGTVMFILLGCSILALTIIFERAWSLRRSVVIPEKDIQAVEQAVRSGDVKEALTICRDSASTMGRILWVALQNRGVSRPVLKEVLEETGRQEVAHLERFIGVLGLIAAIAPLLGLLGTVIGMIEVFQVISVEGVGKADVLAGGISKALNTTAAGLSVAIPSLVAYRLFEARVDRFVVEIEQHALRFVELLKGERQAI*
iron_aquisition-siderophore_transport	MarianaS7_qccontigs_simpname.fasta	S7_NODE_13063_3	ExbD-family	107.5	32.7	624	0	MQLRKRARRDVTVDITPLVDVVFLMLIFFMVSTSFKVASSLKLELPASHSRQQLNDVKEVVISIDAEGRFYVGDEQVPDADLRKRILNATKGDPNMRVVLRADAEARHKRVVRALDVLRQLGMGKVAIATVRARD*
##########################################################################################################################################################################################################
iron_aquisition-siderophore_transport	MarianaS7_qccontigs_simpname.fasta	S7_NODE_107407_1	ExbB-family	107.5	22.3	625	0	LIVYKWRQFRRILKLEQSTSDTLNRGVTIDSLQQQVSVNQPSYALLMESLAVTKTEFPLALEMAASQINQCVRENVLRLESGLTLLATIGNAAPFIGLFGTVWGIMHALHALGGDGATVALDTIAGPVSEALVATAAGIFTAIPSVVGYNLMVRKLRYLGGAIEGNSIRIFNLASRQTSAFENSEAKGSDT*
iron_aquisition-siderophore_transport	MarianaS7_qccontigs_simpname.fasta	S7_NODE_107407_2	ExbD-family	57.7	32.7	625	0	MIGASNRLDHHQPVSEINVTPLVDVMLVLLVIFILTAPLLAQSIKVNLPQTVKTEAAEPAVIRLSLHADGHYELA
##########################################################################################################################################################################################################
iron_aquisition-siderophore_transport	MarianaS7_qccontigs_simpname.fasta	S7_NODE_42529_1	ExbD-family	49.4	32.7	626	0	MNLRKKSRPEYLVDITPLIDVVFLMLIFFMVSTTFNVSSSLKLDLPSSK
iron_aquisition-siderophore_transport	MarianaS7_qccontigs_simpname.fasta	S7_NODE_42529_2	ExbB-family	107.4	22.3	626	0	MLEFIQQGGIVMYILLGVSLLSLTIIFERSWSLRRSVVIPLSDVQQIEKAVREGDVKQAMQICKNNNTAMSRILWVALANRGVHRAVMKEILEETGRQEVAHLDRFIGILGLIAGIAPLLGLLGTVVGMIEVFQQISIVGVGKADVLAGGISKALNTTAFGLTVAIPSMVAYRYYESRVDRFVIEIEHHALRFVELLKGERV*
##########################################################################################################################################################################################################
iron_aquisition-siderophore_transport	MarianaS7_qccontigs_simpname.fasta	S7_NODE_9571_2	ExbB-family	107.3	22.3	627	0	MLEIVTSGGIVMIFILVLMALAMMIVGERFWSLRNKEVIPTELKGQVIKWSKSKHLDSKHIAKLEENSPLGYVMSSALKNRDLPRDAIVETVEDAGRHAIHKMEKPLNWLSVIAEVSPLLGLLGTVIGMIKVFAAINANGVGDAAHLASGISQALITTAAGLVVAIPAMLFHRHFKTKIIDQSIVIEKQVMDLIDSISANKK*
iron_aquisition-siderophore_transport	MarianaS7_qccontigs_simpname.fasta	S7_NODE_9571_3	ExbD-family	113.1	32.7	627	0	MKFTDDNNPGPKLNMTSLIDVVFLLLIFFMVTTTFEKQAKLKIVLPEATEKIKNQAKEQLIISISDKGAIYINNNELVNSKYESIASSLKNLLKGEKKPPVILRADANAAHKYVVTVMDVLADLDFKSVSIATTPSK*
##########################################################################################################################################################################################################
iron_aquisition-siderophore_transport	MarianaS7_qccontigs_simpname.fasta	S7_NODE_13478_2	ExbB-family	107.2	22.3	628	0	MWELVQAGGWLMLPIIFSSIVSFAIIAERLWSLQRKKVVPEKLVHGIWTLLKKDALKESHILEIERGSPLGQILAAGLLNRHLSRAEIKDRIEESGRFVAHELEHFMNALGTISTITPLLGLLGTVIGMIKVFAVITTAGVGDPGQLAGGISEALITTAAGLSVAIPSLIFHRFLKRRIDELVIDMEQESIKFIEVLHGERQQSEI*
iron_aquisition-siderophore_transport	MarianaS7_qccontigs_simpname.fasta	S7_NODE_13478_3	ExbD-family	98.5	32.7	628	0	MQFRSNSNNQDAEVNLTPLIDVVFLLLIFFMVSTTFDTTSQLKINLPEAEAHPLKNLKNKLEITINAKGDFYLNGHQVANRGSSALMASIQRQIKNGDKNSQVMIQSDALTPVQSLVTALDVVSRLGLNNLSIATTQQISK*
##########################################################################################################################################################################################################
iron_aquisition-siderophore_transport	MarianaS7_qccontigs_simpname.fasta	S7_NODE_843_1	TonB-family	76.3	24.6	629	0	PKPRYPRIAKLRGMEGVVKLRVKVGTDGRPLTVVLQESSGFSALDTAAIKVVRLWLFEPARRGGIKVAGEAIVPIQFKLNKV*
iron_aquisition-siderophore_transport	MarianaS7_qccontigs_simpname.fasta	S7_NODE_843_2	ExbB-family	106.4	22.3	629	0	MDANNAMWFTWWQDADYIVRAVFMLLCFLSLTSWSLIIYKWRQFRRILKLEQVTGSRLSQAGTMDDLKQTVSVNQPSYALVLEALAVTKVDFPLALELAASQINQCVRENILRLESGLTLLATIGNAAPFIGLFGTVWGIMHALHALGGDGATVALDTIAGPVSEALVATAAGIFTAIPSVVGYNLMVRKLRYLGGAVEGNSIRIFNLASQQTSSIEKSGEKGLDL*
iron_aquisition-siderophore_transport	MarianaS7_qccontigs_simpname.fasta	S7_NODE_843_3	ExbD-family	95.0	32.7	629	0	MIGSSGNLDHHQPVSEINVTPLVDVMLVLLVIFILTAPLLAQSIKVNLPQTVKAEAAEPTVVRLSLHADGHYELAGKEIAATTLGDELSKQIKLQPDLVLSLEADASVPYQQVAQLLAIARGAGLKRLSLATQNR*
##########################################################################################################################################################################################################
iron_aquisition-siderophore_transport	MarianaS7_qccontigs_simpname.fasta	S7_NODE_2182_3	TonB-family	68.8	24.6	630	0	MQRIIIGMGAAVGVTFALFILMAYLIKVELKPFDDAKTPSIQITMVEPDDDINLRERRLPKKPQPPKNPPPPQTRRVAKAERPKVQSMNLNMEKLNVSIAGNGMYLGPPGGGNMGDGEAIPMVIIQPRYPRKAAMEGIEGWVKFRFTISPDGTPKDVELIDAQPRRIFERDARRAIYKWKFKPNIVDGKAVEQRNMIYTMQFTLAADE*
iron_aquisition-siderophore_transport	MarianaS7_qccontigs_simpname.fasta	S7_NODE_2182_4	ExbD-family	103.0	32.7	630	0	MAKKRLSSAQDEAQIDMTPMLDIVFIMLIFFIVTASFVKESGITVEKPTAETSTKRPKANIFIGIDQNGDIYMLKNKVDKEAVKAGLEVMLLENPESTVVVQADSRADAGVLLKVLDSAKAAGVKNVSVAADL*
iron_aquisition-siderophore_transport	MarianaS7_qccontigs_simpname.fasta	S7_NODE_2182_5	ExbB-family	87.5	22.3	630	0	MLFLEEIFDTVSQFIDTGGSVLWFIAAALLAMWTLIIERLWYYNRTYPKVARLMIAKWDARDDTTSWKAHRIREAWISQMKQELNSGLLVIKTIVTICPMIGLLGTVTGMVQVFELMALAGTGSARLLAAGISQATIPTMAGMVAALSGLFISARLEYSANVRAQELADHMPHH*
iron_aquisition-siderophore_transport	MarianaS7_qccontigs_simpname.fasta	S7_NODE_2182_6	ExbB-family	106.1	22.3	630	0	PKGSFVDTIEPYEEATDGVERLAIDPSRGSILTIEVQRESWSERVDKYAGVVGYSIFVVLGIGLLIVFERLYTLFTLRSQMNAQAKSSTPGNNPLGRIMAVYLANKDDDTENLELKLDEAVLKETPRIERGITIIKVFAAVAPLMGLLGTVTGMIETFQSITLYGAGDPKVMAGGISSALITTVLGIVAALPLILLHSVVSGVAKGLNHMLEEQSTGLIAQHEEEAGA*
##########################################################################################################################################################################################################
iron_aquisition-siderophore_transport	MarianaS7_qccontigs_simpname.fasta	S7_NODE_42951_1	ExbB-family	105.6	22.3	631	0	EYSNIARSADYIKLLAVNQGVSGKFLNLSAAEQLGDGGSDGGESHFAFVMKKLTFDAKIVIVFLLLMSIVSWFVMVMKWFYLHRVLKDNKAFLKAYYALGTDDPAMLNRDDSQKDEALDAASYMQTLVGEDKTFQRSPIYHIYHRGISEVKARMGVKVDAQTVAMTKQSADAIRAALDADMVRGTQKLNSKMVLLTIAISGGPFIGLLGTVIGVMITFAEMAATGDVNIASIAPGMSAALMATIVGLWVAIPALFGYNYLGSNIKNISADMHVFIDEFVTRVAEYYGK*
iron_aquisition-siderophore_transport	MarianaS7_qccontigs_simpname.fasta	S7_NODE_42951_2	ExbD-family	75.1	32.7	631	0	MQLNEDNQPYDDINITPMLDLTWVLLLIFIIMTTATVQGITVNLPKASTAPSLSKPKTKAVSITQDGTIYLDAYPVSLAELESLLMQYKAVDPELPIVIKADALIQYQRVV
##########################################################################################################################################################################################################
iron_aquisition-siderophore_transport	MarianaS7_qccontigs_simpname.fasta	S7_NODE_24170_2	ExbB-family	104.6	22.3	632	0	MLLLLSTYFVATFWVFLDRFYILTSRIAAEAKSLKALYTGQSKSVAQNSLIFTYLSRVNTPNKAIMEAASSDAIRVSTKGLTWLSIIASTSPFIGLFGTVIGILETFTKLGGQSSASLSVVAPAISEALIAIAAGIAVAIFAYTFHLILKRKAYELSSLLSSQSEVILSQVNED*
iron_aquisition-siderophore_transport	MarianaS7_qccontigs_simpname.fasta	S7_NODE_24170_3	ExbD-family	84.4	32.7	632	0	MFSWDDSPDLNITPLVDVMLVLMAILMVTAPTITFQEQITLPQGSKTVSVTKPKTLTIRMDKNKKIYLGKDVYEMDTFADDFVNQSVKYDKTSDVYIRADENLQYKNVIYILKSVKAAGFEQVSLITL*
##########################################################################################################################################################################################################
iron_aquisition-siderophore_transport	MarianaS7_qccontigs_simpname.fasta	S7_NODE_163536_1	ExbB-family	103.8	22.3	633	0	LVNEVWRWVQEGELDPGRIVRLRVTSPLGRVLAAGLASLHESREVMKENIEDTGRHVVVELERYLNTLGTIASITPLLGLLGTVIGMIKVFTAITVSGVGNAPALAGGISQALLTTAAGLSVAIPTLMFYRYLRRRIDLLVITMEQESLKLVEIIHGERSSEALRAPQTP*
iron_aquisition-siderophore_transport	MarianaS7_qccontigs_simpname.fasta	S7_NODE_163536_2	ExbD-family	51.7	32.7	633	0	MKWQRPRDDEPDVSMTPLIDVVFLLLIFFMISTTFKDESEITIDLPRAS
##########################################################################################################################################################################################################
iron_aquisition-siderophore_transport	MarianaS7_qccontigs_simpname.fasta	S7_NODE_152_1	ExbB-family	103.5	22.3	634	0	VSSYLSSNDAVAELAIDPSRGSLLRLLTQKKTNMERYHQGGIVGYVITVLLGIGLIIVIERLITLTSLGSKIKKQATSSTPGNNPLGRIMTVYQANTDLDTDDLELKLDEAVLKETPKIERGVNIIKVLAAVSPLLGLLGTVTGMIATFQSITLFGTGDPKLMAGGISTALMTTVLGLISAIPLIFLHSIVAGKSKSMVHILEEQSTGLLAEHTEKGA*
iron_aquisition-siderophore_transport	MarianaS7_qccontigs_simpname.fasta	S7_NODE_152_2	ExbB-family	95.3	22.3	634	0	MLYQIQDMADFVSSFLETGGDVLYIIAFVLVVMWTFIIERIWYQNFSFPRESRKMVARWTARSDLSSWSAHRIREAWISQSKENLNRYLILIKTLVAICPMVGLLGTVTGMITVFETMATHGTGNPRLMAAGISMATIPTMAGMVAALSGLFLSTRLEATARDKTEQLADRMPRH*
iron_aquisition-siderophore_transport	MarianaS7_qccontigs_simpname.fasta	S7_NODE_152_3	ExbD-family	98.1	32.7	634	0	MARKKVKVEDAEIDMTPMLDVVFIMLIFFIVTTSFVKESGVTVDKPYAPMANKKKNASIFVAIKEGDTIWVSKKEIDIKKLRGLIEDIKLENPQGQVVIQADKKATAGILLKTIDAIKSAGVEDVSVAARIQ*
iron_aquisition-siderophore_transport	MarianaS7_qccontigs_simpname.fasta	S7_NODE_152_4	TonB-family	62.9	24.6	634	0	MKRVFTGFILGGVVTFLLFIFMAYLIQLKADFQKPEEYIPIDIGNVKQESDLQSKKRALRKKPPPPKKPPPPEKQRVQDENKVVQNMDFQMTNLNVDLKGDGPFLGKGGVMSDGDAIPLMITEPRWPRKALMEGIEGFVRLCFTILPDGKAANVQVKASNPRRLFDRTAQRAVYKWKFKPSVVDGKAVEQKNMCYTMEFKLEE*
##########################################################################################################################################################################################################
iron_aquisition-siderophore_transport	MarianaS7_qccontigs_simpname.fasta	S7_NODE_31290_2	ExbB-family	101.8	22.3	635	0	MEYIISIFQKGGIIMYPLLFLGILVIAFIVERMYSLRLKTVIPLKVIEEILEFIKENKIEEARTIAKTYKSVSTNIIFDILNAYLKNRKSVEELKVVAEESAKLEIPKLEGYVNAIGAIAAISPLLGFLGTVTGMIQVFEALSISGLGNPEILSSGISQALITTAFGLTIAIPSLAAYWYLKSKVNFLITQLENVALEIIYELTFEEK*
iron_aquisition-siderophore_transport	MarianaS7_qccontigs_simpname.fasta	S7_NODE_31290_3	ExbD-family	48.2	32.7	635	0	MDFKKYSSSNDQSMVIDLTALVDIAFIIILFLGIVSTLSPITSINVELPKASTSDTTVKPIKIVIDKDGNYYIKGKKVDENKIAEYIK
##########################################################################################################################################################################################################
iron_aquisition-siderophore_transport	MarianaS7_qccontigs_simpname.fasta	S7_NODE_12179_2	ExbB-family	101.7	22.3	636	0	MVMYILLLASILALAIVFERGWSLRRSVVIPLNEVRAIETAVRNGDVKAAMASCQASNSAMGRILWVALANRGVRRSVMKEILEEVGRQEVAHMDRFVGVLGVISAITPLLGLLGTVIGMIEVFQQISIVGVGKADALAGGISKALNSTAFGLSIAIPSMVAYRYYESRVDRFVIEIEQHALRFVDMLKGERT*
iron_aquisition-siderophore_transport	MarianaS7_qccontigs_simpname.fasta	S7_NODE_12179_3	ExbD-family	105.6	32.7	636	0	MNLRKKRRNDYLVDITPLIDVVFLMLIFFMVSTTFNVSSSLKLDLPTSKAKVTEQKQKDVTISINAEGALYVQDEPVSDEALRKRILNATKGDPNIRVVLRADAETHHKRIVYVLDVLRELNMGKVGIATVSKGEEK*
##########################################################################################################################################################################################################
iron_aquisition-siderophore_transport	MarianaS7_qccontigs_simpname.fasta	S7_NODE_149068_1	ExbD-family	87.8	32.7	637	0	MKLRQTPADEPEVNLTPLIDVVFILLIFFMVSTTFQRESEIKIELPEASADAVEERDKVLEILIDAEGHFFIGGEQVVNTELEPLKSAIRLFLGDRKEMPVVIRADRVSPYEAV
iron_aquisition-siderophore_transport	MarianaS7_qccontigs_simpname.fasta	S7_NODE_149068_2	ExbB-family	101.6	22.3	637	0	HVVHELERYINTLGTIAAISPLLGLLGTVIGMIKVFSAITTQGVGNPAALAGGISEALITTAAGMAVAIPTLMAYRYFRGKVALLVIRMEQQALRMVEVLHGQRPQNGVVGDLS*
##########################################################################################################################################################################################################
iron_aquisition-siderophore_transport	MarianaS7_qccontigs_simpname.fasta	S7_NODE_1564_1	ExbB-family	101.5	22.3	638	0	MSIRNGFYLILFFVSIASFQLNAAAVNLDDLLKQVHTGRINDAKENAARIKAFKADKAQQVKKLANMKAERKRQEALSLKLEKDFDFNEKKIAVLEKTLHERLGNLKELFGVLQQAAGDARGQFESSLTQLQFKNRGKFLTELAQKMGQSSKLASIEEIEQLWFEMQREMTESGKVSRFTAKVITAQGETENRQVTRVGLFNVVSQGKYLQYVPETGNLVELGRQPPGRYLDGIVELEQANSGMVGFAIDPSRGQLLSLLVQSPSLIERIKQGGVVGYIILFLGLIALLVAGERLITLWLTGKRVKAQVKEPNNPKPNNPLGRVLSIYEANPNANTETLELKLSEAVLKEMTGLNRSLMFLKVIAVVAPLMGLLGTVTGMIVTFQAITLFGTGDPKLMA…
iron_aquisition-siderophore_transport	MarianaS7_qccontigs_simpname.fasta	S7_NODE_1564_2	ExbB-family	91.7	22.3	638	0	MEQLYYYVPALRSVSEFMDLGGSVLIFIVVLLLIMWTLIFERLLYINGPYAQVVNQALEQWEARKERNSWYAHAIREQLISVVSEQLDRNMSLIKTCIALSPLLGLLGTVTGMIEVFEVMALSGSGNARSMAAGVSKATVPTMAGMVAALSGVAMHTMLSNKVAIKKEQLSDHMTTDH*
iron_aquisition-siderophore_transport	MarianaS7_qccontigs_simpname.fasta	S7_NODE_1564_3	ExbD-family	112.5	32.7	638	0	MRRLSKDNEEDESNIDITPMLDVVFIMLIFFIVTATFVKESGIDVNRPDAATAVKKEKANILIAINAKNEIWIDRRMVDIRSVRPNIERLHAENPQGSVVIQSDKKSYTETLIKVMDAARSAGVYNVAIAAQEP*
iron_aquisition-siderophore_transport	MarianaS7_qccontigs_simpname.fasta	S7_NODE_1564_4	TonB-family	74.0	24.6	638	0	MSAITSTLLNRLGATALLRVVIGIVGAVFVTLLLLWTMQFLIATADRSLDESSVGRLVDFVRLKKDETIERKSLKPEKPPLPKAPPPEPPQPKLDDVKPQTEAIGITPVDVNPEIDLSAGGFSFGAGEGDYLPIVKVAPVYPQRALSRGIEGFVVVEFTVTKTGTVKDVKVVDSDPPTSMFHRSATRAALKFKYKPRVINGQAVEVPGVRNIITFKLEK*
##########################################################################################################################################################################################################
iron_aquisition-siderophore_transport	MarianaS7_qccontigs_simpname.fasta	S7_NODE_30906_1	ExbB-family	100.7	22.3	639	0	PRVPYGVAAVDAALKAALLEEETRLSRGLGAIGLVAQTSPLFGLLGTVTGMIRAFNVLAVAGQTTPAALAGGIGEALFTTAAGLVVGIPALFGHQYLASRVDDILMELEQRREELLGVLAEVGDGAKKTA*
iron_aquisition-siderophore_transport	MarianaS7_qccontigs_simpname.fasta	S7_NODE_30906_2	ExbD-family	112.7	32.7	639	0	MARRRRPSPALNLAPFVDIVFLLVIFFMVTSTFITPEEGLPVDLPSAQSAQEEPAGVPVVVVDARGRAFLGNRQLSDAALFAELRERLAEKKDRTVVLRADSKVPHGRVVEVMDILRQAGASRVAIAVVP*
##########################################################################################################################################################################################################
iron_aquisition-siderophore_transport	MarianaS7_qccontigs_simpname.fasta	S7_NODE_3192_3	ExbD-family	94.8	32.7	640	0	MQLNEDNEPYADINITPMLDLTWVLLLIFIIMTTATVQGITVNLPKASTAPSLSKPKTKAVTITQDGTIYLDAYPVSLAELESLLTQYKAVNPDLPIVIKADALIQYQRVVDVLDLMAKLEISQLGLVTKKLVK*
iron_aquisition-siderophore_transport	MarianaS7_qccontigs_simpname.fasta	S7_NODE_3192_4	ExbB-family	100.5	22.3	640	0	MKIVKKTLVWSIFLIGIWPALASAWWNEDWSYRVAVNLDTSLTGAAVMSTETNVPVLIRLHTGNFQDFFMLKEDLSDMRFIAGDDKTPLKFHVESFDLINQLMFVWVKVPQITGSLNTEKVWMYYGNEKAVAGSDVAGTYDVNTVMVHHFQGDGFLSDATAYENRLLTSAGVSEPASLIAGGVRFTGEGGVSLPASTSTQLIPANGITVSFWVKPDDNSSAVLFSHSDGNNEIKVMNNADTLTARLVSSSGEQFVTQAVAGFTPGMWHHVSLTASVGKLTLYLDGVEGSSVSAKIPEISGQIIFGADINGNFPFKGVMDEIQYSNIVRSADYIKLQVSNQGIENKLLHLSEVEQLGNAGGSESHFAFVMKKLTFDAKVVIVFLMLMSAVSWIVMFMKWF…
##########################################################################################################################################################################################################
iron_aquisition-siderophore_transport	MarianaS7_qccontigs_simpname.fasta	S7_NODE_27135_1	TonB-family	34.1	21.8	641	0	MRSGLLTEIKNNPLALAMVILFHLVLIVLLSINLASDEKPPVPSSQKHNIIDAVAVDANKYDERKKQKELAAKKKIAAQKAAEKKRLQEKKRKQELKRKKAAEKKRLAEKKKQQAAEKKKAIALAKKKEAERKAREKKLQEKKAREKKAREKKAREKKERELKEKQRLEAEKKRKQEEERQRRAEEKAELERAVLEEERREAEAKAQAAHAAKLQTMRQRYIMLIKQKVEENWFYPASTNNDQSCEITVTQGVTGVVIDVTLQACSSDTAFQRAVERAVYKAS
iron_aquisition-siderophore_transport	MarianaS7_qccontigs_simpname.fasta	S7_NODE_27135_2	ExbD-family	94.3	32.7	641	0	MSKKRRAVAEINVVPYIDVMLVLLIIFMITAPIVQQGVKVELPKLSANSLPPEQQEPVILTVSKSGDYYLNIGDNLKKPVSEETVTKRIALVLKQKPQTPILVRGDKDVNYGSVTTAMVLLQSAGVEKVGLMTEQP*
iron_aquisition-siderophore_transport	MarianaS7_qccontigs_simpname.fasta	S7_NODE_27135_3	ExbB-family	98.6	22.3	641	0	SGLFGTVWGIMRSFIALGAVEHASLAMVAPGIAEALIATAMGLFAAIPAVIAYNRYAESVDRLSSTYENFAEEFATILQRQSSTMDQGDVMEEKAS*
##########################################################################################################################################################################################################
iron_aquisition-siderophore_transport	MarianaS7_qccontigs_simpname.fasta	S7_NODE_110049_1	ExbB-family	97.7	22.3	642	0	PILVRETQKINDKMVLLTIAIAGGPFLGLLGTVIGVMITFAAIAASGDVNINAIAPGISAALMATVAGLIVAIPALFGYNYLSVSITNMRNDMQVFVDELLTRIAEFHS*
iron_aquisition-siderophore_transport	MarianaS7_qccontigs_simpname.fasta	S7_NODE_110049_2	ExbD-family	105.1	32.7	642	0	MKMNAENKPYDDINITPMLDVAYVLLLIFIIMTTATVQGIKVNLPKASSTPSLSKPQTKAVTITQDGTIYLDTYPVSIAELESLLRQYKTINPQLPVVIKADAQIQYQNVVDVLDVMGRLEISQLGLVTQRLVK*
##########################################################################################################################################################################################################
iron_aquisition-siderophore_transport	MarianaS7_qccontigs_simpname.fasta	S7_NODE_15744_2	ExbD-family	105.5	32.7	643	0	MNIPDDTEAEDLVINLTPLIDVVFLLLIFFMVSTTFMDPEREIDVELPTAESAGEPKETPDEIILNILEDGQITYQGNAIQKAELVGVLKRAAQHDPATPVTIRGHRLARHESVVSVMDACGLAGLSNLAIGTTTKDKG*
iron_aquisition-siderophore_transport	MarianaS7_qccontigs_simpname.fasta	S7_NODE_15744_3	ExbB-family	97.5	22.3	643	0	MIPATNQSLAGGGPLELDSVFDMVLNGGPLMIPIALCSVIAVAYVVERSIRLRPGELGSKRYGERIVALLNNDGPAKALEACQRESKPLGRVLGAALRRSKSPTLEMEQAAQDAGAREVKRLNANLRPLLIIGMLTPLLGLLGTVWGMIQAFSNIALQDGLGKPELLATGISQALVTTAAGLAVAIPTQAAHFWLKGRVERFVRRTEDTFLDLQNGIECAHTGSESA*
##########################################################################################################################################################################################################
iron_aquisition-siderophore_transport	MarianaS7_qccontigs_simpname.fasta	S7_NODE_44975_1	ExbD-family	44.8	32.7	644	0	MAKGKHRPDNEINAGSMADIAFLLLIFFLTVTKIDTEKGIKVKLPPWSEEEPPDVDVTDRNAFVVLVNSRDELLVEGERT
iron_aquisition-siderophore_transport	MarianaS7_qccontigs_simpname.fasta	S7_NODE_44975_3	ExbB-family	94.6	22.3	644	0	TTNTKKLLSEINDALKEGDLEKAKKVCKATRGPVASIFYQGLERVDEGVDAVEKSIISYGSVQMGLLEKGLVWISLFIALAPMLGFMGTVIGMIQAFDDIAAAGDINPTIVASGIKVALLTTAFGLIVGIILQIFYNYIVSKIDGIVNNMEESSISFIDILIRNKVFDKFGSNN*
##########################################################################################################################################################################################################
iron_aquisition-siderophore_transport	MarianaS7_qccontigs_simpname.fasta	S7_NODE_6871_3	ExbD-family	95.0	32.7	645	0	MQLNEDNEPYADINITPMLDLTWVLLLIFIIMTTATVQGITVNLPKASTAPSLSKPKTKAVTITQDGTIYLDAYPVSLAELESLLTQYKAVNPDLPIVIKADAMIQYQRVVDVLDLMAKLEISQLGLVTKKLVK*
iron_aquisition-siderophore_transport	MarianaS7_qccontigs_simpname.fasta	S7_NODE_6871_4	ExbB-family	93.9	22.3	645	0	QKLNSKMVLLTIAISGGPFIGLLGTVIGVMITFAEMASTGDVNIASIAPGMAAALMATIAGLWVAIPALFGYNYLGSNIKNITADMHVFTDEFVTRVAEYYGK*
##########################################################################################################################################################################################################
iron_aquisition-siderophore_transport	MarianaS7_qccontigs_simpname.fasta	S7_NODE_7909_3	ExbB-family	93.3	22.3	646	0	MLNNIILQANTAEAVTDAVSEVDVNILELLMEGGWYIMLPLALMSIFAMYVYFERYMAIRRAEKTSPDFMQRLKDYISQGQIPSAKNLCADNDTPMARMLYKGISRIGKPLSDISTSIENVGKLEIYNLEKNMNILATVAGAAPMVGMLGTVIGMVNVFLDMEAAGTVQVSDISSGTKQAMVTTIVGLIVGILAYMAYNHLVGKVSKVVHKMEATSLEFIDILEEPAKS*
iron_aquisition-siderophore_transport	MarianaS7_qccontigs_simpname.fasta	S7_NODE_7909_4	ExbD-family	70.2	32.7	646	0	MNLSTRNKINVNAGMSSMTDLVFLLLIFFIIISTLVSNGVNVDLPQSKGTTSVTSNLTVSIQADGSYHLNGDTRPMNRADLEPKLKAEMEKLSEKVLYLQVDQSVPTGQTVEMIGLAKANSWKVMLGANPKK*
##########################################################################################################################################################################################################
iron_aquisition-siderophore_transport	MarianaS7_qccontigs_simpname.fasta	S7_NODE_86440_1	ExbB-family	93.2	22.3	647	0	MLNNLIDFYLKSHPVTIGVLVLLSVYFIVLNWVFFYRYFSINSWLDNESNSLESLLMGATTVNENSFLNNFIKTSNNISKEVLGLGMLAATKEATKGLSILSIFASTTPFIGLFGTVVSILDTFTHIGQASGSMSVISSGVSDALVATAGGIFVAIFAYTYHQILKRKSFELISYLQMQSDAIIARQV*
iron_aquisition-siderophore_transport	MarianaS7_qccontigs_simpname.fasta	S7_NODE_86440_2	ExbD-family	50.7	32.7	647	0	MLYDWEDKPELNITPLVDVMLVLLAILMVIAPNIVYEENIQLPQGSTSKQLSKIPPVHISIDKDKNVKINKDVFLLNAFKDNFFLY
##########################################################################################################################################################################################################
iron_aquisition-siderophore_transport	MarianaS7_qccontigs_simpname.fasta	S7_NODE_158291_1	ExbB-family	93.1	22.3	648	0	FLGTLGNNAPFIGLFGTVLGIIRAFQDLSSNTIEGSSAVMAGLAEALIATAVGLLVALPAVAIYNTLQRLIKRRLSASVALGHLLLGYAKSQERSQDTLSQESHSAGPDKLALPYSAAAGGAS*
iron_aquisition-siderophore_transport	MarianaS7_qccontigs_simpname.fasta	S7_NODE_158291_2	ExbD-family	59.7	32.7	648	0	MAGGVLDGDDDDLITQINIVPLVDIVLVVLIIFMLTANIIAKQAISVTLPEAATGEAVESTTLALTLSASGDIYLNGSPTDTAGLRSYIPSIVADDPK
##########################################################################################################################################################################################################
iron_aquisition-siderophore_transport	MarianaS7_qccontigs_simpname.fasta	S7_NODE_138286_1	ExbD-family	46.5	32.7	649	0	MYDWEEKPELNITPLVDVMLVLLVVLMVIAPNIIFEENIKLPQGSTTQQLSKIPPVHITVDGEGNIQ
iron_aquisition-siderophore_transport	MarianaS7_qccontigs_simpname.fasta	S7_NODE_138286_2	ExbB-family	92.2	22.3	649	0	SIYFVILNWVFFYRYFSLNSWLKTESESLEALLLGATTVNENSFLNNFIKSSNIVSKEVLALAMLAATKEATKGLAVLSIFASTSPFIGLFGTVVSILDTFAHIGSGSSGSMSIIAAGVSDALIATASGIFVATFAYTYHQILKRRSYELTSHLQMQSDAILARKA*
##########################################################################################################################################################################################################
iron_aquisition-siderophore_transport	MarianaS7_qccontigs_simpname.fasta	S7_NODE_8040_2	ExbB-family	91.2	22.3	650	0	MLMMDFDFYELMKTGGPLMWVIFTVAFYAFSLIIWKMIILIREIQISNKDFQNLVHNPEVLAKPEVRGSTVNVLVNGLSKTGCHSKEDIVGELNIRMAFIMPLLEGQMGTIATLGSLLPMLGLLGTVLGMINVFDVVAIHGSGKPEAMAEGISQALLTTASGLIFAIPVIYMHHVLSDKLNQVTALLQQTAQHLLRQSSSMKCE*
iron_aquisition-siderophore_transport	MarianaS7_qccontigs_simpname.fasta	S7_NODE_8040_3	ExbD-family	84.3	32.7	650	0	MNETSIPKTVHRKPEIGMAPLIDVIFLLLIFFMVTTVFPDEGILIEKPGAEQASRLIDDKLLITIDHNGVVYYKKQLLTVDDLKRLVKDEVNKNPLVSLVINVDKRVITERLIYVIDAAKVSGVEKIGIATEKIKF*
##########################################################################################################################################################################################################
iron_aquisition-siderophore_transport	MarianaS7_qccontigs_simpname.fasta	S7_NODE_12770_2	TonB-family	81.5	24.6	651	0	MSTDTKRVAILPIAIVIGALITVALFYFMYSLITTNATKPKDGDNPTIDFSPVKIEAEAERKNRVRPKKPPPPKEPPPPPKMQVAQQTKPVNQMPSMDIPNLDLAANGDGPALGAVGINVDRNAEGDVIPLVRIPPQYPRKAAMAKIEGWVKVEFTITEEGTVTGPHVIESKPPRIFDREALRAILKWKFKPKIVDGVRVPQIATQTIEFKLEG*
iron_aquisition-siderophore_transport	MarianaS7_qccontigs_simpname.fasta	S7_NODE_12770_3	ExbD-family	120.5	32.7	651	0	MKKRHFQEDEAEINITPMLDVVFIMLIFFIVTTSFVKETGVDISRPTASSAKKVSKGNILIAIKENGKIYMNKRDIDIRAVRANVEKAHAENPEGTVVIIADKNSKTGDLVQVMDQVKSAGVEKISVAAQRGEK*
iron_aquisition-siderophore_transport	MarianaS7_qccontigs_simpname.fasta	S7_NODE_12770_4	ExbB-family	91.1	22.3	651	0	MKKKIIQEWDARSDTRSWYAKRIKEAKVSEASIALRWGLGFLDALVAISPLLGLFGTVYGMLQVFDIMAVAGTSNARAMASGVSKATIPTMAGMVAALSGVFFTTYFKQKARREAEKLEDTLHSH*
##########################################################################################################################################################################################################
iron_aquisition-siderophore_transport	MarianaS7_qccontigs_simpname.fasta	S7_NODE_66440_1	ExbB-family	90.6	22.3	652	0	GVQMALLERGLSWISLFIAIAPMLGFMGTVIGMIGAFQDIEDAGAMSADIVAGGIKVALITTVSGLVVAIILQIFYNYILSKIDGLVLDMEDSSISMVDLVIRHELVNKSDS*
iron_aquisition-siderophore_transport	MarianaS7_qccontigs_simpname.fasta	S7_NODE_66440_3	ExbD-family	35.5	32.7	652	0	MARRETPEINAGSMADIAFLLLVFFLMVTTIESEKGILRQLPPPLPPDLEIPEVRDRDVFVV
##########################################################################################################################################################################################################
iron_aquisition-siderophore_transport	MarianaS7_qccontigs_simpname.fasta	S7_NODE_115500_1	ExbB-family	90.0	22.3	653	0	RFIFLRGTYPAIVEDAIKIWEARSERTSWHAHMIREQLISEVSQQLEKNMPLIKTCVALAPLLGLLGTVTGMIEVFEVMAISGSGNARSMAAGVSKATVPTMAGMVAALSGVAMQTWLTKNISFEQEQLAEHMTTDH*
iron_aquisition-siderophore_transport	MarianaS7_qccontigs_simpname.fasta	S7_NODE_115500_2	ExbD-family	75.3	32.7	653	0	MRRIGRQSSSEDDESNIDITPMLDVVFIMLIFFIVTATFVKESGIDVNRPDAATAVKKEKANILVAINEKNEIWIDKREVDIRSVRPNIERLHAENP
##########################################################################################################################################################################################################
iron_aquisition-siderophore_transport	MarianaS7_qccontigs_simpname.fasta	S7_NODE_37959_1	ExbB-family	89.9	22.3	654	0	TAEAEPEGLSVGKLIKDSGPFGWAIILLSVVALALVIENFLALKRDKLAPPELIDEIQALFDEEQFQEAMELCENESCFLTRVAGAGIAKIGHSFETIQKSIEEMGDEEAIKLHQKVGWLSLISNVAPMMGLLGTVSGMVVAFQTIATSGGAANPAELANGISVALLTTLFGLIVAIPVTAVFAYMRNNLIRSVIEVGAIVDDLFERFRPVI*
iron_aquisition-siderophore_transport	MarianaS7_qccontigs_simpname.fasta	S7_NODE_37959_2	ExbD-family	70.5	32.7	654	0	MNINKHAADCEMEMDMTPMIDVVFLLIIFFMIITDLTQQDLEALQLPQARSSVKDTPDPKVVRPILNIPISGKMVYKGEALYTPELDGDDMKELERFLSTQAKLMPLKLDPDLKIKLPDNPLMIRADRNTEFKYIQRIMAICGKDGIKIWKLELAAAEDEKVKAAKEAAALAAGN*
##########################################################################################################################################################################################################
iron_aquisition-siderophore_transport	MarianaS7_qccontigs_simpname.fasta	S7_NODE_70_18	TonB-family	61.0	24.6	655	0	MSRAIKTGLLLLVALLLGGLLSGGLFFSINLLAHADQKVLEEKPLLVLNLMQLPAKPLPPPKKIIPKNTPPIKKPVPKKKRLKKVVKKKIPLKETPPKPVEKPQPQVVEAVSKAVTAPEPQVEPLPTPVPIFKLTELPHFLHREAPVYPEAMRAAGRSGVVKLEALIDKQGKVRRVTIIASAGEAFDRAAKAAILASTFSAAKIGKKVVAVRLRLPVRFSLR*
iron_aquisition-siderophore_transport	MarianaS7_qccontigs_simpname.fasta	S7_NODE_70_19	ExbD-family	87.4	32.7	655	0	MNDDLCPMPKLALGRPEISMAPLVDVVFLLLIFFMVTTIFPDNEGIVIEKPSSENSASLPDKPFRIQLDQKGQTYINKAAVSLADVSRLLKEQTALKPELNVLLLADRRSTTAQLMALVDAAKAGGAQSLAIATDEPSH*
iron_aquisition-siderophore_transport	MarianaS7_qccontigs_simpname.fasta	S7_NODE_70_20	ExbB-family	89.7	22.3	655	0	MTLAAQFLDLMQRGGPIMWVILLVAWVAFGLLLWEAFKGRSLLQQARRDYRQLRDESLPERGSSSPVAQLLRLLSWPQIDSQQSLAKEINIHLAEVTPKMEGSLSTIAILASLLPMLGLLGTVTGMINVFEVIALQGSGKADQMAGGISQALLTTASGLIIAIPVIFLHHLLAQRVTRILTVTHQAIQLLLHRDLSQLKQVYQDE*
iron_aquisition-siderophore_transport	MarianaS7_qccontigs_simpname.fasta	S7_NODE_70_22	PirA-family-siderophore-receptor	30.3	21.1	655	0	MRVRVSWMLLLSSLSAVNMAAELDVTVKEKGSGVLIEGATVVLDEGEQYGQTSVKGRLHFDASGKQIKVLATGYESLTQRLKAEQGKLTLYLRPLLLESEGLQVSAERLLEKGSKLTLSTSELLETAGSGGDPLKAITALPGIIAASEGSAEVYMRGSNGNDNITWVNHAPVGYLYHFGGIKSTINPALIKDINVFLGGFPVQYGDALGGVVDARLRDPKTDRLHIDLDISSIDSSFLVEGPVGKTGDSFFVAGRRSYLDLLLSPSTASDLFAKPDDNDPDQVLLVPRFYDLQGLYRKPLANGSLESYLFAAEDQIAIELRSSVTSDPQLAGELHSKSAYQTVGLNWQQRWGGAWESLTNLAYSHNKSTVRLGRDENGESFYADVEQKSLHLQPEWRRR…
##########################################################################################################################################################################################################
iron_aquisition-siderophore_transport	MarianaS7_qccontigs_simpname.fasta	S7_NODE_135948_1	ExbB-family	89.7	22.3	656	0	TFIMWSLILERMMYFIFAASGFEKRIKRDWAARHDHHSWYALAVRDKMVSEVNASAKENMGVIKGLVAVAPLLGLLGTVTGMIDVFNVLASTGSANPKLMAAGISKATIPTMAGLVASLSGIIMINFLDRAAEKTARIVSEDLDVEEG*
iron_aquisition-siderophore_transport	MarianaS7_qccontigs_simpname.fasta	S7_NODE_135948_2	ExbD-family	49.5	32.7	656	0	MSRRVHHGGEDEADVNITPLLDIVFIMLIFFIVTATFVYENGISPNLPTNTPPDGKRPPPALLLTVQTNGWVQVDDSTRLIDARSVRPV
##########################################################################################################################################################################################################
iron_aquisition-siderophore_transport	MarianaS7_qccontigs_simpname.fasta	S7_NODE_22973_1	ExbB-family	44.4	22.3	657	0	TGDPKMLSGGISTALITTQLGLVVAIPTLMMGNLLSSWSNRIKDDMEKAALRVINLYEKSRLHAIAAKAA*
iron_aquisition-siderophore_transport	MarianaS7_qccontigs_simpname.fasta	S7_NODE_22973_2	ExbB-family	89.2	22.3	657	0	MQSLLNYLQSGGIIVWPLLMLAIILWYSLGYRYAILRKGLAKKNVRLLIDLYVEQKWPQPKGILEEAIMKADDLKQQGLPEFRRHLDEQFWVYQKEFKRYTVLIKTIVYSAPLLGLLGTVGGMIETFDALRSMNMYTQSGGIAGGISQALITTQLGLVVAIPGMVVSGILNKRQNNIEMELDQIKDIYSSKVANKQVQK*
iron_aquisition-siderophore_transport	MarianaS7_qccontigs_simpname.fasta	S7_NODE_22973_3	ExbD-family	98.6	32.7	657	0	MRYRNRESESQDIDMSPLIDMVFILLIFFMVSASFVKDMDLDINRPKASSSTPSSSKAIRVFIDNGGNTYLDGQPVRSWVIQSRLRELLSRSSSSTVLVVTDEQVPASRLIEVVDQCRLAGAGDVGVVTEQEGG*
##########################################################################################################################################################################################################
iron_aquisition-siderophore_transport	MarianaS7_qccontigs_simpname.fasta	S7_NODE_104805_1	ExbD-family	50.5	32.7	658	0	MDLGTKNKVKIEGGMASMTDLVFLLLIFFIIMSLMSQDQTPIDLPKPAEKLPPVTDPVTPTVIITEDNLYVVTPGGSIDQPMEFEDIREITASVVESSGKSKLKIAGHRKASYEAVFNVLALSQANGWDP
iron_aquisition-siderophore_transport	MarianaS7_qccontigs_simpname.fasta	S7_NODE_104805_2	ExbB-family	87.4	22.3	658	0	VPSARMLEKGIARLGRPIEVISASIENAAKLEVLRLEQRLSFLATAAGAAPMIGFLGTTVGMVGVFIDLQNAASLDIDVIAPGIMTAMITTVAGLIVGIVAYVGYNFLVARIGNVVYQMENDALEFMDILQQPGK*
##########################################################################################################################################################################################################
iron_aquisition-siderophore_transport	MarianaS7_qccontigs_simpname.fasta	S7_NODE_22687_1	ExbB-family	86.9	22.3	659	0	IAKWDAREDTTSWKAHRIREAWISQMTQELNSGLLVIKTIVTICPMIGLLGTVTGMVQVFELMALAGTGSARLLAAGISQATIPTMAGMVAALSGLFISARLEYSANVRAQELADHMPHH*
iron_aquisition-siderophore_transport	MarianaS7_qccontigs_simpname.fasta	S7_NODE_22687_2	ExbD-family	103.5	32.7	659	0	MAKKRLSSAQDEAQIDMTPMLDIVFIMLIFFIVTASFVKESGITVDKPTAETSTKRPKANIFIGIDQNGDIYMLKNKVDKEAVKAGLEVMLLENPESTVVVQADSRADAGVLLKVLDSAKAAGVKNVSVAADL*
iron_aquisition-siderophore_transport	MarianaS7_qccontigs_simpname.fasta	S7_NODE_22687_3	TonB-family	68.7	24.6	659	0	MQRIIIGIAAAVGITFALFVLMAYLIKVELKPFDDAKTPSIQISMVEPDDDINIRERRLPKKPEPPKSPPPPQKQRVAKAERPKVQSMNLNMEKLDIAIAGNGMYLGPPGGGNMGDGEAIPMVIIQPRYPRKAAMEGIEGWVKFRFTIAPDGTPKNVELIDAKPRRIFERDARRAIYKWKFKPNVVDGKAVEQHNMIYTMQFTLAAE*
##########################################################################################################################################################################################################
iron_aquisition-siderophore_transport	MarianaS7_qccontigs_simpname.fasta	S7_NODE_3165_2	TonB-family	27.8	24.6	660	0	MVYSHSLSLPWSISADDERRFRKILTVTLALTVALAVAIPYLPVFRKDTPDDIELPPRVAKLVFEKRIEPKPKPKTVEKKPEPVKKKQAKPVKKRPVKVAKKPRPKKPEVDALELARKKASSAGLLALQDSLADLRDQSVDELRGAKRLSNSASKARKTERALITSKVGGASQGINTSQLSRDTGSTKLAARTATEVKSSIVKASLNSRKKRSNHGASRSYEDIQIVFDRNKGAIYSLYNRALRKDPGLQGKMVISLTISASGKITHIKLVSSELGDPVLEKKLLRRIKMFNFGAKQVEDVTVTYPIDFLPA*
iron_aquisition-siderophore_transport	MarianaS7_qccontigs_simpname.fasta	S7_NODE_3165_3	ExbD-family	54.9	32.7	660	0	MKMSRRAKRMERHHKRSKSTPGFNLVSLMDIFTILVFFLLVNSGEGEVLPGSKDVALPESVSELKPRLNIVVMVTASDILVQGSRVARLDDIPDNGKLTIEPLKTALEVQNQRRLIKTAGTGAASPEVTIMGNKAIPYHLLKKVMATCTEAGFGKISLAVLQKPAQES*
iron_aquisition-siderophore_transport	MarianaS7_qccontigs_simpname.fasta	S7_NODE_3165_4	ExbD-family	58.6	32.7	660	0	MRRRWRKKPAGEPAEVNITAFMNLMVILVPFLLITAVFSRITILELNLPTEGAPSNAANRDDREKLQLEVIVRRDVIEIGDRKRGLLKLIPVAADGSHLQQVSDMLRQIKARAPDKQDITLLLETDTPYERLVEMMDTLRVARVERGGQVVMAELFPAISIGDAPAGKLRTAQRTIK*
iron_aquisition-siderophore_transport	MarianaS7_qccontigs_simpname.fasta	S7_NODE_3165_5	ExbB-family	86.5	22.3	660	0	MEIYSSLVQFFQAGGLFMYPIVVVLALGVAIAAERYIYLTTARATNQRVWKQVMPLLMDGNYSQAVAITEKSKAALSRILRYGLDRTGGNARRDDVEVAMEEGLMETVPRLEKRTHYLATFANIATLLGLLGTIMGLIQAFTAVANANPAEKADMLSASISVAMNTTAFGLMAAIPLLLIYTVLQTKTTELVDSLEMASVKFLNILTERNGVSS*
##########################################################################################################################################################################################################
iron_aquisition-siderophore_transport	MarianaS7_qccontigs_simpname.fasta	S7_NODE_142225_1	ExbB-family	86.0	22.3	661	0	YEGLSLGPEDPDLVEGLLFSVAEREREALSRYFGLLALLGNLAPLLGLLGTVIGMIRAFQTVEALGPRVTPSALAGGIWEAMLTTAAGLTVAIPLMVGLSLLEGYLSRLEARLEEAAALLLKALKERKRHERS*
iron_aquisition-siderophore_transport	MarianaS7_qccontigs_simpname.fasta	S7_NODE_142225_2	ExbD-family	61.4	32.7	661	0	MRGLRPRRRPVVQLPLTALIDVVFLLLIYFLLTSSFVNRQGLKIELPDSRLSQRVNSPLVVYVDREGHILFEGRRVSPEELAALLRLRLRRSAEKNVILAADR
##########################################################################################################################################################################################################
iron_aquisition-siderophore_transport	MarianaS7_qccontigs_simpname.fasta	S7_NODE_22960_1	ExbD-family	56.7	32.7	662	0	MKLVRRKHVREDVELNITAFLNLMVILIPFLLITAVFSRVTVLELNLPSKNAIAKQEEKIKLQLELVVRKDSFEVRDSNLGRIKYFPRTEEETNWKVFTDILVEIKSRFPDEQSITLLLEPKINYKTLIKVMDRVRY
iron_aquisition-siderophore_transport	MarianaS7_qccontigs_simpname.fasta	S7_NODE_22960_2	ExbB-family	84.0	22.3	662	0	MGFVGFFQDGGTFMYIILVVLAIGLAIAIERFLYITKTQGRTKKVWEQLVPMLKAQDYARAMKLTETVKTPLATMLNYGFARKYTNSPRESIESAMEEGMMEVMPELEQRTHYLATYANIATLLGLLGTIIGLIDAFTAVASADPAEKADLLSASISVAMNTTAFGLVAAIPLILIHSYLVTKTARLVDNIEMAAVKCLNLISKD*
##########################################################################################################################################################################################################
iron_aquisition-siderophore_transport	MarianaS7_qccontigs_simpname.fasta	S7_NODE_1014_5	ExbD-family	51.3	32.7	663	0	MKKSMRAARMERHHKRFGTATLHLVSLMDIFTILVFFLLFNSSGVHQLPNSKSITLPKSIAEEAPKETIIIMVSATDIIVQGNSIITIEELLRSDEIIIPQLKQEMLIRAQQIWDQDKVKSEDGAEVTILADKKIPYSLLKQIMQTLSQTPFKTISLAVNKQTAKKQ*
iron_aquisition-siderophore_transport	MarianaS7_qccontigs_simpname.fasta	S7_NODE_1014_6	ExbD-family	50.4	32.7	663	0	MLRKRSRKTREVQSELNITAFMNLMVVLIPFLLITAVFSQVSILKLNLPGSAAKEQVEDEKPPMQLEVIIRKNRLVLSERNSGVISEFPFSNTQEELVDDEAFNLLNKKLLAVKAQIDDTSTITVLAEADTDYELIIRSMDAVRMVPAKIGSNELAGELFPDVSIGSAPSDPADSSQGAAQ*
iron_aquisition-siderophore_transport	MarianaS7_qccontigs_simpname.fasta	S7_NODE_1014_7	ExbB-family	83.8	22.3	663	0	MMITTLLAATDAAATAASNTIAPMIEENALETVVRFMQEGGTFMYIILVVFVFGLAIAIERFIVLSTVKRKNQVMWDEILPHLKRGEFSKAEKITNSSTSDIGRILTYGIEQSNLGKRHDDIELAMEEGLMEVLPKLEKRTPYLATFANIATLLGLLGTIMGLISAFTAVANVDPSEKANLLSASISVAMNTTAFGLMAAIPLLLAFSFLQTKTTVIVDSLEMVSVKFINILRKHKMKTDNLKFKPSVKPQTKA*
##########################################################################################################################################################################################################
iron_aquisition-siderophore_transport	MarianaS7_qccontigs_simpname.fasta	S7_NODE_10892_1	ExbD-family	59.7	32.7	664	0	MNFRGRNKVNPQFNMSSMTDIVFLLLIFFMITSTLVTTSALDIILPKASGKTTNKKNVSVTIKKNLRYYLNDDKTATAENKVESKLRT
iron_aquisition-siderophore_transport	MarianaS7_qccontigs_simpname.fasta	S7_NODE_10892_2	ExbB-family	83.8	22.3	664	0	MLLFLQQVTKPAQDLLENTSQEKSLSIFELIKDGGLGGQLIIGILFVLLAMALYIYFERFFAIKAASKVDKNFMNQIKEQISQGNLESAKMLCAQNNSPTGRLIEKGISRIGKPLEDINTAIENAGKLEIYTLEKNVSILATISGAAPMLGFLGTVVGMIVAIHQIANAGGQIDIKMLSDGLYTAMTTTVAGLIVGIIAYVAYNHLVVRTDKVVYQMEATSLEFLDLLNEPV*
##########################################################################################################################################################################################################
iron_aquisition-siderophore_transport	MarianaS7_qccontigs_simpname.fasta	S7_NODE_87533_1	ExbB-family	83.7	22.3	665	0	EFKRYTVLIKTIVYSAPLLGLLGTVGGMIETFDALRSMNMYTQSGGIAGGISQALITTQLGLVVAIPGMVISGILNKQQNNIEMELDQIKDIYATQIVNQ*
iron_aquisition-siderophore_transport	MarianaS7_qccontigs_simpname.fasta	S7_NODE_87533_2	ExbD-family	99.0	32.7	665	0	MRYRNRESESQDIDMSPLIDMVFILLIFFMVSASFVKDMDLDINRPKASSSTPSSSKAIRVFIDNAGNTYLDGQPVRSWVIQSRLRDLLSRSSSSTVLVVTDEQVPASRLIEVVDQCRLAGAADVGVVTEQEGG*
##########################################################################################################################################################################################################
iron_aquisition-siderophore_transport	MarianaS7_qccontigs_simpname.fasta	S7_NODE_62035_1	ExbB-family	83.5	22.3	666	0	SVKRKNQVMWDEILPYLKRGEFSKAGQITETSSSDIGRILTYGMDQSNLGKRHDDIELAMEEGLMEVLPKLEKRTPYLATFANIATLLGLLGTIMGLISAFTAVANVDPSEKANLLSASISVAMNTTAFGLMAAIPLLLSFSFLQTKTTVIVDSLEMVSVKFINILRKHKMKTDNLKYKSSAQSQTKA*
iron_aquisition-siderophore_transport	MarianaS7_qccontigs_simpname.fasta	S7_NODE_62035_2	ExbD-family	44.7	32.7	666	0	MFRKRSRKTREVQSELNITAFMNLMVVLIPFLLITAVFSQVSILKMNLPGSANNEQLKDDKIPMQLEVIIRKNRLVLAERNSGVLSEFFFENATQESPIVEDPAFVLLNEKLQAIKAQFDDISSITILSEPDTAYEIIIRSMDAVRMVPPAEGTAE
##########################################################################################################################################################################################################
iron_aquisition-siderophore_transport	MarianaS7_qccontigs_simpname.fasta	S7_NODE_18001_2	ExbD-family	45.7	32.7	667	0	MKESSRARRMRRHHERMGDKSASLNMVSLMDIFTILVFFLLVSAANSDILPTPKNIKLPISTAKKIPKSNVVIMVGESTILVQGKKVADVKDVIKSSGNVIAPLLSALKDQLVGEGADKAKEVIKKGVTIMGDKEVPYLLIKKIMITSAAASFVDISLAVNKKAADKS*
iron_aquisition-siderophore_transport	MarianaS7_qccontigs_simpname.fasta	S7_NODE_18001_3	ExbD-family	51.6	32.7	667	0	MSVRRHKRIKKSGTVELDITAFMNLMVVLVPFLLMSAVFTNISVLDLKLPGVNSAKPADNKKPEFDLQVIVRKDALDLLDTQGGMIKHIPITKSGNNYTLLNQTLRLIKFKFPDKKNITILSEPLTSYNTLVQVMDTVREFKTLQDGEMVFAELFPNISIGDATK*
iron_aquisition-siderophore_transport	MarianaS7_qccontigs_simpname.fasta	S7_NODE_18001_4	ExbB-family	83.4	22.3	667	0	KNRKLLAELMPLLKSGDLNQVYKITSQSKIAMAQMLNLGLSRLKIKPERDQIEMAMEESLMEIIPRLEKRTHYLAMFANIATLLGLLGTITGLIKAFTAVSQVDPSLKAEILSGSISVAMNTTAMGLGVAIPLIIVFSLLQTKTTEIVDSLEIATIKFVNLIMLKQ*
##########################################################################################################################################################################################################
iron_aquisition-siderophore_transport	MarianaS7_qccontigs_simpname.fasta	S7_NODE_41459_1	ExbB-family	83.2	22.3	668	0	MSLKLANRKQDIEASMEETIMEITPRLEKRTHYLALFANIATLLGLLGTIIGLIKAFTAVAQVDPSLKAEILSGSISVAMNTTAFGLIAAIPLLIFHSVLQTKTTEIIDSLEMAAVKFANQLQRFKAKTTAER*
iron_aquisition-siderophore_transport	MarianaS7_qccontigs_simpname.fasta	S7_NODE_41459_2	ExbD-family	54.3	32.7	668	0	MRNRLKRDKVAVDIDITAFMNLMVVLVPFLLMTAVFSHTAVIDLNLPKKDSSAQSKNDKDKFSISVTIANDGLYLTDNKNGLIKVVKKKGELHDFVVLTGVLKQVKARFLTLKNITILSQQNTAYSDIIKTMDSVRSYSQVVNGEVLEGELFPIISIGDAVKKMKGA*
iron_aquisition-siderophore_transport	MarianaS7_qccontigs_simpname.fasta	S7_NODE_41459_3	ExbD-family	34.5	32.7	668	0	MEMSKKAKRMQAHHKRKKGRGAALNMVALMDIFTILVFFLLVSTSSEEVLPVAKNLILPVSTSKILPKKSLVIAITDSQILLQGRPVLNRSALTKNHPLIIKPLQSSLLAFLQSKEAKD
##########################################################################################################################################################################################################
iron_aquisition-siderophore_transport	MarianaS7_qccontigs_simpname.fasta	S7_NODE_38858_1	ExbB-family	83.0	22.3	669	0	GTVLGIISSFQEIGRMGNANLATVAPGIGGALVATAFGLFAAIPAVVAYNYFVSRIRVLETEMSNFSSDFLNIIKRHFF*
iron_aquisition-siderophore_transport	MarianaS7_qccontigs_simpname.fasta	S7_NODE_38858_2	ExbD-family	103.1	32.7	669	0	MAMSGGSSGGAMSEINVTPMVDVMLVLLIIFMVTAPMMQQGVQVELPQTNAKSMDVNPELTVLTLTASKQIYLGKVEIPYAELSSKLLHNMKLRNDKEVYLHADRSLPYGFVIDIMAVMRAAGVENLGMVTEPVQGVPR*
##########################################################################################################################################################################################################
iron_aquisition-siderophore_transport	MarianaS7_qccontigs_simpname.fasta	S7_NODE_3614_4	ExbB-family	82.3	22.3	670	0	MASEALNSTQPLLDNGLQQPDPGMFDTIVSFMQDGGTFMYIILFVFVIGVAIAIERFIYLSHMKNRNKKAWNRLLPILNQGNFRQALEFASNSNSGIGRILAYGLSKVGDGRRHDDLEMAMEEGMMEILPRLEKRTPYLATFANIATLLGLLGTIMGLITAFTAVANVDPSEKANLLSASISVAMNTTAFGLMAAIPLLLMFTFLQTKTTEIVDSIEMASVKFVNLIRAARPKEVKKTVVKPR*
iron_aquisition-siderophore_transport	MarianaS7_qccontigs_simpname.fasta	S7_NODE_3614_5	ExbD-family	49.8	32.7	670	0	MFRNKTKKIREINTELNITAFMNLMVVLVPFLLMTAVFSQVSILNMNLPTGTSEDIPTEDEPPKALEVIIRLDRLDVLERNSGLLKSIPNTEEGYDFLSLNLFLQQVKAHPEFNTDTGITLLMEPETPYDALIQTMDAVRLIEREEVELDEKGNQIQGELFPNISMGDAPLDSRKKSGKK*
iron_aquisition-siderophore_transport	MarianaS7_qccontigs_simpname.fasta	S7_NODE_3614_6	ExbD-family	64.6	32.7	670	0	MKKSYKAVRMERHHKRFGGNGLNLVSLMDIFTILVFFLLVNSSSVQQLPSSKAVKLPTSSAQQLPEETVILLVNNDEVLVQGRLIVLVSDVLATDGNLIKPLLDEMKIQSQTSFKENAEEEGLDVTIMGDKNIPYKLLRKILATLSEANYTNISMAVMKRSDSQSS
##########################################################################################################################################################################################################
iron_aquisition-siderophore_transport	MarianaS7_qccontigs_simpname.fasta	S7_NODE_41069_1	ExbD-family	35.5	32.7	671	0	MHTKRNKRGKKNPQVELDITAFMNLMVVLVPFLLMTAVFTSINILDLRLPGTTSAAANKDNKKPEFELQVTVRKDALDLSDTKGGLIKHIPIT
iron_aquisition-siderophore_transport	MarianaS7_qccontigs_simpname.fasta	S7_NODE_41069_2	ExbB-family	82.2	22.3	671	0	MYDEIVTFMQTGGSFMYPILAVLAFGMAIAIERYIYLTAIKMNNRRLLSKLMPLLKDGDLNQVYQITSRSKVAICQMLNLGLSRLKVKPQRDQIEMAMEESLMEIIPRLEKRTHYLAMFANIATLLGLLGTITGLIKAFTAVAQVDPSLKAEILSSSISVAMNTTAFGLAVAIPLIIIFSILQTKTTEIVDSLEMATVKFVNLIMLKQ*
##########################################################################################################################################################################################################
iron_aquisition-siderophore_transport	MarianaS7_qccontigs_simpname.fasta	S7_NODE_5125_1	ExbB-family	81.6	22.3	672	0	MFDTVAAFFQSGGAFMYPILLVLAIGCAMSLERYIYLSKESMQNRRVVKNIMPLLQAQEIKKALAEVNDSKVATARLLKDGLMGLKLANRKQDIEASMEETIMEITPRLEKRTHYLALFANIATLLGLLGTIIGLIKAFTAVAQVDPSLKAEILSGSISVAMNTTAFGLIAAIPLLIFHSVLQTKTTEIIDSLEMAAVKFANQLQRFKAKTTAER*
iron_aquisition-siderophore_transport	MarianaS7_qccontigs_simpname.fasta	S7_NODE_5125_2	ExbD-family	59.8	32.7	672	0	MRNRLKRDKPAVDIDITAFMNLMVVLVPFLLMTAVFSHTAVIDLNLPKKDSSAQPKNDKEKFSISVTIANDGLYLTDNKNGLIKVIKKKGELQDFAVLTGVLKQIKARFLTLKNITILSQQNTPYSDIINTMDSVRSYSQVVNGDVLEGELFPIISIGDAVKKVKGS*
iron_aquisition-siderophore_transport	MarianaS7_qccontigs_simpname.fasta	S7_NODE_5125_3	ExbD-family	67.4	32.7	672	0	MEMSKKAKRMQAHHKRKKGRSAALNMVALMDIFTILVFFLLVSTSSEEVLPVAKDLVLPVSTSKVLPKKSLVIAITDKQILLQGRPVLSRADLAKNHPLIIKRLQSSLLAFLQTKEAKDLNNKKVTIMGDKDIHYSLIKSVMATASQAGYERISFAVAQVEGK*
##########################################################################################################################################################################################################
iron_aquisition-siderophore_transport	MarianaS7_qccontigs_simpname.fasta	S7_NODE_264_9	ExbB-family	79.9	22.3	673	0	METIENIVQFFQTGGTFMYPILIVFAFGAAICIERYIKLSSIGKENKKVWDQVHPLLDKGDFEAARLSITDNKSAIASLLNMGLERQGSVRRRDDIEIAMEESMMEIIPSLEKRTPYIALFANICTLLGLLGTIMGLIEAFTAVANADPAEKADLLSASISVAMNTTAFGLMAAIPLLIFHAMLTSRTGEIIDSLEMASVKTLNLIADFAKRQAALAAKNGE*
iron_aquisition-siderophore_transport	MarianaS7_qccontigs_simpname.fasta	S7_NODE_264_10	ExbD-family	37.6	32.7	673	0	MVVLVPFLLITAVFSRITILELSLPAGAGAAESKKPQLSIEVIVREKGLEIGNGKQILARFPLLKKSEVELSVDEKGEVDTSKLYDLELLSDFLVKIKGKYPAKTDATVLMEPDIEYRVLIRVMDAVRSTFVRQQGAEGEAGVLQQVVLFPDISIGDAP*
iron_aquisition-siderophore_transport	MarianaS7_qccontigs_simpname.fasta	S7_NODE_264_11	ExbD-family	58.0	32.7	673	0	MKENRRMKRMSRSGKGVTSAGLNLVSLMDVFTILVFFLLVNSSSSDVMEPPKNIQLPDSVVETKPRETVIVMITPDKILVQGEPVITTQEVINSKTAIIDAVKQRLILQRKKIIGISTKAVSQSNEVTVLAQRTVPFHLMKKVMASCTSAGYGKISLAVIQKAKK*
iron_aquisition-siderophore_transport	MarianaS7_qccontigs_simpname.fasta	S7_NODE_264_12	TonB-family	27.0	24.6	673	0	MTDDIKQAQEEINRKINDAYNRLEELENEESKISEEFEALNKQRHRYHVLGEISDQLEKLDKLGGSDLFWGDDYDHSEVQNKQRQIRDLITNYDSRVAELREKQLTRVDSVESLTAKINVLNEDTLNLQEREEALAEDFVIEREMREMPYRPMKMPWNHNDEDQRQFRKILLLVLFFSILLGILIPMWSIPVPDRVEVVEIPERLAQLMVPKPPPPPPKVQEKIEEKKQDKEKPKKKQDKPVPEKAKKARKKAERSGLMAFKDDFADLIDNTPIAKLGSKAKISGKGSKAKKTTRALVTANVGTSSGGINTAALSRNTGGSGESMGGVEFSRVQSSIGSDFFGEERPLSDGPGPSRTDEEIQIVFDRYKAALYRIYNRELRKNPTLQGKMVLRLTIKPD…
##########################################################################################################################################################################################################
iron_aquisition-siderophore_transport	MarianaS7_qccontigs_simpname.fasta	S7_NODE_56941_1	ExbD-family	59.6	32.7	674	0	MRRQQRRAQRRKEAEELNITAFMNLMVVLVPFLLITAVFSRITILELNLPNKATRSAQSDEWNLELVVQPSSLILIGENREVIKRFRWDDAQVLSTLSKALQQVKSRYPEKKALSILMAESVPYQRLVAIMDRV
iron_aquisition-siderophore_transport	MarianaS7_qccontigs_simpname.fasta	S7_NODE_56941_2	ExbB-family	79.8	22.3	674	0	DVVIHFFQTGGLFMYPIMLVLALGGAIAVERYLYLERAKGRNRKDWGRLQPILEQGKYKEALKVSDGSNTALAKVLGYGLSRVSIARHREDIELAMEEGLMEVIPQLEQRTHYLATLANIATLLGLLGTIIGLIEAFTAVAAANPAEKADLLSASISVAMNTTAFGLIVGIPLLLAHAFLQTKTTELVDSLEMAAVRLVNVITLRAGRRRNKTRVQPGPNETQGIQI*
##########################################################################################################################################################################################################
iron_aquisition-siderophore_transport	MarianaS7_qccontigs_simpname.fasta	S7_NODE_1958_5	ExbB-family	78.5	22.3	675	0	MFDTVAAFFQSGGAFMYPILLVLAIGCAISLERYIYLSKAAIQNRGIVNKIMPLLQGMEIKKALAEVNDSKVATARLLKEGLMSLKLANRKQDIEASMEETIMEITPRLEKRTHYLALFANIATLLGLLGTIIGLIKAFTAVAQVDPSLKAEILSGSISVAMNTTAFGLIAAITLLIFHSVLQTKTTEIIDSLEMAAVKFSNQLQRFKAKSSAEK*
iron_aquisition-siderophore_transport	MarianaS7_qccontigs_simpname.fasta	S7_NODE_1958_6	ExbD-family	60.0	32.7	675	0	MRNRLKRDKTVVDIDITAFMNLMVVLVPFLLMTAVFSHTAVIDLNLPKKDSSPQSKDDKDKFSISVTIRKNALYLTDNKNGLIKVIKKKGEQHDFDVLTGVLKQVKARFLTLNNITILSEQDTPYNDIIQTMDSVRSYSQVVNGEVLEGELFPIISIGDAVKSVKGS*
iron_aquisition-siderophore_transport	MarianaS7_qccontigs_simpname.fasta	S7_NODE_1958_7	ExbD-family	61.9	32.7	675	0	MELSKKAKRMQAHHRRKNGRGSALNMVALMDIFTILVFFLLVSTSSEEVLPVAKDLVLPVSTSDVLPKKTLVIAITGQQILLQGRPVLNRTDLKADHPLIIKALYSSLLVFLKSKEAKDLNNKKVTIMGDKDIHYSLIKSVMATASQAGYERISFAVAQVEGK*
##########################################################################################################################################################################################################
iron_aquisition-siderophore_transport	MarianaS7_qccontigs_simpname.fasta	S7_NODE_110003_1	ExbB-family	78.3	22.3	676	0	PMLGLLGTVTGMINVFEVIALHGTGDPQEMAHGISQALLTTASGLVIAIPVIFFHHLLVQRLQVLLTTTEQSLLVVISRVGNHHG*
iron_aquisition-siderophore_transport	MarianaS7_qccontigs_simpname.fasta	S7_NODE_110003_2	ExbD-family	93.5	32.7	676	0	MVNLGQKQLQSPKLDCGSPEITMAPLIDVVFLLLIFFMVTTVFPDNRGMEIEKPESEFSEALQMKRVLFELFKDGSVMYKNKNIELTDVTRLVKEQLAAAPDTAVMLKVDKDATTQSLISLMDACKSAGAKRVGIASEPIK*
##########################################################################################################################################################################################################
iron_aquisition-siderophore_transport	MarianaS7_qccontigs_simpname.fasta	S7_NODE_79836_1	ExbD-family	69.1	32.7	677	0	MAIKKKRRVAIRIDMTPMVDIAFLLLIFYMATTTFKPPETKAVTLPKSHSEIKLPDKDIINITVTKNDSVYVDYLEPTTMEVDGVEINSTVRKYAETDAAS
iron_aquisition-siderophore_transport	MarianaS7_qccontigs_simpname.fasta	S7_NODE_79836_2	ExbB-family	78.1	22.3	677	0	KKIAAVQSGIEEANALEGPLLERNLIAMSTIASIATMIGLLGTTIGMIRAFAATGNVEGGVIDATQLATGISEALVNTAGGLISGILGIFFYNYFVNKVDTFNYVTDEASFETIQVLKNRLAGKTKAAA*
##########################################################################################################################################################################################################
iron_aquisition-siderophore_transport	MarianaS7_qccontigs_simpname.fasta	S7_NODE_49927_1	ExbD-family	39.5	32.7	678	0	MARKHHYQRRLNETHQIDITTFLNLMVALVPFLLVTSVFSRISILQLNLPTISDDAEEQISQLIEITIRETDIVLSLGRKQLVHYEKTVSGYDIAGLSSALSSLKEKYPEKTDATILLE
iron_aquisition-siderophore_transport	MarianaS7_qccontigs_simpname.fasta	S7_NODE_49927_2	ExbB-family	73.4	22.3	678	0	MEILQTFTTFFLTGGVFMYPILAAFTVGIAIALERYIKLAKTRRVNERVWHSIEPLLATGDFDAVRNKVNDDDTEISSVLRIGLEYQGAVQRREDIELAMEAGMMEIVPQLEKRTPYIALFSNICTLLGLLGTIMGLIEAFTAVANANPSEKADLLSASISVAMNTTAFGLMTGITLLITHAILTSRTSEIIDSFEMVSVKTLIMISKFSLRNNYA*
##########################################################################################################################################################################################################
iron_aquisition-siderophore_transport	MarianaS7_qccontigs_simpname.fasta	S7_NODE_72497_1	ExbB-family	66.4	22.3	679	0	HALSNVTQATIALVAPGISEALIATAMGLFAAIPAVIFYNNFNSKVERLYTQYDIFKEEFSTILHRQTGQ*
iron_aquisition-siderophore_transport	MarianaS7_qccontigs_simpname.fasta	S7_NODE_72497_2	ExbD-family	78.8	32.7	679	0	MRRRRKAMAEINVVPYIDVTLVLLIIFMITTPLLNLGVDVSLPESNASTVTIETEPVIINIDEEGHFFLSIGGEFEAINEEQLAIKLAAFIRANKDIPILIGADRKVDYGRAYQAMVVAQQAGANKVGLISDPVSMDK*
##########################################################################################################################################################################################################
iron_aquisition-siderophore_transport	MarianaS7_qccontigs_simpname.fasta	S7_NODE_12983_2	ExbD-family	114.4	32.7	680	0	MNLRPRQKRSDLIVDLTPMIDVVFLMLIFFMVSTSFTANNSIKLDLPQSKAQAANKEEKQVVISIKADGQLYVQDERVKDADLRRRILNISKGDPNMRVVIRADADARHKRLVYTLDTIRELGMGKVGIATVPLGGK*
iron_aquisition-siderophore_transport	MarianaS7_qccontigs_simpname.fasta	S7_NODE_12983_3	ExbB-family	62.9	22.3	680	0	TVIGMIDVFQVISVEGVGKADVLASGISKALNTTAAGMSIAIPTLVAYRFFEAKINRYVVDIEQHALYFVDLLKGERE*
##########################################################################################################################################################################################################
iron_aquisition-siderophore_transport	MarianaS7_qccontigs_simpname.fasta	S7_NODE_148341_1	ExbB-family	61.1	22.3	681	0	IYHALTAIGVAGQASIDKVAGPVGEALIMTAIGLAVAVPAVLGYNFLVRRHKSVMERVRAFGAQLHAVVLAGSKRAKRSVAAQNVTLVEQVG*
iron_aquisition-siderophore_transport	MarianaS7_qccontigs_simpname.fasta	S7_NODE_148341_2	ExbD-family	89.5	32.7	681	0	MAMSVGQDGQDGDEGEVIANINTTPLVDVMLVLLIIFLITIPVVTHTVPVQLPKQTVQPLQTTPKSVTIAVNRDGDIFWDEKHVDAATLLAQLKTVSVMQQQPDVHVRGDQSTRYEFIGRVITACERAGISKVS
##########################################################################################################################################################################################################
iron_aquisition-siderophore_transport	MarianaS7_qccontigs_simpname.fasta	S7_NODE_115989_1	ExbB-family	58.8	22.3	682	0	FLAVFGNLSTLIGLVGTIIGMITAFRGVSSADDAQKAELLSKGISEALNCTAFGLMVAVLAIASYGVFQHRIGLILNEMTESSMSLINLVASNRDKIKS*
iron_aquisition-siderophore_transport	MarianaS7_qccontigs_simpname.fasta	S7_NODE_115989_2	ExbD-family	54.9	32.7	682	0	MNVSDGGGNKREASFDLNLIPFIDLMSVMITFLLITAVWTQVSMIKLGSSIYGKQNTEETPPPPPRADVAFRLDVKETGYRVLIGRQKYVIDKVNGDYDMMELKKKLDAIKQAYPDKVDAVITVEEQLKYDLLIQNMDLLLQAGFPAVS
##########################################################################################################################################################################################################
iron_aquisition-siderophore_transport	MarianaS7_qccontigs_simpname.fasta	S7_NODE_174866_1	ExbB-family	58.3	22.3	683	0	ATLAMVAPGISEALIATAMGLLAAIPAVIAYNKFAAEIDKIVMQYENFLEEFTGILQRQAHGSI*
iron_aquisition-siderophore_transport	MarianaS7_qccontigs_simpname.fasta	S7_NODE_174866_2	ExbD-family	87.9	32.7	683	0	MAMLRKRRLMAEINVVPYIDVMLVLLIIFMVTAPLLKQGVEVDLPSAPSKNLDVNSPNPIVISVNVKGERFLSIASNPDAIIDDQQLVSLLQNQRLLDKNRSIMIKGDKNSPYQFIMDTLVLLQQSNIESVGLITESFAELKPK*
##########################################################################################################################################################################################################
iron_aquisition-siderophore_transport	MarianaS7_qccontigs_simpname.fasta	S7_NODE_161216_1	ExbD-family	34.1	32.7	684	0	MARRGHHYKRPKKEPPELNITTFLNLMVVLVPFLLITAVFSRITILELSLPAGAGSADNKKPQLSIEIIVRAKGLEIGNGKQVLARFPLLKESEIELSPEDDGQIDTSKLY
iron_aquisition-siderophore_transport	MarianaS7_qccontigs_simpname.fasta	S7_NODE_161216_2	ExbB-family	57.8	22.3	684	0	PYIALFANICTLLGLLGTIMGLIEAFTAVANADPAEKADLLSASISVAMNTTAFGLMSAIPLLISHAMLTSRTGEIIDSLEMASVKTLNLIADFAKRQAALAAKNGE*
##########################################################################################################################################################################################################
iron_aquisition-siderophore_transport	MarianaS7_qccontigs_simpname.fasta	S7_NODE_85456_1	ExbB-family	56.7	22.3	685	0	LAMVAPGIAEALIATAMGLFAAIPAVIAYNNFTNKIQKVESLYENFVEEFSGILHRKAHSLVKK*
iron_aquisition-siderophore_transport	MarianaS7_qccontigs_simpname.fasta	S7_NODE_85456_2	ExbD-family	79.4	32.7	685	0	MSQQSIIKKHKRRPVCEINVVPYIDVMLVLLVIFMITAPLITAGVKVDLPQMTAEPMSADSELPIIASIDQSGNYYLSVGDNADQALELHQVIELVIAQRQINPRLEIMINGDRNVIFDKVVQLMNQLQTQAGIESVGIMTEPEGQ*
##########################################################################################################################################################################################################
iron_aquisition-siderophore_transport	MarianaS7_qccontigs_simpname.fasta	S7_NODE_95389_1	ExbB-family	56.2	22.3	686	0	IAAQQNTNLAVVAPGIAEALVATSFGLLAAIPAVIFYNKLSADADRISVGLDGFADEFATILSRQLDL*
iron_aquisition-siderophore_transport	MarianaS7_qccontigs_simpname.fasta	S7_NODE_95389_2	ExbD-family	89.2	32.7	686	0	MGASGVEMGRRGKRRMRRANSKPMSEINVTPFVDVMLVLLIIFMVAAPLLTVGVPIELPKTAAIPLPSEQEQPLTLAIAVDGQLTLQSTLIDRKDLIPRLRAIAAERKNNKIFLRADTAIPYGSVMEVMGALNAGGFRNIGLVTDAGGPTMDGQSN*
##########################################################################################################################################################################################################
iron_aquisition-siderophore_transport	MarianaS7_qccontigs_simpname.fasta	S7_NODE_65129_2	ExbD-family	95.1	32.7	687	0	MASKFSDFDEPIAEINIVPFVDIILVVLIIFMVTTPLIMKPSINIKLPKAVSGDETTPSKLNITITSKGDILLNGKPSSKEEVNRYSKALVTKNPTVQAIISADKDISHGTVVSVIDAVKSAGVKKFAITIDKK*
iron_aquisition-siderophore_transport	MarianaS7_qccontigs_simpname.fasta	S7_NODE_65129_3	ExbB-family	55.1	22.3	687	0	QSQGDASAVMIGISKALVATAIGLMVAIPAVIAFNFYQKKVKLIFANLESVKDVCLAYAKTKKA*
##########################################################################################################################################################################################################
iron_aquisition-siderophore_transport	MarianaS7_qccontigs_simpname.fasta	S7_NODE_83318_2	ExbD-family	98.7	32.7	688	0	MQFRPNHDGQELDVNLTPLIDVVFLLLIFFMVSTTFDTTSQLKINLPQADAQPIKNKQDKLEITINAKGDFYLNGRQIASRDASALSASIFRQIKDSDRSIQVMVQSDALTPVQSLVTALDVISRLGLTNLSIATTQKTAQ*
iron_aquisition-siderophore_transport	MarianaS7_qccontigs_simpname.fasta	S7_NODE_83318_3	ExbB-family	52.5	22.3	688	0	GDPGQLAGGISEALITTAAGLTVAIPSLIFHRYLKRKIDELVVEMEQESIKFIEVLHGERQQVVE*
##########################################################################################################################################################################################################
iron_aquisition-siderophore_transport	MarianaS7_qccontigs_simpname.fasta	S7_NODE_13783_3	ExbD-family	85.2	32.7	689	0	MYTRVKRRKIAEINVVPYIDVMLVLLIIFMVTAPLVTQGVKVDLPKADAEPLDQESKPPLVASVDADGNYYLAVGTSKNEPMSAEEVAILVKAHLEVEPNTPVVVNADGAVSYDAVIQLMVLLQQKAGVPSVGLMTSTPEKQ*
iron_aquisition-siderophore_transport	MarianaS7_qccontigs_simpname.fasta	S7_NODE_13783_4	ExbB-family	49.2	22.3	689	0	IAEALIATAMGLFAAIPAVMAYNRFTHHIEKLENSYRNFVEEFSGILQRQSAAEQSS*
##########################################################################################################################################################################################################
iron_aquisition-siderophore_transport	MarianaS7_qccontigs_simpname.fasta	S7_NODE_118237_2	ExbD-family	82.6	32.7	690	0	MSKCKKTHKKFDSINVIPFIDIMLVLLVMVSTTATFIKQGVSPVDLPNSKGKDKKDTTKEISVYVRANGDMYFEKTKVDAKTLEEKLSTLSKKQTVVLRSDKTSKFQDFVTVMDILKRLGHEQLYIVTKK*
iron_aquisition-siderophore_transport	MarianaS7_qccontigs_simpname.fasta	S7_NODE_118237_3	ExbB-family	48.4	22.3	690	0	SDAKQIMVGLALALKATAMGLVVAMPAIVFYTICLRKVERILTKFDVSKEKEVK*
##########################################################################################################################################################################################################
iron_aquisition-siderophore_transport	MarianaS7_qccontigs_simpname.fasta	S7_NODE_9336_1	ExbB-family	47.6	22.3	691	0	MIETFDALRSMNMYTQTGGIAGGISQALITTQLGLVVAIPGMVVSGILNKRQNNIEMELDQIKDIYSSQLAHKQV*
iron_aquisition-siderophore_transport	MarianaS7_qccontigs_simpname.fasta	S7_NODE_9336_2	ExbD-family	95.9	32.7	691	0	MRYRNRESESQDIDMSPLIDMVFILLIFFMVSASFVKDMDLDINRPKASSSTPSSSKAIRVFIDNGGNTYLDGQPVRSWVIQSRLRELLSRSSSSIVLVVTDEQVPASRLIEVVDQCRLAGAADVGVVTEREGG*
iron_aquisition-siderophore_transport	MarianaS7_qccontigs_simpname.fasta	S7_NODE_9336_3	TonB-family	74.3	24.6	691	0	MHSLSSMHSNIIQPGRAKLTALLWMLVGFAMLIFMLSMINRAIEMNEHDKTQRSIQFEVKAATKKSKPVRKPKKHKSKAQKISPPSVSMDLLNMELSGIDLGLSSFAADDIGNVDQKLLGDIKNVVMSGDMVDQKAEAKYTVAVTYPARARAKELEGFVILSLLIAETGKVIKVKVIESDPADVFDSSAVNAVKKWLFTPARYKGEPVKAWANQTIRFSLD*
##########################################################################################################################################################################################################
iron_aquisition-siderophore_transport	MarianaS7_qccontigs_simpname.fasta	S7_NODE_125553_1	ExbB-family	47.2	22.3	692	0	NPASLAHGISVALYNTAFGLIVAIPSMVFYRHFRSKVDNLTIEMEQQAIKLVEIVHGQRKR*
iron_aquisition-siderophore_transport	MarianaS7_qccontigs_simpname.fasta	S7_NODE_125553_2	ExbD-family	99.5	32.7	692	0	MNFRRGREREEPEINLIPMIDILLVILIFLMVTTSYAKHSELKINLPEAGGSSEASPPKSINVAVDAAEHYAINEQGVPFTGIEALSKALNNAAGEQVNPTIVINADAKAPHQAVINVMEAARLAGYGNITFTTQNER*
##########################################################################################################################################################################################################
iron_aquisition-siderophore_transport	MarianaS7_qccontigs_simpname.fasta	S7_NODE_62165_1	ExbD-family	42.6	32.7	696	0	MKIAGKHHDLLGLRSGKLPMTPMIDVVFLLLIFFMVTVSSTPAESDLSSALQQQNNNGASSDFMPQIVSVERQGDRAVYRLGGHVMHTRDEL
iron_aquisition-siderophore_transport	MarianaS7_qccontigs_simpname.fasta	S7_NODE_62165_2	ExbD-family	61.1	32.7	696	0	MILSRRATKHDFSWDMTPMIDVVLQLIIFFLFTSSFSQVLRSPIDLSEQPGDTTPAMGSGTVVIDIDHQGQYLIEGEVRPIEQVVQLVKLEQTAAAAGGRSLELLIRPDRSIPAMYVNTLANQLASVGVRQWKLGTRVPAGGNASGANRP*
iron_aquisition-siderophore_transport	MarianaS7_qccontigs_simpname.fasta	S7_NODE_62165_3	ExbB-family	44.7	22.3	696	0	DTLNLSEGVAKPDQLAGNISVALITTVLGLVVAIPTTAMYAYLRNRIDSLVAQVGDLIEELASHVESSSTPVSKPSSGKQLRNTGRKGSAAAPVNAGAGSGGTR*
##########################################################################################################################################################################################################
iron_aquisition-siderophore_transport	MarianaS7_qccontigs_simpname.fasta	S7_NODE_76360_1	ExbB-family	44.4	22.3	697	0	GKADVLASGISKALNTTAAGMSIAIPTLVAYRFFEAKINRYVVDIEQHALYFVDLLKGERE*
iron_aquisition-siderophore_transport	MarianaS7_qccontigs_simpname.fasta	S7_NODE_76360_2	ExbD-family	114.6	32.7	697	0	MNLRPRQKRSDLLVDLTPMIDVVFLMLIFFMVSTSFTANNSIKLDLPQSKAQTANKEEKQVVISIKADGQLYVQDERVKDADLRRRILNITKGDPNMRVVIRADADARHKRLVYALDTIRELGMGKVGIATVPLGGK*
##########################################################################################################################################################################################################
iron_aquisition-siderophore_transport	MarianaS7_qccontigs_simpname.fasta	S7_NODE_84764_1	ExbB-family	42.7	22.3	698	0	TGMIQVFDVMALTGTGNARAMASGVSKATVPTMAGMVAALSGIFLSSRIERKAEAEAELLEDELKYH*
iron_aquisition-siderophore_transport	MarianaS7_qccontigs_simpname.fasta	S7_NODE_84764_2	ExbD-family	114.3	32.7	698	0	MRRRHRQEEDTEINITPMLDIVFIMLIFFIVTTSFVKETGIDVSRPSASTAKQKTKGNILIAIKDNGEIWMQKRRIDLRAVRANVERAHAENPEGSVVIIADRGSKTGVLVEVMDQVKLAGVEAISIAAQNPEGS*
##########################################################################################################################################################################################################
iron_aquisition-siderophore_transport	MarianaS7_qccontigs_simpname.fasta	S7_NODE_2757_4	ExbD-family	44.2	32.7	699	0	MSKFKKGSNRPKGSISTASLPDIVFMLLFFFMTVTVLRTEDEKVQVTRPEASELYKVEKKHLIRYINIGTPMDKRYGTEPVIQLNDQFSSPAAIREWIYKERQTLAESEQSKMWISLKVDQETKMGIVSAVKQELRQASALKVLYSATSRSRTGAVEE*
iron_aquisition-siderophore_transport	MarianaS7_qccontigs_simpname.fasta	S7_NODE_2757_5	ExbD-family	49.3	32.7	699	0	MARRELQEINAGSMADIAFLLLIFWLVTTTIESDMGIKRQLPPPVPDDIEVPQAKEQNVFNVKVNFLDLLLVEGQPLEMDQLKDEAKGFLIATGDGVMSHKVGGQEIGKNRDVIFITGSNGKTNAAFPERVWVRSTEVKMKIAEYQEIIRISEPKNKDAFRKVLEKWMDKLVTIKLLGGDYKELPPSALISMQNDNNTTYNTYIQVQNELQSAVNELRDELALAKFGQTYRELEDIYGRNKQDKKTLDKITAVRAVYPQRISEAEPRDSGSTYY*
iron_aquisition-siderophore_transport	MarianaS7_qccontigs_simpname.fasta	S7_NODE_2757_7	ExbB-family	41.8	22.3	699	0	ANTINASIVAGGIKIALITTVSGLVVAIILQVFYNYILSKIDSIVLDMEEASMDLVDLLYKRKLQGK*
##########################################################################################################################################################################################################
iron_aquisition-siderophore_transport	MarianaS7_qccontigs_simpname.fasta	S7_NODE_35874_1	ExbB-family	40.2	22.3	700	0	AEALVATAFGLIAAIPAVVAYNKFSADLKRTGANMEQFGSEFLNIVSRHIKS*
iron_aquisition-siderophore_transport	MarianaS7_qccontigs_simpname.fasta	S7_NODE_35874_2	ExbD-family	115.6	32.7	700	0	MWAGQSKWDKDLEPMGEINVTPLVDVMLVLLIIFMVTAPLLTQGVNVDLPEADAPSLQQNIEPLVVTIRANGNIYIQKHNIDIKQLAPRIQAMRKANPDLPVFIRGDAKTPYGRVAEVMALLESSGIKKVGLVTEPHR*
iron_aquisition-siderophore_transport	MarianaS7_qccontigs_simpname.fasta	S7_NODE_35874_3	TonB-family	39.3	21.8	700	0	MSQSRTANIKHSHSADLKSLDLISALLLHIMVFTVIGVLMYWQQQHRPSEPLKRIEVMMISAKELAKLEQQARNRPKPVKHAKPKKIKPKPRIVKPPKSKPPVAKPVVKIKPKAKPAPKPKPVPKPEPVKKKAPAHAKVKPDENFDPFAPLASSTDKKVSAKKASTSQPELADLVGKQLSTSEKERYIGLMQAAVQNHWKVPISTSKLTDPLVEMTLLPSGDVASVKILESSGNDVLDASLIRAIKAAAPFQL
##########################################################################################################################################################################################################
iron_aquisition-siderophore_transport	MarianaS7_qccontigs_simpname.fasta	S7_NODE_184241_1	ExbB-family	38.1	22.3	701	0	VMALTGTGNARMMASGISMATIPTMAGMVAALSGLYFGNRLESKAQYERDKLADLLRKSQ*
iron_aquisition-siderophore_transport	MarianaS7_qccontigs_simpname.fasta	S7_NODE_184241_2	ExbD-family	117.0	32.7	701	0	MALKLRHRNRDDEAAIDMTPMLDVVFIMLIFFIVTTSFVKESGIDVNRPSASTAEAKKSANIFIAIDASGDIWMQKRKVDVRAVRANVEKLKAEAPEGSVVIQADKASNAGTLVKVMDQVRAAGIFSISIAAS
##########################################################################################################################################################################################################
iron_aquisition-siderophore_transport	MarianaS7_qccontigs_simpname.fasta	S7_NODE_49802_1	ExbB-family	37.6	22.3	702	0	SGISKALNTTAAGMAIAIPTLVGYRFFEAKINRYVVDIEQHALYFIDLLKGERE*
iron_aquisition-siderophore_transport	MarianaS7_qccontigs_simpname.fasta	S7_NODE_49802_2	ExbD-family	111.0	32.7	702	0	MNLRNNKKRSDLLVDLTPMIDVVFLMLIFFMVSTSFTADNSIKLDLPQSKAQAANKDTKQVIISIKANGQLYVQDEPVEDADLRRRILNISKGDPNMRVVIRADAEAKHKRLVYSLDTVRELGMGKVGIATVPLGR*
##########################################################################################################################################################################################################
iron_aquisition-siderophore_transport	MarianaS7_qccontigs_simpname.fasta	S7_NODE_105776_1	ExbD-family	90.9	32.7	703	0	MSVNLNSGGAGARGSGRGGAFARRRSYGAMADINVTNLVDVMLVLLIIFMISAPLLQSGIDVKLPQSASTAINPDEEGVIVSIDDKGGIYVGDTWARLDNFENQLKGELKKISSESVFLRADSLVSYGVVVDVIARLKAAGISNLGLITQPLDSRSAKKKKKR*
iron_aquisition-siderophore_transport	MarianaS7_qccontigs_simpname.fasta	S7_NODE_105776_2	ExbB-family	37.4	22.3	703	0	PGIAEALLATIFGLGAAIPAVIAYNWANNRLRLFAEQIANFNSELIGRIKVEFTE*
##########################################################################################################################################################################################################
iron_aquisition-siderophore_transport	MarianaS7_qccontigs_simpname.fasta	S7_NODE_14037_1	ExbB-family	32.8	22.3	704	0	ALLTTAAGLSVAIPALIFHRYFERRIEEFVIGMEQEALKMVEVFHGEREVISK*
iron_aquisition-siderophore_transport	MarianaS7_qccontigs_simpname.fasta	S7_NODE_14037_2	ExbD-family	107.4	32.7	704	0	MKLNNSKKKELAVNITPLIDVVFLLLIFFMVSTSFTRETQIELELPKATGTSLEIPENVVEISIDPEGNFYVNKKSLINTQIETLKRAIHKVSEGDTSLPLIISADAKAPYQSVVTAMDAAGQEGFSNLKMATRRDNNE*
##########################################################################################################################################################################################################
iron_aquisition-siderophore_transport	MarianaS7_qccontigs_simpname.fasta	S7_NODE_55599_1	ExbB-family	32.4	22.3	705	0	VANADPAEKADMLSASISVAMNTTAFGLMAAIPLLIVHAMITSKTGEIIDSLEMASVKTLNIIADFAKRQAALAAKNG*
iron_aquisition-siderophore_transport	MarianaS7_qccontigs_simpname.fasta	S7_NODE_55599_2	ExbD-family	33.2	32.7	705	0	MVVLVPFLLITAVFSRITILELSIPSGEGGSNDNKQQLNIEVIVREKGLEISNGKQVLARFPLLKEENVGTTLDSDGARDTSKLYDLVLLSDYLTKIKGKYPNKTDALVLMEPDIEYRVLIKVMDAVRSTFVRQQGDEGEADVLQQVVLFPDISIGDAP*
iron_aquisition-siderophore_transport	MarianaS7_qccontigs_simpname.fasta	S7_NODE_55599_3	ExbD-family	32.6	32.7	705	0	MKENRRIKRMRRSERGKTGAGLNLVSLMDVFTILVFFLLVNSGSSDVMEPPKNIQLPDSIVEAKPRETVIVMITPEEILVQGEPVIKTQDAINSKSTVIEPIRQ
##########################################################################################################################################################################################################
iron_aquisition-siderophore_transport	MarianaS7_qccontigs_simpname.fasta	S7_NODE_132935_1	ExbB-family	22.3	22.3	706	0	TVFGLIVAIILQIFYNYIIAKIDSIVNSMEDASITLIDMLVENKNK*
iron_aquisition-siderophore_transport	MarianaS7_qccontigs_simpname.fasta	S7_NODE_132935_3	ExbD-family	41.2	32.7	706	0	MARRSAPEVNAGSMADIAFLLLIFFLVTTTMEKDKGISRQLPPIQ
##########################################################################################################################################################################################################
iron_aquisition-siderophore_transport	MarianaS7_qccontigs_simpname.fasta	S7_NODE_5685_3	TonB-family	54.0	21.8	707	0	MRSGLLTEIKNNPLALALVILFHLVLIVLLSINLASDEKPPQPSSQKHNIIDAVAVDANKYDERKKQQKLAEQKKIADRKAAEKKRLQEKKKKQVLKRKKAEQKKRQAEKKKQQAAEKQKIIALAKKKEAERKAKEKKLREKQAKEKQERLAREKKAREKKEQELKEKQRLEAEKKRKQEEERQRRAEEKAEFERSIIEEERRVAEEKARLAHEARLQTMRQRYIMLIKQKVEENWFYPASTNNNQSCEITVTQGVTGVVIDVTLQACSSDNAFQRAVERAVYKASPLPAPPDPEVFDRKIYFKFKPR*
iron_aquisition-siderophore_transport	MarianaS7_qccontigs_simpname.fasta	S7_NODE_5685_4	ExbD-family	94.0	32.7	707	0	MSKKRRAIAEINVVPYIDVMLVLLIIFMITAPIVQQGVKVELPKLSANSLPPEQQEPVILTVSKSGDYYLNIGDNLKKPVSEETVTKRIALVLKQKPQTPILVRGDKDVNYGSVTTAMVLLQSAGVEKVGLMTEQP*
##########################################################################################################################################################################################################
iron_aquisition-siderophore_transport	MarianaS7_qccontigs_simpname.fasta	S7_NODE_46403_1	ExbD-family	118.8	32.7	708	0	MWAGQSGWSSSSKWDKDTEPMGEINVTPLVDVMLVLLIIFMVTAPLLTQGINVDLPDTNAPAMQQNIEPLVISIRKNGRIYMQKHQINLKKLAPRIQAMRKNNPNIPVFIRADAKTAYQHVAQVMSRLELAGIKKVGLVTEPIR*
iron_aquisition-siderophore_transport	MarianaS7_qccontigs_simpname.fasta	S7_NODE_46403_2	TonB-family	48.3	21.8	708	0	MSQSQFAKPQHGPNIGRLDILFAVVAHLLVAIVIAVLTWWQSNQQPEPLKRIEVRMISAQELRHLQHQEIAKPKHIQKHAKAAPKVLKKTPKVTQLKAKPKVQQAESDFDPFAPVESSSNSKKHTKKQKDIADIMGKQLSKQEIDRYIAIMQAAVQKHWKVPGGLSENTPAPLVEMILRRDGSLVSVRILKSSGHAALDQTLITAIRAAAPFNIPRQQFESFQNNQIRFHPL*
##########################################################################################################################################################################################################
iron_aquisition-siderophore_transport	MarianaS7_qccontigs_simpname.fasta	S7_NODE_38738_1	ExbD-family	32.5	32.7	709	0	GRIGLVLKQKPQTPILVRGDKDVNYGSVTTAMVLLQSAGVEKVGLMTEQP*
iron_aquisition-siderophore_transport	MarianaS7_qccontigs_simpname.fasta	S7_NODE_38738_2	TonB-family	46.4	21.8	709	0	MRSGLFTEIKNNPKALALVILFHLVLIVLLSINLASDEKPPMPSSQKHRIIDAVAVDANKYDERKKQKKLAEQKKIADRKAAEKKRLLEIKKKQELKRKKAEEKKRQIEKKKQQAAEKKKAIALAKKKEARRKAKEKKLQEQKLKEQKAKEKEVRERKARELKDKQRREAEEKRLLEEELKRRAEDKAEFERSLIEEERREAEEKARAEHEARLQTMRQRYIMLIAQKVENNWLRPVSTSDEQSCEIIVTQTMMGDVIDVMLQACTNDNAFQRSVERAVRKASPLPLPPDPELFDRKIYFKFKPR*
##########################################################################################################################################################################################################
iron_aquisition-siderophore_transport	MarianaS7_qccontigs_simpname.fasta	S7_NODE_22847_2	TonB-family	42.2	21.8	710	0	MLDIFLRHPKAIVFSVLVHAVLLGFIVVEVFNEPKSIAPIAQDSITTIKANVVDANDIEKQKKAKLLKKQKIADAKKERAEARKKVEKKKKELDKKARLKKEKAKKKLADKKKANKLKKKQAAKKKKIAKEKALAKKKREKKIEEERLKQASDKRRKEHELLKAKELKRKKAEAEAVEKARVENERLAAELKKKKAEKQRIALEKKKKEDARLAAEKEQKQKVMELQAQIAAEERQRKLNDFKLQYLSAIQQKIQRNWRQPVNAGKMPNCEVNVLQGPGGVILDVTFGRCPGTTNYRLSVENAVYKSEPLPEPKDASLFDRDVKILFKPNN*
iron_aquisition-siderophore_transport	MarianaS7_qccontigs_simpname.fasta	S7_NODE_22847_3	ExbD-family	42.9	32.7	710	0	VDLPSAPSKTLDVNSPDPIVISVNKRGDRFLSIASDADAVIEDEQLISLLQAQRSLDKNRAILIKGDKNSPYQFIMDTLVLLQQSNIESVGLITESLPEIKTK*
##########################################################################################################################################################################################################
iron_aquisition-siderophore_transport	MarianaS7_qccontigs_simpname.fasta	S7_NODE_8554_1	ExbD-family	114.1	32.7	711	0	MWAGQSKWDKDLEPMGEINVTPLVDVMLVLLIIFMVTAPLLTQGVNVDLPEADAPSLQQNVEPLVVTIRADGNIYIQKHDIDIKQLAPRIQAMRKANPDLPVFIRGDAKTLYGRVAEVMALLESSGIKKVGLVTEPHR*
iron_aquisition-siderophore_transport	MarianaS7_qccontigs_simpname.fasta	S7_NODE_8554_2	TonB-family	42.1	21.8	711	0	MSQSRTANIKHSHSADLKSLDLISALLLHIMVFAVIGVLMYWQQQHRPSEPLKRIEVMMISAKELAKLEQQARNRPKQTKHAKPKKIKPKPRVVKPPKPKPPVAKPVEKIKPKAKPAPKPKPVPKPKAVPKPEPVKEKPPTPAKVKPDENFDPFAPLASSTDKKVSAKKASTSRPELADLVGKQLSTSEKERYIALMQAAVQNQWKVPISTTQFTDPLVEMTLLPSGDVASVKILESSGNDVLDASLIRAIKAAAPFQLPRRQFEFFRVNRLRFHPLK*
##########################################################################################################################################################################################################
iron_aquisition-siderophore_transport	MarianaS7_qccontigs_simpname.fasta	S7_NODE_327_12	TonB-family	58.6	24.6	723	0	MGLKNSLAGYLLSGLLHGVLLFSITHADLKIEEEKQTKPLILSLRTLKVVKKEKKTAVKTKKIVKLEKGKKNPKRKITKVKKRKAFKENLKMHKVAKKVTKKKKKLKKVSQVKSTVLVKKNQRISKVVQNSSKGTNVKPVVHKKKEVTNSASETKVQKTVTVGMKTQPPYRERFLKMNFEKIRNFVQKRIKYPYIARRMGWEGRVILEIVLSKNGCESVRVVRSSGHEVLDNNALETVRALCGKFPKPEKRVTLRLPVSYILK*
iron_aquisition-siderophore_transport	MarianaS7_qccontigs_simpname.fasta	S7_NODE_327_13	PirA-family-siderophore-receptor	23.2	21.1	723	0	MKKALLLGALFSITFAQEITLEEVQVIGKREVLTEDTVRELPAKDVGEALEYNIPGVWKVRKGAIANDVVIRGFKKDEV
##########################################################################################################################################################################################################
iron_aquisition-siderophore_transport	MarianaS7_qccontigs_simpname.fasta	S7_NODE_1063_5	PirA-family-siderophore-receptor	75.3	21.1	724	0	MLKFLYSGVLIISTGASLPVYSASDSATVVPAVVVSAARTEQSTLTTPASITVISRKQIEDSGARHLVDVLRGQGGVIIRDLYGDGSRSTVGMRGFGETASSNTLILVDGRRLNNPDIASPDLNSINIDDVERIEIVQGSAGVLFGDQAVGGVINIITQKPGALRRSLKLSAGSYNAHDFYGVTSQQLDNGINYRLSLNLRETDNYRDHNEAFYVNGFGKLGYDYDSGSMYAEIQYIKDDLNTPGTLFIEDLKNNPRQVSPNFINDFSDAKTTVGRVGLLHVISNDWSFEGEITSRDTEGVFRLSSVFGPETENATQDRNVREFTPRLIGYLPKFSNALVTIGMDDTASDYLLHSRFGEQINDQSQRSYYIQAVVPVTKILDVTTGIRYAEVENDLRDT…
iron_aquisition-siderophore_transport	MarianaS7_qccontigs_simpname.fasta	S7_NODE_1063_6	TonB-family	59.7	24.6	724	0	MNILRPIVASSALSVLLHGVLFVAALCLFEQVIPSAVGLGDSIEISLINELDNADNKEMQVPRKQDVFQKNNYKQVVESSVSDYSQHVVISADSNHTVVVDKVERKYSPKRRVEENNKPVVTESNSEALSVESSHASMQQHSILELLHTQISSSKKYPYIARRLRREGVATIAFVLYPDGKIENVHLLNSSHTQALDRAALSAVKQIEPFYIAGDYIKKSESFQVNVEFTLY*
##########################################################################################################################################################################################################
iron_aquisition-siderophore_transport	MarianaS7_qccontigs_simpname.fasta	S7_NODE_41856_1	PirA-family-siderophore-receptor	25.5	21.1	725	0	MKKALLLGALFSIAFAQEITLEEVQVIGKREVLTEDTIRELPAKDVGEALEYNIPGVWKVRKGAIANDVVIRGFKKDEV
iron_aquisition-siderophore_transport	MarianaS7_qccontigs_simpname.fasta	S7_NODE_41856_2	TonB-family	58.4	24.6	725	0	MGLKNSLAGYLLSGLLHGVLLFSITHSDLKIEEEKQTKPLILSLRTLKVVKKEKKTPVKTKKIVKLEKGKKNPKRKITKVKKRKAFKENLKRHKVAKKVTKKKKKLKKVSQVKSTVVVKKNQRISKVAQNSSKGTNVKPVVHKKEEVTNSASETKVQKTVTVGMKTQPPYRERFLKTNFEKIRNFVQKRIKYPYIARRMGWEGRVILEIVLSKNGCESVRVVRSSGHKVLDNNALETVRALCGKFPKPEKRVTLRLPVSYILK*
##########################################################################################################################################################################################################
iron_aquisition-siderophore_transport	MarianaS7_qccontigs_simpname.fasta	S7_NODE_3930_2	PirA-family-siderophore-receptor	52.4	21.1	726	0	MQIYLTILFLLSAIILPCVAVAELNIEIKKSSASVAESIADIDKSSTSIAYSIIDVASQSERFADLSDLIESEVGVQIRKFGAVGSYSTAVLRGASSQQVVVYLDGVAINSAAIGAVDLSGIDIHDVERIEVYRGSTPIELGRASLGGAINIISKQSAEKNTTRFKTTQGNFSTQEYSVKHQQKDTDSRVLLSADYLSSDNDYQTVFDNNTEFNLNDDQLVTVNNDDVEQKSAFARWLYNVDEKSLFDTRLKFYKKIKAIPNKNNNQDISTFFSTEDVEFLSQYSEQALWMGGLDINLKFSVTSKSQVFDDSFEQLGFIPQRLLFDNQSSRIQLLSKYKRNDSLWTLLTAVGRENYRFTNELRARDRSKNLRQDFEINLQQTSYWLDGSLIINASLRYW…
iron_aquisition-siderophore_transport	MarianaS7_qccontigs_simpname.fasta	S7_NODE_3930_3	HatD-family-substrate-binding-protein	106.5	27.5	726	0	MYRSKRDYMKLKLIILSLLCSFSLHAQVRAVDALGYEINLKKVATRIISLAPHTTELLFAAGADQQIIAVVNYSDYPEKAKKLPQVGSYNRLDIEAILALNPDMIVAWKSGNPDEALLSLEKLGLTIFYSEPRSLESISSEIVQLGKLLGTENIANSVAHKFNQTLKKLSQKYSTKKPLKLFYQVWNKPLMTINDQHLISDVIRLCGAQNVFGNLSLLAPKVDIEAVIQAAPEIIVAGTNESRSTWLAEWDKWTAIPAVKNHYVYGVNADLIVRHTPRILQGASEMCEYIDRARQKSAP*
##########################################################################################################################################################################################################
iron_aquisition-siderophore_transport	MarianaS7_qccontigs_simpname.fasta	S7_NODE_90047_1	TonB-family	40.4	24.6	727	0	AVAVVPKAVQTRFLAEMHYPRQARRHGWQGMAEFEFDVRQQSIQTITLLASTGYPILDRAAQRGLSAVQHVSLSNGLYRMPVVFRLQ*
iron_aquisition-siderophore_transport	MarianaS7_qccontigs_simpname.fasta	S7_NODE_90047_2	HatD-family-substrate-binding-protein	70.2	27.5	727	0	MKSLRFFYLSVLCLLPAMLSAAPLQRVLALTPHACEMLYAIGAEEQIVGGVSYCDYPAAALKLPRVGNYLGVNVEAALRLKPDAAIVLNRNVNGVSQLKKMGIKIIVSNPLDFEAVFEDMLRLGRLTGHEQQAAILVKEQRQRLHQIRQRPASHIRVFYELWHDPIITAGGPSFITAMITAAGGENIFADVDLETPHVNVES
##########################################################################################################################################################################################################
iron_aquisition-siderophore_transport	MarianaS7_qccontigs_simpname.fasta	S7_NODE_34802_1	HatD-family-substrate-binding-protein	69.9	27.5	728	0	MLAFYRCWLALLLLLPPILTLEAPAAEARFSRILALSPHACEMLYAIGAGAQIAGAVSYCDYPAAARKLPRIGSYQGIHVEAALRLKPDAAVVLSRHVKGVRQLAKMGVTIIISDPRNMTEVFRDIERLGRLTGHAEQARRLVAAQRERLRQIRQRRGGARVRVFYELWPDPLLTAGGLSFINALIQEAGGDNVFASIPMDTPHVNVESVIRAKPQVIIIPLEKRKMAERRTFWRQWLHGDSIIFAAIDPDILHRPGPRLMDGL
iron_aquisition-siderophore_transport	MarianaS7_qccontigs_simpname.fasta	S7_NODE_34802_2	TonB-family	43.9	24.6	728	0	LQIEFVKGEAANRGVGRLQQGQGEPRLTHAESSEPPTEVASRAPFDKRLSPALHASRAAPVDRAVAAVRRSQADAPRADGESPSEGPAGGEMRTPQQAAPASGHSARRETPPIAVPGSVQMQLLKYVRYPKRARRHGWQGRVGVQLEVRQHAIHTVALLASSGHPVLDRAACRGLRRVKSIPLPDGRYRMPILFRLNP*
##########################################################################################################################################################################################################
iron_aquisition-siderophore_transport	MarianaS7_qccontigs_simpname.fasta	S7_NODE_82924_1	HatD-family-substrate-binding-protein	38.7	27.5	729	0	MKKYMIYFQRCCFLLTCMCLATTSLAQAQPFKRIIALSPHACEILYAIGAEKQIVGGVSYCDYPEEAKALPRVGNYQRVNVEAALRLKPDAVVVMNRQVT
iron_aquisition-siderophore_transport	MarianaS7_qccontigs_simpname.fasta	S7_NODE_82924_2	TonB-family	45.1	24.6	729	0	SLLQEKSVNGVASKKKDATHKPLKHPEALKKVKKVHHLVRQKHQTIHKHQQQSISSKTDTPNLEKASPEVVKKSRIFKEIEETNQAVKEQHSPPSKQPDGQIQHFQKKQKEEANRFASIPQHIQAQMLSYIHYPRVARRRGWEGRAELQLYISSQRIEHIEVAQSTGHDLLDKAAMHGLVSMTMITLKDGMYRLPVVFRLQ*
##########################################################################################################################################################################################################
iron_aquisition-siderophore_transport	MarianaS7_qccontigs_simpname.fasta	S7_NODE_130210_1	LbtU-family-siderophore receptor	29.3	25	730	0	TGFYNEITDFIDYDKTTSKYVQTSGTSKFTGIEIGYDDYFFDSLGVNAMYTYLTTEDTNGEALARRPKNQLDVRATYYVDEKWDLGLSAQYIGERYDGDLYNGSKGAYTGKYTVVNFVSNLKVNKSVSVYGKIDNITDVYYQTVDGYATAGRSLYLGLSAKY*
iron_aquisition-siderophore_transport	MarianaS7_qccontigs_simpname.fasta	S7_NODE_130210_2	HatD-family-substrate-binding-protein	29.7	27.5	730	0	MKNILLIFLFILTLEAKERVISLSPSITEILYALGADEEIVATSSYSLYPPDAQKLPIIGAYTNPHIEKIL
##########################################################################################################################################################################################################
iron_aquisition-siderophore_transport	MarianaS7_qccontigs_simpname.fasta	S7_NODE_3097_1	PirA-family-siderophore-receptor	58.6	21.1	736	0	MPGIHLLGDYHVKLATLGMRLLQSTALIAINCSVAVAQDAEENADKNKEEDAVVVTGSRIRSDTFTSPVAIDVLLVEDAKIQGISDMGGLLQTVTAASGSSQVTSAVSNAFVSDGGLGTETIGLRGLAANRTLDLINGRRAGPSGTRGSVSSFDLNSLPLAGISRVDILKDGASSIYGSDAIAGVVNYITDKSDGGVIDFYAQAPQKGGGEEFRISGSYGKTFNKGRFRVTADYFKEEQLRRGDRSYLDCNEAYAFDAQGNRADVIDPRTGKYQCRDLLWGQVWIYDYAGSDSNIPNTFPYLAQYDYSGALAQYLPTYPTPTNSNQLRVPNGFFPIYYDQDDIDGLPAWNGITLGDFAPGLIDGDLARGLVNYDHPFQNKESLNPSVERYTFMADGDYQ…
iron_aquisition-siderophore_transport	MarianaS7_qccontigs_simpname.fasta	S7_NODE_3097_3	LbtU-family-siderophore receptor	108.5	25	736	0	QLEDVDHVEVLRGPQGTLYGAGSLGGLYRVVTNLPDMENYTAIFHTSISQTHNGGTNKHLSTTINLPLIADKLAFRATGYIDHTAGYIDDVALNLKNVNSTDVFGTRLRLLAYLNENWSVTTGLNFQDVIADDTQYFLEAYGPYNRANLVQEPHEDDYINPFVDVKGSYHWGDIVSSTAIVHRTIDDRIDASSSVPSLSGLPITASPFAVKRVINMITNESRLVSRTGGRFDWLIGTFASQRHETYRSSLTIPGLAASLGTNPIDGDVAFRENRRERTNEVALFGETTWHLPYNLNLTGGLRWFYSDERTQATVDGSLGKGTIPRAGKSRDHGFTPKAVLSYQPNNHTLYYVQASQGYRPGGINLNSPDSVFFETEENDTQKGEDQTFEPDKLKMYEAG…
##########################################################################################################################################################################################################
iron_aquisition-siderophore_transport	MarianaS7_qccontigs_simpname.fasta	S7_NODE_105066_1	PirA-family-siderophore-receptor	33.6	21.1	738	0	MTQIIEGVEMKRVVTLSLMCAVGVMAAEVELESITVESQAETKVMKDVSGEDIKSADLAEALAKQSAGVTLVRRSGISNDVIIRGLKKDNINITIDGAKAYGAGPNRMDPPISHVLTNNIDYIQLNEGPYNVEDFGALGADVKIFTKEPSKEFSGEVSVNVG
iron_aquisition-siderophore_transport	MarianaS7_qccontigs_simpname.fasta	S7_NODE_105066_2	TonB-family	44.4	24.6	738	0	SSKAEKNKFWNTLRQKIDSHKFYPRIAKKRGMEGTVKVKFTILSNGDVGHISVQGPKVFHNSAKNAVTSTFPISVKNAPVSLPERINITLHYQIR*
##########################################################################################################################################################################################################
iron_aquisition-siderophore_transport	MarianaS7_qccontigs_simpname.fasta	S7_NODE_28505_1	ExbD-family	111.1	32.7	741	0	MRRLNKESVDDESAIDITPMLDVVFIMLIFFIVTATFVKESGIDVNRPDAATAVKKEKANILIAINEKNEIWIDHRMVDARSVRPNIERMHAENPQGSVVIQADKKSLTETLIKVMDAARSAGVYNVAIAAQEP*
iron_aquisition-siderophore_transport	MarianaS7_qccontigs_simpname.fasta	S7_NODE_28505_2	TonB-family	76.1	24.6	741	0	MEITTSAICNRLSEKAIVRVLIGMVLATFVTLSLLWTMQFLIATADRSLDESKTGRMVDFVRLKKDETVHRKSTKPEKPPAPKAPPPEPPQPKLDDVKPQAKTMGISPVDITPEIDLTAGGFSFGAGEGDYLPIVKVAPVYPQRAISRGLEGYVVLEFTVTKKGTVKDVKVIDSKPKTGIFHRAAIRAALKFKYKPRIDNGQAVDVPGVRNIITFKLED*
##########################################################################################################################################################################################################
iron_aquisition-siderophore_transport	MarianaS7_qccontigs_simpname.fasta	S7_NODE_79621_1	TonB-family	74.4	24.6	742	0	MDITTSTICNRLSEKAAVRMLIGIVLATFVTLSLLWTMQFLIATADRSLDESEAGRIVDFVRLKRDETVQRKSNKPEKPPVPKAPPPEPPQPKLDDVKPEAKAIPISPVDITPEIDLSAGGFSFGAGEGDYLPIVKVAPVYPQRAISRGLEGFVVLEFTVTKKGTVKDVKVIDSEPKSGIFHRAAIRAALKFKYKPRIENGQAVEVHGVRNIITFKLED*
iron_aquisition-siderophore_transport	MarianaS7_qccontigs_simpname.fasta	S7_NODE_79621_2	ExbD-family	35.6	32.7	742	0	LSVRPNIERMHAENPQGSVVIQADKKSLTETLIKVMDAARSAGVYNVAIAAQEP*
##########################################################################################################################################################################################################
iron_aquisition-siderophore_transport	MarianaS7_qccontigs_simpname.fasta	S7_NODE_560_2	ExbD-family	112.3	32.7	743	0	MRRLNKESEDDESAIDITPMLDVVFIMLIFFIVTATFVKESGIDVNRPDAATAVKKEKANILIAINEKNEIWIDRRMVDVRSVRPNIERMHAENPQGSVVIQADRKSLTETLIKVMDAARSAGVYNVAIAAQKP*
iron_aquisition-siderophore_transport	MarianaS7_qccontigs_simpname.fasta	S7_NODE_560_3	TonB-family	73.1	24.6	743	0	MEITTSATCNRLSENTVVRMLIGIVLATFVTLSLLWTMQFLIATADRSLDESETGRFVDFVRLKKDESVQRKSNKPEKPPAPKAPPPEPPQPKLDDVKPQTKAMSISPVDITPEIDLSAGGFSFGAGEGDYLPIVKVAPVYPQRAISRGLEGFVVLEFTVTKKGTVKDVKVIDSEPKSGIFHRAAIRAALKFKYKPRVNNGQAVEVPGVRNIITFKLED*
##########################################################################################################################################################################################################
iron_aquisition-siderophore_transport	MarianaS7_qccontigs_simpname.fasta	S7_NODE_24707_1	ExbD-family	57.5	32.7	744	0	AVKKEKANILVAINEKNEIWIDKREVDIRSVRPNIERLHAENPQGSVVIQADKKAYTETLIKVMDAARSAGVYNVAIASQEP*
iron_aquisition-siderophore_transport	MarianaS7_qccontigs_simpname.fasta	S7_NODE_24707_2	TonB-family	72.1	24.6	744	0	MSKSTTIYARLGASTASRLITGLLLGAFVTLGLLWTMQYLIATADRSLNDGEAGNIVDFVRLKRDETVQRKSSKPVKPPLPKAPPPEPPQPKMDDVSPQAEKLDIVEVDVSADIELSADGFSLSAGEGDYLPIIKVAPIYPRRAANRGIEGYVLVEFTVTKKGTVKDVKVIESEPASSIFHKSARRAALKFKYKPRVVNGKAIEVPGVRNLIRFKLED*
##########################################################################################################################################################################################################
iron_aquisition-siderophore_transport	MarianaS7_qccontigs_simpname.fasta	S7_NODE_29743_2	TonB-family	71.5	24.6	745	0	MSISTKLFCSLGANNASRLMTGLVLGVFVTLGLLWTMQYLIASADHSLDESTAGNIVDFVRLKRDETVQRKSSKPSKPPLPKTPPPAPPQPKMDDVSPQAEKLDIVEVDISADIELSADGFSLSAGEGDYLPIIKVAPIYPRRAANRGIEGFVVVEFTVTTKGTVKDVKIIESKPTSSIFHKAAKRAALKFKYKPRVVNGKAIEVPGVRNLIRFKLED*
iron_aquisition-siderophore_transport	MarianaS7_qccontigs_simpname.fasta	S7_NODE_29743_3	ExbD-family	117.5	32.7	745	0	MRRIGRQSSSEDDESNIDITPMLDVVFIMLIFFIVTATFVKESGIDVNRPDAATAVKKEKANILVAINEKNEIWIDKREVDIRSVRPNIERLHAENPQGSVVIQADKKAYTETLIKVMDAARSAGVYNVAIAAQEP*
##########################################################################################################################################################################################################
iron_aquisition-siderophore_transport	MarianaS7_qccontigs_simpname.fasta	S7_NODE_11002_2	TonB-family	69.1	24.6	746	0	MVIKRAIITLPLAFVVTAALIMLMVALIEMGNPELDNAKRIKMPDIFMPETELMTNREVQKPEKPKVDKQPPPDIPQQDFDQVDADSQIGAINAPDSMSADLDLSIGTGLSASDGEFLPIVKVAPQYPSRASSRGIEGYVILSYTVTKQGTVENPVVIEADPAKIFNKAAINSALRYKYKPRVVDGVPQAVAGVKTRITFKLADD*
iron_aquisition-siderophore_transport	MarianaS7_qccontigs_simpname.fasta	S7_NODE_11002_3	ExbD-family	106.3	32.7	746	0	MRRSFLSESAGEEEGAIDLTPMLDVVFIMLIFFIVTATFIKESGVEVNRPEASTANQKDDTTVLIAISADNSIWMDKRRIDVRSVKANVERLHAENPEGGVVIQADELASVKTFTAVLDSARQVVGNSKVSLSTTSN*
##########################################################################################################################################################################################################
iron_aquisition-siderophore_transport	MarianaS7_qccontigs_simpname.fasta	S7_NODE_39005_2	TonB-family	39.8	24.6	748	0	MPRAGLMVALIASIALHIVFLYILLPSDDRVKHLEPYLAVTWVQIEHHDERKLKKEKNEKTMENKLESEKKYKIIKKIEEKQEKELNFPKKNLQKVKVIQQKQNTSQTIPQNIQAQMLSHVHYPRLARRRAWQGEAELQLYVSSQHIEHVEIIQSTGYSILDKAAVHGLVSMTMITLDDGMYRIPVVFKLQ*
iron_aquisition-siderophore_transport	MarianaS7_qccontigs_simpname.fasta	S7_NODE_39005_3	LbtU-family-siderophore receptor	37.4	25	748	0	YESAVADMTLALSATWFDQKYQDMIAWQGTSPVNIGQAHTKGLELAANIAYGPAYMRANWTYLDAKDTLTGDLLARRAKESGNIAVGATWKGFHVEASENIVGPRFSSAANTKPMQGYNTTDVRLNYTINKQWELTARVDNLEDKTYEEVSGYGVLGRAWYAGVSSTF*
##########################################################################################################################################################################################################
iron_storage	MarianaS7_qccontigs_simpname.fasta	S7_NODE_40092_3	PF00210-Ferritin_like_domain	127.3	44	773	0	MMSERLYQAMVDQIQAELASAYLYLAMSLYFEDQNLPGFARWMWHQYREEQEHAHKFIRHLVERGRPVPLQDIPAPPKTWASPIAVFEDGLNHEREVTRRIKAMYEMALEDKDYQALPLLHWFLEEQIEEEHLFEEVLADLKRTGENPAALLFLDREMGQRAGA*
##########################################################################################################################################################################################################
iron_storage	MarianaS7_qccontigs_simpname.fasta	S7_NODE_42111_1	PF00210-Ferritin_like_domain	120.9	44	774	0	MNKRVEKALNDQIEQEASSSQFYLAMASWAETQGLNGTSKFLYTHSDEERFHMLKLVKFVNERGGIAIIPSLDKPKEKFKGIEHVFQLLLDHELQVTRSINELVDICLQEKDYTTHNFIQWYVSEQLEEEALARTIIDKIKLIGNDKGGLYLFDRDLENAAIQIDKPATF*
##########################################################################################################################################################################################################
iron_storage	MarianaS7_qccontigs_simpname.fasta	S7_NODE_117080_2	PF00210-Ferritin_like_domain	100.7	44	775	0	MDRTKSIELLNKAIAEELTAIHQYMYFHFILDDLGYDLLASIFKKIAIDEMLHTERFAERILFLGGEIEMKPAKNIEHIREPEEMLKLAMKSEEEAIDMYNEFALICANNRDAGTKQIFEATILDEERHFDTFNIEFENLQKFGKEYLSQQAMERSKRIGSINR
##########################################################################################################################################################################################################
iron_storage	MarianaS7_qccontigs_simpname.fasta	S7_NODE_59022_2	PF00210-Ferritin_like_domain	92.0	44	776	0	MTMEKLIEGLNQDLAHEYQAVIAYTTYAARVKGPMRPVFQPLFAKEAAEELEHAKYLAAKIVALGGTPTTASAPVPEAPDLKTMLEALLAAEEDTLKRYGERMQQAEALGDLGLAARLHAMIEDETAHKEELALILEGLR*
##########################################################################################################################################################################################################
iron_storage	MarianaS7_qccontigs_simpname.fasta	S7_NODE_160546_2	PF00210-Ferritin_like_domain	91.2	44	777	0	MKEKLIQGLNQDLAHEYQAVIAYTTFAARVKGPFRPALRAFFLEEAAEELGHAQFLADKIVALGGTPTASPAPVPEARTPRAMLEAVLEAERETLARYAERMRQAEEFGDLGLAARLHAMIEDETQHMEEVEKLLA
##########################################################################################################################################################################################################
iron_storage	MarianaS7_qccontigs_simpname.fasta	S7_NODE_9417_2	PF00210-Ferritin_like_domain	85.4	44	778	0	MNKREEIIKGLQKAYWDELETVMNYMANSFNLDGIRAEEIKSSLSADVQEELGHAQMLAKRIRELDGSVEGSFSFKAHQASSQPPEDSTDVLTVIKGVIDAEQSAIEHYKYMIKLTDGEDYVTQDICVKLLADEEAHLREFKGFLKAIEAGV*
##########################################################################################################################################################################################################
iron_storage	MarianaS7_qccontigs_simpname.fasta	S7_NODE_153893_2	PF00210-Ferritin_like_domain	84.7	44	779	0	SEVITMLNKAYADEWLAYYQYFIEAKVIKGIMKDAAIAELQQHATDELRHANLVADRILQLGGTPLLNPKDWFTHTNCGYEEPKDFDVVSILKDSIKGEQCAISTYASIAESVKDKDIVTYDIVSQILADEVEHEEDLQALSDDITDFVESMKKHM*
##########################################################################################################################################################################################################
iron_storage	MarianaS7_qccontigs_simpname.fasta	S7_NODE_131516_2	PF00210-Ferritin_like_domain	80.3	44	780	0	VYQQTHSYHWNVTGPQFHSLHGMFELQYNEMWMAVDLLAERIRALGEFAPASGAALAALSAIKFPTSGIPKAEQMVKNLLKAHEQLIANAKKARDIAAKANDSETEDMLIARIQEHEKTAWMLRATLG*
##########################################################################################################################################################################################################
iron_storage	MarianaS7_qccontigs_simpname.fasta	S7_NODE_334_11	PF00210-Ferritin_like_domain	80.1	44	781	0	MNKKELIDILLYDVALEHSAVIQYLYNIFLIGDAEITKEIESIARQEMRHLKWFAQKVVELGGRVTLGRIEEAIKVGQSWEEMLKNDVDAEEEAIKIYSRQLEIVKDDSVRKLLDRVINDEMKHRDEFSEMLEELKSKKIEEVKQETGVDPEIFNVLNKLLQKEYRLILDYLYHFFHSKTWQEKDTSLDIAIESMFHMGELGEKIGELGGHPDLSLPQAKHFKGFTPDEVIEDIKEEENASRMYEENAKKISREDLVKLFKWFEKQENYHAQRLKELFKRMNRFTVGGLGEE*
##########################################################################################################################################################################################################
iron_storage	MarianaS7_qccontigs_simpname.fasta	S7_NODE_54866_2	PF00210-Ferritin_like_domain	79.0	44	782	0	MSRLYEHEVIGDADLELIKRKLLEAFADEWVAGYYYMLTAYTIQGPNSGEIAEHFMEESREEIGKHAKMISDRLEELGVDLPRDFSRLYEISGCKYPSLPEDPFDIDGWLIAAVKAEICAINAYKELYHITHGKDPATEELAEDLLRDEVRHRTELMNLLSREGLKRLEEELSQHG*
##########################################################################################################################################################################################################
iron_storage	MarianaS7_qccontigs_simpname.fasta	S7_NODE_26311_2	PF00210-Ferritin_like_domain	75.8	44	783	0	IESIARQEMRHLKWFAQKVVELGGKVTLNRIEEAIKVGQSWEEMLKNDVNAEEEAIKIYSQQLEAVKDDSVRKLLDRVINDEMRHRDEFSEMLEELKNEKIEEAKREAGIDPEIFNILNKLIQKEYRLILDYLYHFFHSKTWQEKDTSLDLAIESMFHMGELGERIGELGGRPNLSLPEARHFKGFTPEEVIEDIKEEENASKMYGENVNKITNEDLKKLFKWFEKHEEYHAQRLKELFKKMNRFTVGGLGE*
##########################################################################################################################################################################################################
iron_storage	MarianaS7_qccontigs_simpname.fasta	S7_NODE_149494_1	PF00210-Ferritin_like_domain	74.0	44	784	0	MKTTSIGLEANQSQKLTNMLNDLLANYQVYYQNLRGLHWNIKGKSFFELHLKFEELYTDAQDKIDLIAERILTLEGNPKHTFADYLKLSKVTVGKNISNDEKAVCLIVDSLATLLVLERAILKFANTVQDEGTNAMMSDFIVEQEKTIWMLKA
##########################################################################################################################################################################################################
iron_storage	MarianaS7_qccontigs_simpname.fasta	S7_NODE_45394_3	PF00210-Ferritin_like_domain	70.6	44	785	0	MLKAEMVIKLNTQINLEFYSSNLYLQMSAWCEEKGFEGAAEFMRKHAAEEMDHMTRLFTYVSETGALPILGTIDAPPHEFDS
##########################################################################################################################################################################################################
iron_storage	MarianaS7_qccontigs_simpname.fasta	S7_NODE_118140_2	PF00210-Ferritin_like_domain	68.0	44	786	0	MKNSIGINKEKALNLSTRLNELLADYQLFYQNLRGLHWNIKGREFFELHLKFEEFYDNAVIKVDEIAERILTLEGEPLHTFTDYLRVSEIPEEKGITNGLAGVNIIINNFSTLILKEREILSLAAAADDEGTVSLMSDYISETEKTLWMLNSYIK*
##########################################################################################################################################################################################################
iron_storage	MarianaS7_qccontigs_simpname.fasta	S7_NODE_177597_1	PF00210-Ferritin_like_domain	66.1	44	787	0	MDPSRRALIEELNKDLEWEFAAAIQYVQHAAVITGAEYEGIQKELIVHSQEEMQHAVMLAEQIDFLGGTPAHTIETVEVAAESRRMLEQDLAGEDNAIRRYKERI
##########################################################################################################################################################################################################
iron_storage	MarianaS7_qccontigs_simpname.fasta	S7_NODE_786_8	PF00210-Ferritin_like_domain	65.7	44	788	0	MARRNIELIRQAGIDVDKLLDLLVRAAAAEFTTYYYYTILRMNAAGLEGEAIKEIVEDARIEDRNHFEALAIRIYELGGQLPNDIKEFSSIASCSDAKLPDNPTIENLLKVLLDAERCAVGVYTEILEYVQGKDHRTSDLALAILHEEIEHEAWFEELLTGKPSGHFRRRAPGESPYTSKFLKT*
##########################################################################################################################################################################################################
iron_storage	MarianaS7_qccontigs_simpname.fasta	S7_NODE_52988_1	PF00210-Ferritin_like_domain	61.5	44	789	0	SLITGAEYESIIKELIVHANEEIQHAIIISEQIAFLGGIPSISVEQIKTSMDSREMLIQDIEGEDNAIKRYKERIKQAEELGEYGLRRILEDILVQEEEHKRDLLTVLGR*
##########################################################################################################################################################################################################
iron_storage	MarianaS7_qccontigs_simpname.fasta	S7_NODE_179231_1	PF00210-Ferritin_like_domain	61.0	44	790	0	AHTIQGPYSEEIAEHFFKEAEEEINKHARIIAERLQQLGVDLPRDFSKIMEISGCKYPPLPQDPHDVDGWLIAAIKAEICAINAYKQLFELTHGVDPVTEELAEDLLADETRHRTELTDLLTREGLERLKKELGSK*
##########################################################################################################################################################################################################
iron_storage	MarianaS7_qccontigs_simpname.fasta	S7_NODE_34006_1	PF00210-Ferritin_like_domain	46.1	44	791	0	MLSFLEIRLRKLSKTTTAISTIAKARTRIRIAQSFINNNKRSPELIELIQKALKAEYQQWDLYYAYKDELKGLSRDNIADHFSQHAAEEAEHINVLQRYLVSMGVQPTKQREEIPQINALDPKEIIELQLKFEQAAILTYQQVLGAISDTDPLRIEIENILAKEEEHRQELELYLTSKQALAQKQASSIKAKIEFPMVKATKQRSRKVKTSIRKSLLKNSSRMDKILDKGIKSSRRLVFLQAIGYCGDKNHNQFKFKTKTQVKSAIKNLLDRRSFALVSILSGLTKNASLEENIENRHRKYSKEFQQWYKDTSAYWKQLIEETQEIEGVDINFFADELVKVFKNQEQYDELMLLGIKTIDDNFNLLINMLKNNISNKDFPLAAKKVLKEMSETRNKLEN…
##########################################################################################################################################################################################################
iron_storage	MarianaS7_qccontigs_simpname.fasta	S7_NODE_6833_1	PF13668_Ferritin_like_domain	129.3	23.4	792	0	MSNKEKQPVLLDRRSFLANTGKIALSGTAIALMSGMSSARAMSTDSNDNQEQDVRILNTAIAAEHEAVAAYQLGAESGLLSKGVLNVAVQFQGHHKEHIEVLASTVTKLGGNAVDARSKYDFPVHKLKKEKDVLMFAAGLERGAVSAYAGAIPLFDNSDLAKAAASILADEAMHWAVLRQVLGLDPVPGAFFS*
##########################################################################################################################################################################################################
iron_storage	MarianaS7_qccontigs_simpname.fasta	S7_NODE_27835_2	PF13668_Ferritin_like_domain	129.0	23.4	793	0	MSNNLELKDAPQSIIHERRSFLGNTGKLVLSGTAIALMSGLSVTNAKGMDTSGSQEKDVQILNTAIGAEHQAVAAYQVGAESGLLSKGILAVAVQFQGHHKAHIEVLSGTVKKLGGTAIDAKMNYNFPVAKLKSENDVLRFAAGLERGAVSAYASAIPLFENSDLAKAAASILADEAMHWAVLRNALGLDPVPGAFFM*
##########################################################################################################################################################################################################
iron_storage	MarianaS7_qccontigs_simpname.fasta	S7_NODE_87542_2	PF13668_Ferritin_like_domain	124.0	23.4	794	0	TFSASAIGLLAGVSTSSALAMSTDGSATTEGDVRILNTAIGAEHEAVAAYQLGAESGLLTPGVLKVAVGFQGHHKEHIDALSAAVAKLGGVAASAKEHYDFPVEKLKGQADVLGFAAGLERGAVSAYAGAIPLFDNRDLSAAAASILADEAMHWAVLRNALGLDPVPGAFFS*
##########################################################################################################################################################################################################
iron_storage	MarianaS7_qccontigs_simpname.fasta	S7_NODE_433_6	PF13668_Ferritin_like_domain	45.9	23.4	795	0	MSNNLELKEELKEEQHSIIQARRSFLGNSGKLVLSGTAIALMSGLSTASAKGMDTSKNQEQDVNILNSAIGAEHEAVAAYQVGAESGLLSKGILAVAVQFQGHHKAHIDVIAGTVKKLGGTAIDAKMNYN*
##########################################################################################################################################################################################################
iron_storage	MarianaS7_qccontigs_simpname.fasta	S7_NODE_64657_2	PF13668_Ferritin_like_domain	38.3	23.4	796	0	MTSSPADNVATLLSWAHQMELDAQERYSMLADQMEAHNNTELAQIFRNLARVEGLHAAEIRQQMQQIGAPILDEHEIDWGDGEAPETVDLGDVDYLMTPHEALQLALKAEQRAKAFFDDLLARASDDEVRRFAREFATEEQEHVALVLEELAKYPATPRPDDPDPPHSPA*
##########################################################################################################################################################################################################
iron_storage	MarianaS7_qccontigs_simpname.fasta	S7_NODE_5101_1	PF13668_Ferritin_like_domain	25.5	23.4	797	0	SLQEILEVALQFEKTAFQFYSDLIPRVSKRIRYLVEELAAEEELHFQQFSDLLKNPQITQQLRQRIATPPGNHRFTDAVHAKDLGDHPDDQAILQYALSREQAAMEQYSALADEVEPGPVRDLFTFLAMEETEHKNELEKTYYEVVHSGGV*
##########################################################################################################################################################################################################
iron_storage	MarianaS7_qccontigs_simpname.fasta	S7_NODE_15467_2	PF13668_Ferritin_like_domain	25.5	23.4	798	0	MAGKQYSDEEKENILEPFRIALKIEREGKKFLLEAAEKSEHPAAKRTFEYLASQEDNHAEKIQKMYQAISDTGESIPMEEDSESPEEKIAGFNRRLAELKDEVRATAGDIEAYKTALEMEEDTEEFYREKIKETDDPNIKRIYEYFISEESAHSVMLRSCLDFMEDPASWFKKHK*
##########################################################################################################################################################################################################
iron_storage	MarianaS7_qccontigs_simpname.fasta	S7_NODE_11337_2	PF13668_Ferritin_like_domain	24.2	23.4	799	0	MFSTNVKNTSDLMSIALQAEREAIRRYSLLAVKMREGNNESAAGLFERMVAEEQEHERLLIAWMIHEGIEENPDIGSVNWQDPNISTIYNDEARDPYQSSPYRALAFAVHNEEIAFRFYTHVAANSESKTVRKYAEILAREELGHAALLRAERRRAFHAEREAKTAEPRLDPMAVHNEADLLAAAVHIDQFLADEMTKIADSSAEINLLARETRLQINDHENALYEKATKIQQSPGDDITRTLAQVKSYNDYMGQSKNSHDTRIQRLCACCDRSFAFYDAVVETTTDEAVMLMAQRLTSLALDRIGIIKQAMGKECGCVD*
##########################################################################################################################################################################################################
iron_aquisition-siderophore_transport	Mediterranean.fasta	TOBG_MED-633.fna__42195_25	YqjH-family-iron-reductase	34.1	27	807	0	MSDHTAQTELPGVTFAALRQATLAEAAEHDLHVEQDGAQGIVVGTYYGRIAFAPSGANCRAEISTARADFLQTLKDSLVDQIGSVMPDAAQAIRWSDGVRQGALPDNARLMTVQHREMLDCGFMRVTLAGDVARFSDSAIHXRLGIAQPGKTPQWPRIGENGATVWPKGEHKLHLPVYTARRVDRENGLLVFDLFIHEGGRTTDWARSVELGTQILVTGPGGGGCTITGPVFGFADDTAFPAIARIMEANPDLTGRIMLYPSHVDAAHYPLPEHKGLEVVIASETARPTMGQAACDAVSSAADGXLWFAGQKALATQVRKTWKEHGGAAERSYISAFW*
iron_aquisition-siderophore_transport	Mediterranean.fasta	TOBG_MED-633.fna__42195_26	FptX-family-siderophore-transport	64.7	18.4	807	0	MARSXGTWGVVGAIGGIYIAQSVIAGVTWSGLPGVLRAQKLPLDQIGLISVLVLPWALKFLWAPRVERFRLPDGGRDRSVTIVTLGAAVVIAALFVVGLIGPSXVLPVLAVLMVAAFATATVDIACDGYAVAALKXTEYGWGNAAQVGGAYLGAAIGGGVFLILVDRAGWLAGAWGMATVIAVLCVPFAIIARAKNAQARPHQPRLRTALARAEVRQGLLVAALYVVAQKTAMGMFGPYFIDAGYDLGQLGLLSGVGSLTLGFAGAMTGGAVVRRFGTRVVLAGAVALQALILGVVGLSAAGGVFAAATVAPIAMVSSAAVMAFGFVALYGQFMNWSDPRQGGVDFTLFQCMDAAVSMVSGXVAGVIAEHLGYGFFFGVACAVSLAALPLIWRVSGQRA…
iron_aquisition-siderophore_transport	Mediterranean.fasta	TOBG_MED-633.fna__42195_27	PiuA-family-siderophore-receptor	144.1	101	807	0	MVAALAASHPAYAQEADTLDLGTLTLEAESDATLLQNGYVAESGRQATRVDTPIRDIPQAISTVGQDQIEDXEPRTLLDALGYTSGTNVXNFGFDSRYXXVYLRGFSAYYDGLFRDGLRQVNGPSAWFQNHPYTFEGVSVLKXPSSSMYGVSGXGGXVNIISKRPKDDAYNELKLTFGTDSRKELAFDFTGPXGTDGRLSYXXTGVARDADTPLPGYSDDLALLAPSFTYXLTDRTKIXXXXEYSESTRXXTASYYNPSQGEASDXYVGDPDYNDFVNEQWRVGYELEHXMDNGVTLRXNLRYSEVDADLEFSGIYAAGTGFGRYWGHYLENSENFSVDTYAEGHFSTGAFDHTVVAGFDYTQSSYDAYYGGVGYVSXADTXAVDQPYSXGQEMXQYGV…
iron_storage	Mediterranean.fasta	TOBG_MED-633.fna__42195_29	PF00210-Ferritin_like_domain	60.4	44	807	0	MNQTAAALTTDAKTAIADALNQCVAETAVTTMLAQNFHWNVKGMGFGPLHDLFQKIYEDHFVAQDDLAERIRALDVHAEGMLAGMLKRSKINEHDGHANDKEMIRIMMEAQETLASTIAXAGQLAADHGDTLTEDLCIARGTEHEKFAWFLRAHLAG*
##########################################################################################################################################################################################################
iron_aquisition-iron_transport	Mediterranean.fasta	TOBG_MED-759.fna__18335_49	FutC-family-ATPase	387.4	376	810	0	MDTVALMVRSIRLSYQDNVIVDDFSLGLKPQELGCLLGPSGCGKSTLLRAIAGFQELDSGEIWLDNEPLSTEHHRVSPEHRGVGMVFQDIALFPHLTVAENITFGLTDWPKASQGKRLAELLELIGLVGLNQRYPHELSGGQQQRVALARAMAPKPKLLLLDEPFSGLDTELRGRLASEVRTILKSDGICSLLVTHDQREAFDFADRISVMYGGQSCQFDTPFNLYHEPTDPFVAHFVGAGEMVDARVESSRSVSSPLGVLTNDTDLEFTIGSDVQIFLRPDDLIHDDDSSYKATLIGKHFRGAHHLYDVRLDNGVVLGCLAPSHHDHEVGERIGVSLDIEHLVVFAKQ*
iron_aquisition-iron_transport	Mediterranean.fasta	TOBG_MED-759.fna__18335_50	FbpB-FutB-family-iron-permease	219.3	118	810	0	MAVTSSHQPIRWAFNRPNGLFLTTIIAALCVALPILVVVSFVITGVSDAWPHLLDTLLGRYALNSLLLSILVAVGVVMLGVPAAWIISFYRFRGRGVLSWLLLLPMAYPAYILAYTYTGVLDFSGPVLTFLRGMDAPTWLMESMLNIRSLPGAALMLSLVLYPYVYLLARAAFMEQSANLMEAAYTLGQDRWRVFIRIVIPMARPAIAAGTLLAIMETLADFGTVEFFGVQTFTTGIVRTYYGFGDTAGAAQLSTLLLGCVFFLVIFEKSSRRKVRYYSDRLRRLNQTSIPLNGWRQLVAQLLCLIPVLFGFLLPTAILCYWALFFAEFQSMWSLVANSFFLAGSASLFVVMVALVICYANRLYPSRWLSHATTFVGLGYALPGVVVAIGVLIPFGAID…
iron_aquisition-iron_transport	Mediterranean.fasta	TOBG_MED-759.fna__18335_51	FutA1-family-iron-binding-proteins	491.2	112	810	0	MRSSRILVALAAIILAGQTIAAEVNVYSARKDKLIVPLLDRFTEQTGIEVNLITGKANALLSRIKAEGVATPADVLVTVDAGNLHRAKEAGVLSPVNNAFIQKKIPANLRDVDSEWFGLTIRSRPVFYVKDRVNPTELSTYEALTDSKWKGRICIRSSGNIYNQSLVASMLEANGPEATLQWAEAFVSNLARKPTGGDTDQLRAAAAGQCDLAIANTYYFGRLIDSKKTADREVVSKLGVFFPNQDGRGSHINVSGIGVTKHAKNRTEAVRLLEFMVSDDAQAYYAEINHEYPVVSGVVSSPSIASLGEFKSDALNLGVLGVNNQPAVKLMDRAGWQ*
##########################################################################################################################################################################################################
iron_aquisition-siderophore_transport	Mediterranean.fasta	TOBG_MED-820.fna__80772_86	TonB-family	54.0	21.8	812	0	MVSYYYIAISIIFHVITFLIFSFSLPDNEQHNLKKTVIGESLNATAINESEVHKEIERIKAIRSKSKIQEEARLRDLQTKVSFQEKKLKALELEKKKAEKLQKKLTIQSDATKREMAKFTDKKKKEQKELKLAEKNRAAIESRNKELQEQNKKLQKNLAXSQLRQQIEIEEKTLGDDSNDSNDMDIVDLYAKKIENQIKANFKILPGQEGLSCTIKITLVRDGSVVGVEILKTSGNSAFDRAAENSVFTVSPFPVPESDRVFDKMGEITFVFSP*
iron_aquisition-siderophore_transport	Mediterranean.fasta	TOBG_MED-820.fna__80772_87	ExbD-family	89.7	32.7	812	0	MRKRKQIAEINVVPYIDVMLVLLIIFMVTAPLLTQGVQISLPKVNSKVIPASPVEPLVVSLDKKGLIYLDIGQKANEPIKIQTLVNRVVAVLRYQPATKVFLKADAKVSYGKVIEIMASLQVAGVNDVGMITDPYIGSN*
iron_aquisition-siderophore_transport	Mediterranean.fasta	TOBG_MED-820.fna__80772_88	ExbB-family	150.1	22.3	812	0	MSVELSIFKLILEASIVVQLVMLLLLLSSIASWALIFSLNKNLKQIKSKTAIFETEFWSSDDIGAYYSSLVEQNTRLDGIEAVFESGFREFLRLRKKDILDTSDLLEGCQRSMKVSITREIETYEDSLPTLATIGSVSPYIGLFGTVWGIMNSFQALGNVSQATLAMVAPGISEALIATAMGLFAAIPAVIAYNRFASHIDRLVARYEMFAEEFLAILRRQINN*
##########################################################################################################################################################################################################
iron_aquisition-siderophore_transport	Mediterranean.fasta	TOBG_MED-776.fna__106764_106	ExbB-family	110.1	22.3	815	0	MKTLIQQLRLLPIAAVIAVSFNATSSLAQESAKSLDELLEFVKQGQVNEAKENKVREARFLAEKTSQAKALSAAKKTRTEEERRSTRLEKIFDENKEKITIKRAALNEAKGSLNELFGHINSTAGDMRENFNLSLVSSEYPNRGEFLTDLIEKLKGDALPTISEIERLWFEIQREMIESGRIVQYTTTVATPAGDDIEAEVTRVGSFNIVTNDGQYLKYSDDSLSILPRQPSSAFVDWASDLANADEGYTRFGIDPTGPTGGSLLAAFIDTPTLSERWHQGKQVGYVITTVGIFAMLLAAWRFVVLTKVGRQVNTQLKSSTPSTENPLGRVLAVADDNVSTDTETLELKLNEAVLKEIPALENSLTLLKIIAAVAPLLGLLGTVTGMIITFQAITIFGA…
iron_aquisition-siderophore_transport	Mediterranean.fasta	TOBG_MED-776.fna__106764_107	ExbB-family	96.9	22.3	815	0	MQFISESLGVVASFLEMGGPVLLLIGGLLFLMWTLIFERIFYFSNDLSADLALVIDEWESRSERRSWNARRIREALISESVMKINQNMAIIKTLIALAPMLGLLGTVTGMIEVFHVMAVTGGGDPKSMAGGVSRATVPTMAGMVAALSGVFAQAYLMRIVERESVMLEDKMTSDH*
iron_aquisition-siderophore_transport	Mediterranean.fasta	TOBG_MED-776.fna__106764_108	ExbD-family	90.4	32.7	815	0	MARRGAASQANQDGGEIDLTPMLDVVFIMLIFFIVTAVFIKEPGVEVLRPETQVRDQVKNQNILIAIDAKNTVWIDRKKVDDRAVKNVIERLHADNPLGAVVIQADGGSNAAAYALVWDAAKDAGVVDIHLATDPKR*
iron_aquisition-siderophore_transport	Mediterranean.fasta	TOBG_MED-776.fna__106764_109	TonB-family	52.5	24.6	815	0	MQPIRLGGSMLLGLVIAFALFVLMSALIDMGDPQLDRDGGVKIADFNMPDTEIEAKIDEELPDKPDDVEAPPPELEAQDIEIETPDNALNLSAGAGKFNPDIGLQGGFSRDTDFIPIYVPKPRYPSRAEKSGKAGYAVVEVTVTEAGGVRDVKLLEEWPENYGFGKSALKAADKLKYNPRVINGVAVEVPGVLYKFSFAGFAD*
##########################################################################################################################################################################################################
iron_aquisition-siderophore_transport	Mediterranean.fasta	TOBG_MED-765.fna__122203_132	PvdR-family-sideropore-export	110.9	61	820	0	MASTQKSLKEILDDQSNAKASPKKMVGYIFLVFIIIFAAFYLWPGEESDEYTYTTETVKLGALTVTVSATGKLRPTNQVEIGSELSGIMESVFVEENDRVKVGQVLARLDTAKLSDKVEKSKAALIGREAAVIQSRATLSEVSTKLYRLRQLQKISNGKIPAQSEIDSAVANVRRAQADEKSNLAAVEQAKAELRSDETNITKATLISPINGVVLKRSIEPGQTVAASFQAPVLFTIAEDLAQMELLIDVDEADVGNIKSGQKSYFTVDAWPDREYSAKIHRISFAAEITDDVVTYPTILNVDNTDLSLRPGMTGTATITTLSLENRLLIPNAAFRVNFDSDLKTKKTKKSVFGLLFPRSKKPKKKINIEQKTGFSKLWALTEKGPIEMAVEILAVNQR…
iron_aquisition-siderophore_transport	Mediterranean.fasta	TOBG_MED-765.fna__122203_133	PvdT-family-siderophore-export	208.3	175	820	0	MALIQFKNVTKTYGTGENPFPALKGLNLTIDEGEFLALMGPSGSGKSTTMNIAACLDTATSGNYLFQNISVENLDTHQRTLLRRNFLGFIFQGFNLLPRSSAIENVELPLIYRGDKKQDRRSAAYEALEKVGLSDWQDHNPNELSGGQQQRVAIARAIVTNPKILLADEPTGNLDSQTSAEIMSLLTSLNQDSGVTIIMVTHEQEMADYSSRVVHFLDGQIRT*
iron_aquisition-siderophore_transport	Mediterranean.fasta	TOBG_MED-765.fna__122203_134	PvdT-family-siderophore-export	194.9	175	820	0	MITMVTIGRGATQSVSDQITAMGTNQLIIRPGQRRGTGSNTPEFRQKDVDIIKNQVTGIAGVAPYSTISSNVIAQAKNYTTLITGTTNDFFTVGNWELGSGRKFQQAELKSGKASCILGTTVKNNLFGNENPEGKRIRIKKFTCEVIGVLKSKGQSTWGTDQDDTVVMPLKTVHRRLLGSLDISRIAVKVEDSNKITSAQRKITELLRESRRLPDNMENDFRVLDMRQIIKTLTGTTRVLTMLLGAVAAVSLLVGGIGIMNIMLVSVTERTKEIGIRLAIGALEKHVLMQFLIEAVVLSSIGGVLGLILATGLSVAGANLMGVPFLFDLRINILAFLFSASIGILFGFVPARRAARLNPIDALRHE*
##########################################################################################################################################################################################################
iron_oxidation	Mediterranean.fasta	TOBG_MED-599.fna__142619_45	Cyc2_repCluster3	27.8	27.3	827	2	MNKIYFLIFANLLILCTCKVNALPEFAAQEDTNCLTCHFDPDGGGERNKIGKIYEDNGFTFPEDFSIEQTIEEESVDTKIQFSGNVRNAYXKTTEVKSEXSQQPGCVSCHSGFDSFILMKSELRVHAVISERTSVTIANNLGETLDAXGQLKLYXDQXHVKFGKFELPFAIQHKDHNHLLRSGNNIGSNTRDVXIAMTGYVDDFFFNAAVFNGNRQEFETNQHKGFMATIGGRFSNFRFGISHXVDKPEQVVETLTAPFITANFGRLSIEGEYDVRARSRLRTIDSSGVSVEFKYRWSPNFHLASRYESLNVNSDYTNSSSENRXVITSRYKATSEAQFEVFYWYHFGKPDQVIFMSSFYFGGKGG*
##########################################################################################################################################################################################################
iron_gene_regulation	Mediterranean.fasta	TOBG_MED-587.fna__MHASMcontig_554335_422	PF04773_FecR	34.4	21.3	830	0	MDGLLDGFAGQNSKIDPSDLTSDDVGVSRAGNLATGPLAVTEVAQLSTIDNPALQALIETYGEPIGVISEMTGEVIAIQTDDVERVLSIGSPIFQNDEVETFESGAATITFADETTYSLGPDSAMLVDQYIYDPATNEGEHKFSALKGVFVFVSGLVADDAPENVSINTPAGTLGIRGTVIAGSIEVEQVTDGMQFTFVQGQGFLESGLGDIIDLVGQFASVQVTADGAQTFTLDAEGLQRFANIIGEGGVRVLQTAAPEVDWATILTTTEQDEDEGEETGDDQNDDQTDDGGDTGGDGDGSTNRQFQDDGESEEPSDGSGEDTTSGGTGQDRLSTRSGSGSRQTSSTTNRSNSDDDDDDDQIITIIGGDDDDDTLDGGEDNDTIIGGDDNDTIDGGDG…
##########################################################################################################################################################################################################
iron_aquisition-iron_transport	Mediterranean.fasta	TOBG_MED-587.fna__MHASMcontig_554335_1221	FeoE-family-iron-efflux	233.2	20	837	0	MNTMEQAAEMNRNNLLRRLATYASVGVAMTLIGVKAYAYLSSNSIGVLVSLLDSVLDLLASAVILISVMYAQRPADRSHRFGHGKAEPLAALVQSGFIAGSAIAISIETLNRLWDPQPVGPAAPAISILVFSLVLTIVLVLFQGWVARKTQSVAIESDQAHYSGDIIMTLAVIGALFMTERSGQVFFDTGLAMVAVCFWLWTAGKIGYRAFHLLLDHELPKDVRQQIAEIVTAHAEADDLHDLRTRTDGTTLFIEFHLELDGDMTVSAAHKVTDALEADLMTAFPNAEIIIHQEPAGIDDHRLDQRLGRHH*
iron_gene_regulation	Mediterranean.fasta	TOBG_MED-587.fna__MHASMcontig_554335_1222	PF01325-Iron_dependent_repressor-dtxR_family_N	46.8	40.1	837	0	MASPKKTPSPLQEAKNQARSFEALREAHQREMFEDYVELIADLIDNNGEARVTDLAERLAVTPATVNSALQRLVREGLVRKLPYRSIFLTDEGRKLAVNSKIRHQLVVSFLTAIGVSQDVAEIDAEGIEHHISTETMAAFQRIIDERA*
iron_aquisition-iron_transport	Mediterranean.fasta	TOBG_MED-587.fna__MHASMcontig_554335_1223	YfeA-family-iron-binding-proteins	134.4	46.6	837	0	MLIRALTAFLVSVFLFAPAHEAGAAEPHRVVATTSMLADAVRVVGGDAVEVTALMGPGVDPHAYRQTRSDIVAMTKAELVIWHGLYLEAQLEEFMERLAKSQSVVALGEAVPKDLLRAHDEYKGRYDPHIWMNPVLWRYVVDAAAETLSAQFPEAAEQFHANADAYKQELDRLTAYAGERLATVPETSRVLITAHDAFNYFGAAYGFDVVGIQGISTESEAGLRRIETLVDRLVSDNVQAVFVESSVSERNIRALIEGAAARGHKVSVGGELFSDAMGRDGTYEGTYLGMIDHNVTLITRALGGKAPTDGRLGRLGGGA*
iron_aquisition-iron_transport	Mediterranean.fasta	TOBG_MED-587.fna__MHASMcontig_554335_1224	YfeB-family-membrane-proteins	205.4	50.9	837	0	MTASPSPALIPDSALPLADEGHDALNLRGVTISYGAKPAVFAVDMTVPRGSMMAIVGPNGAGKSTLLKGALGIVPLLAGSAAIFGQPIGRARDRFAYVPQRASVDWDFPTRVIDVVLMGGYRRLGWLGLTTKRERDIARECLDRVGMSAFADRQIGALSGGQQQRVFLARALAQQADLLILDEPFAGVDAATESAIIEVLRGLKAEGKTILAVHHDLSTLRDYFDRILLINCQKVAEGPTAEVLTEENLNAAYAGRLNAARIGG*
##########################################################################################################################################################################################################
iron_aquisition-siderophore_transport	Mediterranean.fasta	TOBG_MED-587.fna__MHASMcontig_554335_1962	EntS-family-siderophore-export	40.0	18.3	840	0	MTATSSETGALAPLREPAFAALWVATVISNVGTWMHDVGAAWLMTELAPSPAIVSLVQAATTLPIFLFAVLAGALADICDRRRLLIVVNILMASTVAVFTALVAVEMVTPVTLLAFTFLLGTGAAFMAPAWQAIVPTLVRRETLSAAVSLNSVGINISRAIGPALAGLLIVSVGVAAPFALNFISTLGIIAVLVWWRPAQAEQSTLPTEHILGAMWTGLRFARHSSELGHTLVRAVGFFLFASAYWTMLPLIAREVLQGGAQLYGLLMGSVGAGAVLGAVIMPKLRQKLGPDWMVALGTIGTALVLVVFAVVPNQIAALIAAACAGASWIAVLSTLNVSAQVALPNWVRARGLSIFLMVFFGTMAAGSIIWGQLAGIAGIPVSMLIAAAGLVLAIPLTW…
iron_aquisition-siderophore_transport	Mediterranean.fasta	TOBG_MED-587.fna__MHASMcontig_554335_1967	PvdR-family-sideropore-export	258.5	61	840	0	MKLFLKVALACILIAAGIWLFADMYRAGNAQENTAAAEVMVTRGTIQSVVTAQGTLEPKEYVDVGAQISGLVEKMHFDIGDTVSENDLIAEIDPDVYDARVKEDQARLKALQAQQLEQQALVKQARQKLERYRKLLSARAVSEETYQDAETTLEVARAGLLSLAAQIEEQQSTLEGDETNLSYTKIYAPMAGTVVDKAVEEGQTINANQTTPTIVQIADLDTMTVKAQVAEADVMKLQPGMDSYFTTLGSGTREWHGTVRQILPTPETENDVVLYSVLIDVPNRDRVLMTGMTTQVFFIVAQAVDAPLVPVSALRRRVPDADTDDGLAYEIEIKGKGLQTIIVSVSDRQQAAVASGLDVGDTVLLGSASSAAAQGQGGFRRGGMARI*
iron_aquisition-siderophore_transport	Mediterranean.fasta	TOBG_MED-587.fna__MHASMcontig_554335_1968	PvdT-family-siderophore-export	642.1	175	840	0	MSTEPLIDITHLSRHFTSGETVVKALDDVSLSIHPGEFVAIMGQSGSGKSTLMNILGCLDRPTEGTYKVLGREVSKLGPDALANLRRETFGFIFQRYNLLGTATAEENVEIPAMYAGLAKTVRQSRARKLLGDLGLGERGDHRPNQLSGGQQQRVAIARALMNDPPVILADEPTGALDSKSSEDVMQILKGLNRQGRTVIVITHEEAVAAHARRVIRIQDGRILSDDGETAQDNPAAVLPETKRNGESVRLISDTEEAVRTALRALHVNMFRTALTLLGIVIGVAAVITMLAVGNGSKQNVLDQISAMGTNLLNIRPGMPGMRSSGDVATLLPEDARAIAANIDNISYVVPERSGSKTVRYGNVDAAVGISGVGAYFPEARDWPAVQGSFFTEADVNSY…
##########################################################################################################################################################################################################
iron_aquisition-siderophore_transport	Mediterranean.fasta	TOBG_MED-716.fna__130231_180	ExbB-family	133.0	22.3	841	0	MSSRNTQISNEFCDNKPGWTMENQIVDAVTLGGSAADLNFSMTALFFRADFVVKTVIIILLFASVWCWAIIFQKSFSVRRLNAQSNEFERVFWSGNSLDDLYDRISAQARDPMSAIFSAAMREWRRSSQGQGASSASVGLAERIDRVMHITMTREMDRAERYMTFLATTGATAPFIGLFGTVWGIMNSFQSIAISKNTSLAVVAPGIAEALFATALGLLAAIPAVIAFNKLSRDLDRYAGRLESFSGEFGAILSRELDNGG*
iron_aquisition-siderophore_transport	Mediterranean.fasta	TOBG_MED-716.fna__130231_181	ExbD-family	97.3	32.7	841	0	MAAMQTRSRRYAIRRAQPMSEINVTPFVDVMLVLLVIFMVTAPLLTVGVKIDLPKTRAGAVSGSDEPLAISVDREGRVFVQDTKTDLDGLVPKLKAISGNNPNIRIFVRGDAGVNYGRVMAVMGEVNRAGFRKLALIAGEPTRKNQGESKVKAKEQAN*
##########################################################################################################################################################################################################
iron_aquisition-siderophore_transport	Mediterranean.fasta	TOBG_MED-879.fna__14804_54	ExbD-family	110.8	32.7	844	0	MAANIKTLPNNRRRSRVNSPISDINVTPLVDVMLVLLIVFMVTAPLLTVGVPIELPKTAAKQMTDENEPLTITIDKNSKIYIQELEVDFDELTEKLEAIGQSNYDQKIYINGDKDISYEVLMKVMAKINSSGYTSIGLVTDIES*
iron_aquisition-siderophore_transport	Mediterranean.fasta	TOBG_MED-879.fna__14804_55	ExbB-family	131.2	22.3	844	0	MDESLVTTDLSLLGLFSEADLVVKLVMLGLMIASIISWAIIFEKLILIKLVNRNAIKFYRDFWSSNINDIDAAYRNSRNNPMAKIFNAGIKEWNTTFKIHKNMSIEGVKGRIEKAMNVQMNIELDKLEKKLLFLASVGSTAPFIGLFGTVYGIMNSFSAIATSKSTNLTVVAPGIAEALFATAIGLFAAIPAVMFYNKISSDIARVTSNLENFSDEFINYFSRQIDAQMVTEDVDDNYQPDEEEY*
##########################################################################################################################################################################################################
iron_aquisition-siderophore_transport	Mediterranean.fasta	TOBG_MED-766.fna__112196_56	ExbB-family	134.4	22.3	845	0	MEETQIVTDLSLIGLFAEADIIVKIVMIGLMIASIFSWAIIIEKLVLIKLVNRNAIKFYRDFWSSNINDIDVAYRNSRNNPMAKIFNAGIKEWNTTFKIHKNMSIEGVKQRIEKAMNVQMNIELDKLEKKLLFLASVGSTAPFIGLFGTVYGIMNSFSAIAASKSTNLAVVAPGIAEALFATAIGLFAAIPAVMFYNKISSDISRVTSNLENFSDEFINYFSRQIDAQMVADDFEDNYESQDEEY*
iron_aquisition-siderophore_transport	Mediterranean.fasta	TOBG_MED-766.fna__112196_57	ExbD-family	111.0	32.7	845	0	MAVSLKTLPNNRRRIRKNSPISDINVTPFVDVMLVLLIVFMVTAPLLTVGVPIELPKTDAKQMSEESEPLTITLDKEGNIYIQEMEIPFSELGEKLEAIGMGNYDQKIYINGDKNINYEMLMKVMAKINSAGYTSIGLVTDIET*
iron_aquisition-siderophore_transport	Mediterranean.fasta	TOBG_MED-766.fna__112196_58	TonB-family	25.4	21.8	845	0	MLSRPLSISFSIHLFFISIIVIGLPSFDKLDELPTSVIEIELIVNELSKEIQEQDENNEESTQDLKKYSATPNIKPSTRSDSTNNMKIDEQIEKESTILPDEEPEEEISEIFATPSAKPELSKLNDKLLTNLEYDEKKEESKEVTALLDKFPDDRNIGEVIENVPEKKEISKKADTISSGDILNMKRQIEMCWNPPIGVRGAANQRVQVQISLAKDGNILNVEPITRSTNEVSKIAIEAAVRAVKQCEPYKLPIDKYDLWKEIKFTFDPRNMMGG*
##########################################################################################################################################################################################################
iron_storage	Mediterranean.fasta	TOBG_MED-646.fna__MHASMcontig_257701_9	PF00210-Ferritin_like_domain	44.0	44	846	0	MELKGSATEQNLKDAFAGESQANRRYLYFASKADVEGYNDVAAVFRSTAEGETGHAHGHLEYLEEVGDPATGLPMGDTKKNLEASIAGETHEYTDMYPGMAKAARDEGFDEIADWFETLAKAERSHANRFQKALDTLDA*
##########################################################################################################################################################################################################
iron_aquisition-siderophore_transport	Mediterranean.fasta	TOBG_MED-878.fna__MHASMcontig_921279_75	TonB-family	21.2	21.8	847	0	MISNPVSISLFIHVIFIILIVTGLPTFDKYDDEIIKAIEIELVSSTSFEDESEEKNKEKEISEVNTKKYSSTPNIKPSMRSENSSNMDVTDLEEEVTLDAKIDNEEKVDKEPKEVFSVPKDKPKLNKINDKLLTNLDYDENKEETKRVTALLDKFPDNKEVGEVIENQFEKEVPPVKNNSITIGEISNMKRQVEMCWNPPRGVRGASDQKVKVLINLNRDGSIITAIPETRENTINKIAIESAIRAIKQCQPYELPVEKYNAWKEIKFTFDPRNMLGG*
iron_aquisition-siderophore_transport	Mediterranean.fasta	TOBG_MED-878.fna__MHASMcontig_921279_76	ExbD-family	107.1	32.7	847	0	MATNINSLPNNRRRTRKNRPISDINVTPFVDVMLVLLVIFMVTAPLLTVGVPIELPKTSAKQMTDDVEPLTITIDNKNNIYIQELKVDFEELAVKLTAIGKDKFDKKIYINGDKNINYEILMRVMAKINSAGYTSIGLVTDIET*
iron_aquisition-siderophore_transport	Mediterranean.fasta	TOBG_MED-878.fna__MHASMcontig_921279_77	ExbB-family	136.2	22.3	847	0	MDEAIMLNENLSSFEADYSLMGLFFQADIVVKAVILGLLLASIFSWAIIIEKLVVIKLVNKNAIRFYRDFWSSNINDIDATYRNPRNNPMAKIFNAGIKEWNTTFKINKNMSIDGVKSRIEKTMNVQMNIELDKLEKKLLILASVGSTAPFIGLFGTVWGIMNSFSAIAGSKSTNLTVVAPGIAEALLATAIGLVAAIPAVMFYNKISSDISRVTSNLENFSDEFINYFSRQIDAQMVEDDSEYQTNDEDENF*
##########################################################################################################################################################################################################
iron_aquisition-iron_transport	Mediterranean.fasta	TOBG_MED-697.fna__32785_12	FutA1-family-iron-binding-proteins	515.6	112	849	0	MLLANFRSVMLTSRVAIFTLLTTCMLHAEEVVNVYSARHYDTDDTIYDEFTAKTGIKVNLISASSDALIERLQREGKRSPADIFITVDAGRLFQAEQKDIFQPISSPTLNKQIPANLRHPDGLWFGLTKRARIILRSKTRTKKGDITSYEDLADPKWKRKVLIRSSSNVYNQSLVGSIIEAQGKNGAEAWCKGVVANMARPPQGGDRDQIKGVAAGEGDVAVANSYYFARMLSGTAEEREAAAKVEVVFPNQDNRGTHVNLSGVGVVKGAPNKANAVKFIEFLASDRAQEVFAKGNNEYPIAPSAQTIPVLKQFGDFKEDKVNAAKFGNNNTEAIRMMDRAGWR*
iron_aquisition-iron_transport	Mediterranean.fasta	TOBG_MED-697.fna__32785_13	FbpB-FutB-family-iron-permease	212.0	118	849	0	MCVLIACLVAIPLLQIISSVGRSSDGTWQHLQETVLPGYLWNTLFLALGVSFITTMIGVGTAWLVTSCQFRGSVILQWALLLPLAIPSYLLAYAATDVLQFSGPVQTFLRDTFDWTRDDYWFPNARSLSGAIVILSVNLYPYVYLASRTAFLEQSACIREMSRTLGLGAWTSFFRVSLPMARPSIFIGLSLVIMETLSEFGAVDYCAVDTLATGIYRTWTSRGSLIAASQLSLCLLGAVAFLIAFESISRASRRFHSSDESNRVAARITLSLPQALAASAFCWLPILAGFVLPTLLFTYKTWFNGDQRAVEMLADLGTHSLILATIAATLAVALGVYVAHAHRTHPTRLVRASTRISGLGYAIPGGVIAIGVMGAILHVENGLNEACELLFQWSPGFFF…
iron_aquisition-iron_transport	Mediterranean.fasta	TOBG_MED-697.fna__32785_14	YfeB-family-membrane-proteins	61.3	50.9	849	0	MSEQKGLEVSDVSHQYGNRVSVSSACLEVEPGNVHCLLGHSGSGKTTLLRIIAGLERALTGEINIAGKRVAGEGIHQPTENRAIGFVFQNYALFPHLSVLRNVMFGITRRSRKEKRELAMNLLRQVELSEYARSMPHALSGGQQQRVALARALARKPAVMLLDEPFSELDSRLRSEVREITLRVLRASDAATLMVTHDPQEALTAGDMVSVMREGLIEQTASPHHLYNHPVNEHTARIFGVINSIPPTSNLHRKLSPADGNENRLVRPEQIHLAQINADRQSRPSHGNQGVIVQINYEGPTVLIQSQLASGRLIWTREFTPTKRHLGEAVQLVLTQHTCSDG*
##########################################################################################################################################################################################################
iron_aquisition-siderophore_transport	Mediterranean.fasta	TOBG_MED-587.fna__107591_51	FpvC-family-siderophore-transport	38.3	18.5	850	0	MARPIIRTALITAALTLAGQAASARAEGPKLVATIPPLAGIASDILSGVAKPTLLIDNGGSPHAYSLRPSDARALANADYVLWVGEGLELFLADKLDTLAPSATEIEAMTLPGVALMPYRKAEEHHDEHDDHDHDHADHDEDHHAEHDHDDHDHEDHEHGDHDEHDHDEHDHAEHDHDHHGHHHTGNDAHVWLSPDNAVAIARGIAAAVSKDLHAAEAARVSSNLANFESDIAELKRVIAAQLKPYAERPYLTFHDAYQYFETNFGLDYHGSVTVSPEIQPGAASLHELREEVEEHDIVCIFSEPQFEPRAIRVIAENLPVRTGILDPLGGSDFARIGGYQALLTGLADSYADCLGQ*
iron_gene_regulation	Mediterranean.fasta	TOBG_MED-587.fna__107591_52	PF01475-Iron_dependent_repressor-fur_family	35.4	23.8	850	0	MTDTLNQTPLFHAHDHGHDHCIETGLAEAERRAKETGQRMTDNRRQVLEILLADHRPMGAYDILEKMTDDDGNQPGPPIAYRALDFLTQLGVVHRIDRLNAFIACSLGLAGDHCIGGDAFLICEKCRRVAELSADMLGKALQTAADSAGFAITGATVELVGLCPDCRTAGRAA*
iron_aquisition-siderophore_transport	Mediterranean.fasta	TOBG_MED-587.fna__107591_53	FpvD-family-siderophore-transport	102.7	40	850	0	MTDKPLITATGLGIRAGKRWLIHDIDVSIAPGEVVTVIGPNGAGKTTLVRALIGLTTPDAGRITRRDKLTIGYVPQSLAIDATLPLTVRRLMTLLRPASLDMIRASLAETEVEHLLDQPVQTLSGGEFQRVLLARALMHRPDLLILDEPVQGVDYAGEAALYQLIGDTRQKLGCGVLMVSHDLHVVMRSTNRVLCLNGHICCSGAPREVTVHPEYRRMFGERAVDAYAVYEHAHDHHHTADGQVIDGHHHEGCNHDHAHGHKHTGGAVGSAASSNG*
iron_aquisition-siderophore_transport	Mediterranean.fasta	TOBG_MED-587.fna__107591_54	FpvE-family-permease	26.6	25.8	850	0	MDDFILRALLAGLGIAVIAGPMGCFVVWRRMAYFGDTVAHAALLGVALAIILDVNILLGVLATGSAIAVALFLLQDRLALATDTLLGILSHGSLAIGLVAISLMAGLRLDLLGYLFGDILAVGWSDLALIWGGAVLLLGLLLCLWRPLLAVTVSPDLAAAEGLPAQRTRLAYVLALAVLIAIAMKLIGILLITALLIIPAAAARPFARSPEIMAVLAALFGAASVGGGIGASMMFDTPSGPSIVVAAVCLFLGGLVINSVRQSSNP*
##########################################################################################################################################################################################################
iron_storage	Mediterranean.fasta	TOBG_MED-587.fna__107591_409	PF00210-Ferritin_like_domain	72.2	44	853	0	MNVRPLRKSHPMGTPGIGLDKQAHEAMIKELEVTLADTFMIMIKTQGVHWNVTGSSFFSVHNLTEEHYRALFEAIDNLAERIRTLGGKATASYNRYMELTSLKETDQPAEVHEQLQWLIEDHEAIARRLRPLVGKAEEENDWVTHDMLTGRLGFHEEAVWMLRALNA*
##########################################################################################################################################################################################################
iron_storage	Mediterranean.fasta	TOBG_MED-587.fna__107591_436	PF00210-Ferritin_like_domain	119.1	44	854	0	MKGNKRIIEFLNQSIRHELTAVNQYWLHYRLLEDWGYTKLAKKEREESLEEMVHADDLIKRTIFLGGHPNLQTLNPLMIGTNLKEVLECDLKGEYSARALYKEAREACEEEGDYVTKNLFEKLLADEENHIDFLETQLELFERLGEANYGLLQADPANEIEE*
##########################################################################################################################################################################################################
iron_aquisition-iron_transport	Mediterranean.fasta	TOBG_MED-587.fna__107591_468	FbpB-FutB-family-iron-permease	214.8	118	855	0	MLMTSRQTATAGLPGAVSPPLRPARQTVSRWRDLAVWLVAGLVALPLLTVLSRLFASTDGIWEHLQETVLPLYISNSLMLALGTGICSLIMGVGCAWLVATTAFPGRVWLRWLLLAPAALPAYVVAYAYTDLLQTAGPIQEALRGYTGWRVGEYWFPQIRSVGGAIMVMSAVFFPYVYIFTMVSFAAQAERSTNIARSLGRSPWNSFLTVAIPMARPAIIGGLALVVMETLADFGTVQHFGIPTFTTGIYRTWFAMGAPVAATKLAAILLLAIGLVMAIEYTCRGRGRLTNKERTGSGHPFIHPGPVGAWCATVACCLPVLVGFILPVAGLIYLVAKPDGMNGLPLLFPAIGDTLGLAAVAGLVTVAIALGLSLAVRHSAHRARKSTGLGIKLATLGYA…
iron_aquisition-iron_transport	Mediterranean.fasta	TOBG_MED-587.fna__107591_469	FutA2-family-iron-binding-proteins	505.4	115	855	0	MRAFTHNLLAASAVLAGIAIMAPTAQAAEVNIYSGRHYDTDRHLYELFTEKTGIEVNLIEGKEDALMERIHAEGDASPADILITVDAGRLWRAENNELFQSIQSETLDANIPAAIRHPEGLWFGLSKRVRGIVYAKDRVAEGHVPATYEDLATPAYKGEVCIRSSNNIYNQSLIGSMIAAHGEDGARDWAQGIKDNMARDPQGGDTDQIRAVAAGECDFAVANHYYYMRLVTSDDAADKAVADAVRFITPNQDGRGVHVNISGAGVIATAPNKDEAIKFLEYLSSPEAQAMFANSNNEYPANPAVTPVAALELIGEFKEDALNASVFGKNNPTALMIADQVGWK*
##########################################################################################################################################################################################################
iron_aquisition-siderophore_transport	Mediterranean.fasta	TOBG_MED-587.fna__107591_591	ExbB-family	134.1	22.3	856	0	METEVITAAQGVGLAHGGDLTMIGLFLRADLIVKSVMLLLLFVSVWCWGIMFSKAFQLKRLGVAAGKFERDFWGSSSIDALFERIGDKPRDPMSAVFAAAMREWRNAPPPEGKKGSSLAASVQQRIERVMAVTIGREMERVEKGLQVLASVGSTAPFIGLFGTVWGIMNSFTAIANEQSTNLAVVAPGIAEALFATALGLVAAIPAVIGYNILSTRLTRYADRLEAFSVEFSAILSRTLEEEL*
iron_aquisition-siderophore_transport	Mediterranean.fasta	TOBG_MED-587.fna__107591_592	ExbD-family	93.2	32.7	856	0	MGVSLKQSGSRRGGRRAYTPMAEINVTPFVDVMLVLLIVFMVSAPLLTVGVPVELPQSQASALNDPEEPVVVTVDAEGQIFVQETVVELDRVTPLLRAVTQNNPDIRIFVRGDRQLAYGDIMQVMGVINSAGFRRVALITETPK*
##########################################################################################################################################################################################################
iron_aquisition-iron_transport	Mediterranean.fasta	TOBG_MED-1105.fna__50659_8	YfeB-family-membrane-proteins	75.5	50.9	857	0	MKSLLSISNLSKAYQANNIHALDDLSFECAKGEVISVVGSSGSGKSTLLKLIAGLEIPDKGKIILNDKVINNESIFVQPEQRDCDLVFQDFSLFPNMTINENIHFGKNAPSNKSMIDELISLTNISDLLSRYPHQISGGQQQRAALVRALANNPLLLLMDEPLSNLDSELKENVRRELISILKKLEMTVLIVTHDAEDALTISDKTVVLKKGKLVQLDTPKNIYKYPKSEYAARLFGKTNIVPLDMIPGAKHFFTQTSTGDDVVSVRPHQLILKQEDEQGSMPKIKGEVTSFFNNGRTSNVEIECKDFCFTAEIEDTDSLHVGDTKTFYVKLY*
iron_aquisition-iron_transport	Mediterranean.fasta	TOBG_MED-1105.fna__50659_9	FbpB-FutB-family-iron-permease	222.7	118	857	0	MSLLIFLPIAVVIGNIGSFTANWKHITDTVLVTYSINSIILVIGTIIFSSLFGISSAWIVTAYKFPGHKIFKWALVLPLAIPTYIAAYAYFDILELFNPFLIWIRSTFGLGLMQYTNDVLVYVMLSLIMGAVLYPYVYLLARASFESQGYHFTSVARSLGHSGRSIFWKIVLPLSRPAIVAGISLVAMETLSDYGAVKHFGVQTFTYGIFRTWLGMGDLTSALRLAVILMIFTLTVLYVEKKIRSKARYGDKSIASSSFEKIQFEGKKSIIALAICAAPLIFGFIIPTARMVSWAWLSRNYISEINTFLLALNTLTLAIIASILTVTLSIFFAFSSKYFNSLMVKASTRLASLGYSTPGAVIAMGALLVVGYISNVFNILLSGTIVLLIFAYTVRFFAV…
iron_aquisition-iron_transport	Mediterranean.fasta	TOBG_MED-1105.fna__50659_10	FutA1-family-iron-binding-proteins	516.1	112	857	0	MSTGRSKGGIVIKYFLNRIALLVFCLSLLTSLQAQLNIYSHRHYDSDKILYKKFTDKTGIKINVVKGSADQLIQRLISEGDDSPADLLLTVDAGRLHRAKAAGLLQPIRSRTLYRNIPGSLRDPDNQWFALTVRARVIVYAKDRVKPSDLSTYEDLASSKWKGRIAVRSSSNIYNQSLMASLIEANGKRKALAWAKAVRKNMARAPRGSDRDQARAVAAGIADVAIMNTYYIGKLASSSDPKDHKVVEKVAVFFPNQKGRGAHINVSGAGVTKSSKNKENAIKFIEFLSSSEAQDVFGSVNYEYPVKINDNKSDLLSSWGPFKSDELNLSKLGERNSDAVKLFDKAGWE*
##########################################################################################################################################################################################################
iron_aquisition-iron_transport	Mediterranean.fasta	TOBG_MED-671.fna__72806_14	FutA1-family-iron-binding-proteins	499.4	112	858	0	MRWKLYFALILSIVSPTVAFAAEEEVVNVYSARHYDTDDELIQRFTAETGIKVNLIEGNSDTLLARIKQEGDLSPADVFITVDAGRLRTAEERGVFQPTRSKVLEARIPASLRHPEGLWFGLTKRARVIVASKDRVPADLTLDYEDLTDPEWKGRVLIRSSSNIYNQSLVASLIEAHGASGAEAWCRGIVANVARTPQGGDRDQIRAVAAGEGDVAVVNHYYLARMIGGNEADRAAAGKVRVIFPNQGDRGTHVNVCGAGIVKQAPNRENAVKFIEFLAGTPAQQRFAEGNQEYPVVEAVPTSSTLAGFGPFKADELNAAKLGSNNKQAVRMMDRAGWR*
iron_aquisition-iron_transport	Mediterranean.fasta	TOBG_MED-671.fna__72806_15	EfeO-family-iron-uptake	102.7	31.7	858	0	MNRRTMITLSIAGAAGAMSTGRSAIASSRRATGEDSPELQAAVTAGVSYFDTRCDAQAMSCRRLEAAIRTGDLAAARKAYIEARPPYEEIETLAYAFEEVDGDIDARPYAFDGGETDENFRGFHRIEVLLFGHEDVEAALPYAVRLNQSVAELKTQLGERERFDAAGQFGGMLALTNEVAAKKISSEEEAWSNQSLLIFKHNWIGACSQYLPFDGLVARTDPAASRQVLEARDAALETLRPYFRTGVVAATPYTQVSFLERRRMADASNRLRDALGRAGRSLGVVTVDS*
iron_aquisition-iron_transport	Mediterranean.fasta	TOBG_MED-671.fna__72806_16	FbpB-FutB-family-iron-permease	216.7	118	858	0	MNLRTGEGGRGWVIGSLLACLVVAVPVLVIFSSVFRSSDGEWNHLAETLLPTYASNTGLLAGGVCLVAGIVGVSTAWILTNCRFRGARMLGWAQLLPLSVPAYLSAYAMADLLQFSGPVQGWIRDSFDLQAGDYWFPPIRSLGGAVYVLSFALYPYVYFAARMAFQEQARSMLEAGRLLGRGPFATFWFVALPLARPAIVGGLMLVMMETVADFGAVDHLAVDTFATGIYRTRFALESPVAASQLSAMLLSALFLLVGLEWCLRRRRRYHRTGNRGSRTAGGRLGPVASMFAFAACFVPVLIGFVVPTGRLLQLAIARGDARGGGVLAGIAFDTIWLALAASVIAVLLALVIGYAARLRRGLRTAGPATIARAGYAIPGPVIALGLLVPLGWIDHRIND…
iron_gene_regulation	Mediterranean.fasta	TOBG_MED-671.fna__72806_19	PF01475-Iron_dependent_repressor-fur_family	61.5	23.8	858	0	MPSDSKELLRRHGLQVTTQRVAILESVEADPHCTADAVETSATERLGSISHQAVYDGLAALVDGGLLRRIQPSGSPARFEMHTGDNHHHLVCRGCGRMVDTDCTTGDAPCLEPTDAAGYEVDEAEVVFWGQCPDCRGAT*
##########################################################################################################################################################################################################
iron_aquisition-iron_transport	Mediterranean.fasta	TOBG_MED-626.fna__16802_29	FutA1-family-iron-binding-proteins	491.6	112	859	0	MRTPQILTAILTAFVVSQSVASEVNVYSARQDSLITPLLDRFSASTGIKVNLITGKADELLSRMKAEGPATPADVFVTVDAGRLHRAKEAGVLATIENATLSAKIPENLRDVDRQWFGLTVRARPIFYAKDRVNPSELSTYEALVDDQWKRRICIRSSSNIYNQSLVASMLEASGEDATLQWAAGLVANLARKPTGGDTDQLRAVAAGQCDVAIANTYYFGRLIDSNKPEDREVVSKLGVFWPNQGDRGAHVNISAIAVTKYAKHPAEAVRLLEYMVSDDAQAYYAEINHEYPVVPGVPTSPTIASLGQFKSDALNLSLLGINNRQAVTLMDRXGWQ*
iron_aquisition-iron_transport	Mediterranean.fasta	TOBG_MED-626.fna__16802_30	FbpB-FutB-family-iron-permease	200.7	118	859	0	MTTVVAALCVALPVLVVVSFVITGVSDAWNHLLETLLGRYALNSLLLSALVATGVVILGXPAAWMISFYRFKGRGILSWLXLLPMAYPAYILAYTYTGVLXYSGPVLTAMRELNAPTWAMDXXLXIRSLPGAAIMLSLVLYPYXYLLARXAFMDQSANLMEAAYTLGQSRSRVFXRIVIPMAXPAIAAGTLLAVMETLADFGTVQFFGVQTFTTGIVRTYYGFGDTVGAAQLSTLLLGCVFFLVIFEKSSRSRVRYYSDRLRKLNQTSVTLSGWRQSVAQLLCILPVCFGFLLPTGILLYWAFFYAELQSMWXLIXSSFFLAXFAXLLIVCVALLICYANRLYPSTWLNYATTFVGLGYALPGVVVAIGVLIPFGAFDRGLSELLRPFGVEPSLWLSGT…
iron_aquisition-iron_transport	Mediterranean.fasta	TOBG_MED-626.fna__16802_31	YfeB-family-membrane-proteins	56.5	50.9	859	0	METAALMIRKLRLCYQDTRIVDDFSLSLKPQELGCLLGPSGCGKSTLLRAIAGFQELLDGEIWLXNQLLSTPHQRVLPEHRGVGMVFQDIALFPHITLAENIAFGLTGWPESQRTQRVNELLELIGLSGLNQRYPHELSGGQQQRVALAXAMAPKXKLXLLDEPFSGLDTELRGRLASEVRTILKSDGICXLLVXXDQXXAXDFADRIAVMHQGHICQFDTXXNLYHEPSSPFVAHFVGPGEMXEXRVEGARSVXSPLGXLTXDKDXGFAPXSEVXXFLRPDDLIHDDDSDYTATLVGKHFRGAHHLYEVRLDHGVVLGCFAPSHHDHAIGEKIGVSLDIEHLVVFPK*
##########################################################################################################################################################################################################
iron_aquisition-iron_transport	Mediterranean.fasta	TOBG_MED-866.fna__38923_26	YfeB-family-membrane-proteins	72.5	50.9	860	0	MKQLLSLTNISKTYNGNKIIALNEISFNCDKREVIAIIGSSGSGKSTLLRIIAGLEIPNSGQVILNQKIINNNSIFVRPEERDCSLVFQDFALFPNMTIKENIFFGKNSFKNKTLIKKLTDFTQINLFLNRYPHEISGGEQQRVALVRALSTNPSILLLDEPLSHLDNQLKDGIRVELMNFFKKIESTTLFVSHDTEDAMTMADKVIVLNNGKIVQMGSPTEIYQSPSSSYVAKLFGKTNIIPSKLFPDFPRQFTDSNSKEKVISVRPHEFKIIKNKSKNTKASILTGIVRSINSYGGFQMIRVKINNDIILSVQLPLSKTIETDQTINLKIDC*
iron_aquisition-iron_transport	Mediterranean.fasta	TOBG_MED-866.fna__38923_27	FbpB-FutB-family-iron-permease	246.4	118	860	0	MGIKLSLLSGSIINTARFFQKLRREFLFKLNIWTISSLLIGLFIFLPIAEVLWHLTKPTQNWEHLKETVLFTYLFSSSILVFGTAIISMVIGISCAWLVACCEFPGKKWFEWALVLPLAIPTYISAYAYFDILDLFNPFLIWIRSNFSLELMQFINNCLVYIMTILIMSSVLYPYIYLLVRASFIRQGSQLIDAARTLGHNTKSIFWRIILPMGRPAIFAGTSLVIMETLNDYGAVKHFGIPTFTSGIFRTWLGMGDMPGAIRLAAFLMLFILVFLFSEKKIRSRARFSEKSGSNKPFQKILIRDNKLYMAIFCCLIPLALGFIIPVARLSYWAWISRESFLDINAFQLIRNTLFLASLASLLTTALAIILVFSARFFNSKIAGFTNRFAILGYSVPGA…
iron_aquisition-iron_transport	Mediterranean.fasta	TOBG_MED-866.fna__38923_28	FutA1-family-iron-binding-proteins	510.6	112	860	0	MNTNIIYKLLSIFSFSLLLTHLHGQLNVYSHRHYDSDKILFKKFTDKTGIKVNVVKGSADQLIQRLISEGSGSPADILLTVDAGRLHRAKRAGLLQSINSKKLDQNVPSSMKDPDGQWFGLTVRARVIVYSKDRVKPDQLSTYEDLAQSKWKGKIAVRSSSNIYNQSLMASMIEANGKRRALRWAMGVRKNMARAPRGSDRDQARAVAAGIADIAIMNTYYLGVLANSTEAKDREVFNKVAVFFPNQKGRGSHINISGGGVTKSSKNKKEAIQFLEFLTNPESQEIFGKENYEYPIKIEKNQSQLLKSWGSFKADKINLSILGSNNEEAVKLFDRAGWE*
##########################################################################################################################################################################################################
iron_aquisition-siderophore_transport	Mediterranean.fasta	TOBG_MED-825.fna__123388_58	PirA-family-siderophore-receptor	29.5	21.1	862	0	MYVPRLLLPLSTLLLTFVASFAVADSAKEGAIRQTYYPEDFVQFVPRSALDLVKQIPGFSVDEGGGDRGFGQADTNVLINGRRVSGKSNGPTEALERLSVDSVIRLEVVDGASLDIGGISGQVVNVITSSAREVAGLFAYSPRFRPTGASSEARLREFNVALTGGSENSEWTLRLANEQRRFSEAGDEVVRNSVGEVTDRRYEKALNESDRPSISGSYSHVGKSGNVFNVVAELNGNYSDRGERSERLIGDPAQNTRVLRSSEDEHNYEIGSDYEFNLGASRLKLMGLHRFESSPTKDATTTTFLNGLIEGSAFMRQADEAESIIRTELSFPALASQWRWSVEATENYLDLDSQLDRLTADGGFIQVDLPDPQARVEETRAESTLNVSKQLSEQLTLQA…
iron_aquisition-iron_transport	Mediterranean.fasta	TOBG_MED-825.fna__123388_63	FbpB-FutB-family-iron-permease	225.2	118	862	0	MPTSSQQASGLLVLPALLVAALVSLPIIVTLLSLAQPASPIWDHLRDTVLNEYLLNTLALMMLTGGLSLLLGVSTGWLIGACHFRGRATLSWLLMLPLASPAYIIAYVYTDLLEVSGPVQTTLRAWLSLGINDLQFPPIRNLTGAAVLLSLVLYPYVYLLARNSFAGRSGAQFDAARVLGHGPFSAFFRVALPAARPAIVGGLALVLMETLADFGVVSYFSVPTFSTGIFRTWLGLGEPQAALKLASLMLLFVIVLIGLEESNRRGAVDRSDISSASQINLTGIRATLAIGVCVLPIVLGFVIPVLTLAIYAFDNVNAVTQSKFAELALNSITLAVTAGIGVTLIAWVLAYVKRLHPSSLTHGLIRISTLGYALPGILLAVALLKPIGNFDHWLVQALP…
iron_aquisition-iron_transport	Mediterranean.fasta	TOBG_MED-825.fna__123388_64	YfeB-family-membrane-proteins	69.2	50.9	862	0	MLVVNKVSHRFSKNVALNDISFDCKAGEVTCLIGHSGCGKTTLLRLMAGLLPLQSGEIALNGATLASPSMMMPPEQRSVGMVFQEGALFPHMSVVDNVAFGLRSNDAKARALEWLTRVGLSDYADRYPDSLSGGQRQRVALARAMAPEPAVLLFDEPYANLDVPLRRTLRKDARRIIRETGAVGVFVTHDPDEVLAMGDNVVVLDQGVMVESGAPQTLYEAPQSRYTAELFGDPQVFEGLIHDGGITTPFGDWDRALLTNPTIANGEVTLIVDARQLSLRTDAGGLEITDIDSIGGLSRVTVKSSLGDTSIDFECPVAMDSDIDVGTWVQVLPKTGSVFATQTSSD*
iron_aquisition-iron_transport	Mediterranean.fasta	TOBG_MED-825.fna__123388_65	FutA1-family-iron-binding-proteins	499.3	112	862	0	MRYAPLLFAPLLAIAALTSCSNDDASEGASAGELNLYSSRHYDTDIALYENFTEATGIKINLIEAGADELIERIKSEGEASPADLLITVDAGRLWRAEQAGIFQPINSPILNERLPENMRHPDGLWVGLSKRARVIVYNAEAGLLEPLSDYADLANPAHEGKVCIRSSSNIYNISLMAAMVSRMGEAAAEEWATGVVANFARTPQSNDTGQIRAVASGECQIGVANTYYLARLAASDDPADQAVFSAVEIVFPGQKGDGTHVNISGAGLVSTSPNPENAVKFLEYLTSEPAQMLFANGNNEYPAVPGIAATSAVVGLGEFKEDRLNASELGINQAAAIMVFDRAGWK*
iron_aquisition-siderophore_transport	Mediterranean.fasta	TOBG_MED-825.fna__123388_67	PirA-family-siderophore-receptor	80.1	75.3	862	0	MAXEGCRXXXXXXMXXIGXAFYXKXXXRXXXXXXTXXSXEXXYLXXKXRXXXXXXKGXXQXXXXVXXXAXXXAXXLXXXPXSXXQEEXXTXSAESDDXVXEEVXVXXXRQSLENXXEEKRXXTNXIEXXXAEDIGKLPDEXVAEVLENIPGVQIGRSAGIGASVSIRGSEDNRVEINGRGTTPSGDNRGGMSFADLPAALVRSLNVVKVPTADMIEGSVGGTINVKTSRGLQLKEPLAVLRATSEYAENADTWNENVSMALGNKFETVNGDVGAVVTLSYLSKTVREDSLRVSPGIRDAASSNIDFNNDGVGDAYYKPGFGDLLFGIEDRESTALSGSLEWQVNPDLKVFGDISYTDFSRLNLGQSMFIGAAGGDQELDGAASATFGMVSIAGVDIPML…
##########################################################################################################################################################################################################
iron_aquisition-iron_transport	Mediterranean.fasta	TOBG_MED-589.fna__83779_23	YfeB-family-membrane-proteins	72.3	50.9	864	0	MKPILSISNISKTYKKNNIKALSDISFECEKGSVFSILGSSGSGKSTLLRLIAGLESSDYGQIILNDEILNSNLKFIQPENRDIDIVFQDFSLFPNMTVKENIFFGKNAHKNKSMLQDLINITHIKEILNRYPHEISGGQAQRVAIVRSLGNNPSLLLMDEPLSQLDNNLKQDIRDELITIFKTYGITVLITTHDIDDAFYMSDKSIILNNGKLEQFDKLINIYKYPNSEYSAHIFGNSNIIPRDYIPMAKHYFNKIPLNKEMVSIRPEQFIINHDKVVDDACSIQCEIKNITDTGYKYIIKMVYKDLLLTAEIKNDIMLKVGDIKKFHILID*
iron_aquisition-iron_transport	Mediterranean.fasta	TOBG_MED-589.fna__83779_24	FbpB-FutB-family-iron-permease	222.6	118	864	0	MGVLIFIPICLVILNINNFTSNWEHITDTVLRDYFYNSVLLVIGTTLFSVIFGVSSAWMVTTYKFPGHKLFKWLLILPLAIPTYIAAYAYFDILDFFNPFLIWIRSNISLSAMSRIDSFLVYLMTTLVMSSVLYPYIYLLARSSFESQGNHLINVSRSLGYSTYESFWKIVLPLSRPAIVAGISLVIMETLSDYGAVKHFGIQTFTYGIFRTWLGMGDLTSALRLAVVLMAFTLSILYIEKKNRSNALYNEKSVRKSSYEKIKLNGINSIFAIICCTIPLFFGFLFPLLRLGYWVLLSKSYFLELNIFKLSFNTMMLSFLTSTFTVLISILFVFSAKYFKNPIVKMTNKIALLGYSTPGAVIAMGTLILVGHISKMTEIVLSGTVFFLIFAFIIRFLAV…
iron_aquisition-iron_transport	Mediterranean.fasta	TOBG_MED-589.fna__83779_25	FutA1-family-iron-binding-proteins	506.6	112	864	0	MIKNLKNNILWMMLNIILINNLNGQINIYSHRHYDSDKILFKKFTEKTGIKVNVVKGSADQLIERLINEGENSPADILLTVDASRLYRAKMANILEPIESSILNNNIPNNFRDPENYWFGFSVRARVLIYSKDRVKSSELSTYEDLAKAKWKGRIVVRSSSNIYNQSLMSSLIEANGSEKAIKWAKAIRSNMARAPRGNDRDQARAVASGLADVAIINTYYIGKLKNSKDSKDREVADNVAVFFPNQNDRGTHVNISGGGLVKTSKNKNNAIKFLEFLSSNEAQEVFGNINYEYPVNIKNNKSELLKSWGDFKIDEINLSILGKHNSKSVKIFDEARWE*
##########################################################################################################################################################################################################
iron_aquisition-iron_transport	Mediterranean.fasta	TOBG_MED-635.fna__MHASMcontig_371937_6	YfeB-family-membrane-proteins	79.6	50.9	865	0	MNVLTLQNVTKSYNYNEPPAVNNLSFSCQSGEVVALIGGSGSGKTTLLRIIAGLEAPDCGEVILNNNILNSSTVFVAPEKRNCGLVFQEYALFPNKTVRQNIIFGKGATDDPSWVNELIDITGITGLEQRFPHELSGGQQQRVALVRALATRPLLLLLDEPLSHLDPELKESVRTELLKLFSKSKTTVVFVSHDIEDATAMADRMVVIHKGEAEQIGTSDEIYRNPINKNVARLFGKTNFIPIELIPNAPYSFTEKESNEKVVPVRPHQLQVINDSTNNLPKFTGKVKSVLNHGAYKEVEFKTTQFSLTLHLPKNLSVQADSKFTIGYNPEL*
iron_aquisition-iron_transport	Mediterranean.fasta	TOBG_MED-635.fna__MHASMcontig_371937_7	FbpB-FutB-family-iron-permease	233.1	118	865	0	MAEVILHLTIPAESWRHIRDTVLGQYIKGSLILVFGTATLSILLGVSSAWLVACCKFPGRKFFEWALILPLAIPTYIAAYSYFDLLDKLNPLLIWIRLNISTEVMILMSDIIVYPMTIIVLASVLYPYVYLVARAAFTQQSNQFIEAARTLGHGPHSTFWRTALPLARPAIVGGVSLVIMETLNDYGAVKHFNIPTFTTGIFRTWLSIGDLPGALRLAACLMVLILFLLVLEKWLRFGAKFHNNSQSDQSFKPYELNQKKSFLAIICCLFPLVIGFILPLSRLVYWASQTIENVFDSTFIILTFNSIAIAAAASVITVMLAVFLTFTTRYFGSRTINATNRLAILGYAVPGAVIAIGILLLAKQVNQATGWIMTGSLSMLVLAYIVRFLAVAWQPIDSG…
iron_aquisition-iron_transport	Mediterranean.fasta	TOBG_MED-635.fna__MHASMcontig_371937_8	FutA1-family-iron-binding-proteins	500.8	112	865	0	MRMSMKSFLKLSLSLSFLLCVYVSAAELNVYSHRHYDSDAILFKQFSEKTNIKVNVVKGSADQLIQRLVTEGKNSPADVLLTVDAGRLHRAKAAGVLQPVKSKTLLSNVPKSMRDPEGNWYGMTVRSRVIVYSKDRVKPSELSTYEALAKPEWKGRVVARSSSNIYNQSLLASIIAANGKDKALAWAKAVRKNMARAPRGSDRDQARAVAAGLADVAIMNTYYLGILANSSVAADREVTNKVGVFFPNQKNRGAHINVSGGGVTASAKNKKEAIQFLEFLTSAKSQETFGNVNYEYPVKISNNQSELLKSWGNFKADNVNLSILGANNAEAVKLFDLAGWE*
iron_aquisition-iron_transport	Mediterranean.fasta	TOBG_MED-635.fna__MHASMcontig_371937_12	YfeB-family-membrane-proteins	73.3	50.9	865	0	MASLKLNNLCKVFKTDRKAEVTALAGINLEVPDGELMALVGPSGCGKSTLLRLIAGLDHPSNGSISLGNKEVNNIKPQDRDVAMVFQNYALFPHLTVEQNIIFSLKFRKISKLEMQSRVDDAADLLGLTDFLQRKPAELSGGQRQRVALGRAMVCKPKIFLLDEPLSNLDARMRAEMRAEIAKLHNRLRTTMIFVTHDQTEAMTLGQRICVINKGKIMQVGAPLDLYQRPVHKFVGDFIGTPGMNFIKGRLDVLDGINVFIEDTKDGDGASLHLPEIFSKAVAKYNGIKVLLGIRSEHLKLIEKGIGFKVTLDTVETLGHESLLHIRTAANKMIVRSSGNDQSNFNGKILEINWSNVIWFDYNSGLALI*
##########################################################################################################################################################################################################
iron_aquisition-iron_transport	Mediterranean.fasta	TOBG_MED-876.fna__20588_25	FutA1-family-iron-binding-proteins	489.9	112	866	0	MKDTLIKAISRQGSXRVFALSGRLTALLALTLASXCPTTLVAEEVVNVYSARHYDTDMALYDEFTRQTGIKVNLIEGGSDALIERIVNEGEFTPADMLITVDAGRLWRASEKDIFQPVESQVMDQRVPANLRDPDGLWFGLSKRVRAIAYNKAAGLPIDVMRYEDLANPALTGSVCMRSSSNIYNLSLMGSIIEAAGEAAAEAWAAGVVKNFARKPQGNDTAQLRAVASGECAITIANTYYLGRLIGSDDPKNNAVTDALTVVFPNQEDRGAHVNISGAGVTRYAPNKDNAIKFLEYLTSDFAQELFAQGNNEYPIIGPTSGPVATLGAFQEDAINAXVLGERQAQAVRVFDRAGWQ*
iron_aquisition-iron_transport	Mediterranean.fasta	TOBG_MED-876.fna__20588_27	FbpB-FutB-family-iron-permease	223.6	118	866	0	MLTKRTNSPSWLIGTLLIAVPVALPIVVLVGAALAPSGESWSHMRDTVLGLYFINTLVLMALVAVFAASIGITTAWLTVQYNFPLRRLLVPVLALPLAAPAYVIGYVYADLLEFSGPVQTLIRQWFDLPXNDALLPNIRSLPGASLVMALVLYPYIYLLARGSFVQQSGALHEAARALGASRRVVFWRVGLPVAWPALMGGLALVLMETVADYGVVEHFGVPTLTTGIFRTWFAMGEPAAALQLAGWLFMLVCVLVVAEQFARRGQRFNPLTRQSQAVPYELRGWQAWVACGLCLTPVLLGLVLPLLALFAMTLTAGETPFSGKFMALIGNSVWVASAAALVCAAAALWLAYAERLYXQRLVRGGVRVATLGYAVPGLVLAVALMLPMTSFDKWIATAL…
##########################################################################################################################################################################################################
iron_aquisition-iron_transport	Mediterranean.fasta	TOBG_MED-814.fna__141008_15	FutA1-family-iron-binding-proteins	485.5	112	867	0	MPTPRILLTLIALSFACQTLAAEVNVYSARKDALIVPLLDRFTAKTGIEVNLITGKANTLLSRIQAEGAATPADVLXTVDAGNLHRAKEAGVLATXDSTTLXEKIXENLXDXDNQWFGLTVRSRPIFYAKDRVNPSELSTYEALXDSQWKNRICIRSSSNIYNQSLVXSMIKANGEETTLEWAKGLMSNLARKPVGGDTDQLRAAAAGQCDLAIANTYYFGRLIDSKKPEDRQVVDKLGVFWPNQTDRGAHINVSGMALTQHAKNRAEAVQLLEFMVSDDAQAYYAAINHEYPVVPGVEPSPTIASLGEFKSDALNLSILGVNNXXAVKLMDRAGWQ*
iron_aquisition-iron_transport	Mediterranean.fasta	TOBG_MED-814.fna__141008_16	FbpB-FutB-family-iron-permease	184.9	118	867	0	MAITSNHQPVRWAFNRPNGLXLTTIIAALCVAXPXLVVVSFVITGVSDAWSHLFDTLLGRYALNSLLLSTLVAIGVVMLGVPAAWIISFYRFKGRGILSWLLLLPMAYPAYILAYTYTGVLDFSGPVLTFLRDAGAPYWLXSPLLNIRSLPGAALMLSLVLYXYVYLLARAAFXEQSANLMEXAYTXGQXRWRVXTRIVIPMARPXXAAGIXXAVMETXADFGTVQFFGVQTFTTGIVRTYYGFGDPXGAAQLSTLLVGCVFFLVVFEKASRSKVRYYSDRLRRLNQTSVVLTGWRQTVAQILCILPVFFGFLLPTGILSYWALFFAELQSMWSLIVSSFFLAGFASIFIVTVALMICYANRLYXSQWLNHTTTFVGLGYALPGVVVAIGVLIPFGAVD…
iron_aquisition-iron_transport	Mediterranean.fasta	TOBG_MED-814.fna__141008_17	FutC-family-ATPase	392.5	376	867	0	MDTAALMIRNVNLSYQDGLIVDDVTLGLKPQELGCLLGPSGCGKSTLLRAIAGFQELDSGEIWLDNELLSTERHRTPPEERGVGMVFQDIALFPHLTVADNIAFGLTGWSETSQYKRIAELLDLIGLTGLGQRYPHELSGGQQQRVALARAMAPKPKLLLLDEPFSGLDTELRGRLASEVRTILKSDGICSLLVTHDQREAFDFADRIAVMHDGHICQFNTPFNLYHEPTDPFVAHFVGPGEMIDATIEGPRSVSSPLGLLTNDEDLEYPIDSDVQIFLRPDDLIHDDDSSYQATLVGKHFRGAHHLYEVKLDNGVILGCLAPSHHNHTIGELIGVSLDIEHLVVFPK*
##########################################################################################################################################################################################################
iron_aquisition-iron_transport	Mediterranean.fasta	TOBG_MED-633.fna__50556_10	FutA2-family-iron-binding-proteins	481.8	115	868	0	MTLTKSAFTAALMATVAMPAMAEGQLNLYSSRHYDTDERLYSDFTEQTGITINRIEGKADELLARMEAEGANSPADVLITVDTSRLSRAKEMGLLQSVDSDILEERIPSNLQDADNDWFGFSQRARIIFYSKDAVDNPPQNYLDLADPAYEGQVCIRSSTNSYNQTLLAALVTHYGEEKATEWAQGVVNNMARAPQGGDTDQLRGLVSGECEISVSNSYYFARAIRTEVDGLSADLDKIGLVFPDQEGNGAHMNLSGAGVAANAPNRDNAVKFLEYLSSDSAQAYFSAGNDEFPAVEGVELAESVEKLGEFKADEVNLSEVAKNIPTAQKIFNAVGWE*
iron_aquisition-iron_transport	Mediterranean.fasta	TOBG_MED-633.fna__50556_11	FbpB-FutB-family-iron-permease	199.7	118	868	0	MTTQDINTSPAAVKRSRDGVRLLAGXAVAIAATCALPMVAVLLAALXGGTDXVRHLIDTVLLGYAGXTLLLVAMVATXTFALGVGTAWLXTMTRFPGAXMXEIALVLPLAFPAYVLAYAYTHILDHPGIVQTVLRDVTGWGPRDYWFPEIXSLGGAALMLVLVLYPYVYLLARAAFLQQSATTFLAARALGSSAWAAFFKVSLPLARPAIAAGVLXTVMEXIADFGXVAYFSVQTFATGIYTSWFSLFDRAGAXQLAXCLXSFALLLAMLERIQRGKAQYHDPARRAVAMPPAQXXXWQAAAAMLACGIPVIFGAILPVIVLIWMGIGSEQDLLSPRYLGFIRNSATLAGVAAVLTVAAAVCVGFFQRLRPGKLSFGAGYIARLGYAVPGGVIAVGLMV…
iron_aquisition-iron_transport	Mediterranean.fasta	TOBG_MED-633.fna__50556_17	YfeB-family-membrane-proteins	81.4	50.9	868	0	MKDMTDGYVTADGRQIGPVVMEMKNITLRFGGVEAIKDISFDIRQGEIRAIIGPNGAGKSXMLNVISGFYXPQEGEVWYKXXRRPXMKPFEVAQQGIARXFQNIALFEGMSVLDNVMTGRLTNMKTGMFWQSIWKGXAEREETANREVAEKIIDFLEIQAIRKTPVSRLSYGLKKRVELARALAAEPSILLLDEPMAGMNVEEKEDMSRFILDVNDEFGTTIALIEHDMGVVMDLSDRVXVMDYGKKIGDGTPSEVRNNQDVIDAYLGVAHD*
##########################################################################################################################################################################################################
iron_gene_regulation	Mediterranean.fasta	TOBG_MED-708.fna__123040_3	PF01475-Iron_dependent_repressor-fur_family	61.7	23.8	869	0	MPLDSTEHLRRHGLQVTTQRVAILESVEAHPHCTADAVETAATERLGSISHQAVYDGLAALVXGGLLRRIQPSGSPARFEMQTGDNHHHLVCRACGRMVDTDCVRGDAPCLEPTDAAGYEVDEAEVVFWGHCPDCRVST*
iron_aquisition-iron_transport	Mediterranean.fasta	TOBG_MED-708.fna__123040_6	FbpB-FutB-family-iron-permease	216.6	118	869	0	MNARVGVGGRGWVIGAVLACLVVAVPVLVIFSSVFRSSDGAWQHLAETLLPTYAFNTGVLAAGVCLCAGIIGVSTAWILTNCTFPGARILGWAQLLPLSVPAYLSAYAMADLLQFSGPVQAWLRDSFDLQAGDYWFPPIRSLGGAVYVLSFALYPYVYFAARMAFQDQSRALLEAGRLLGRGPFATFWSVALPLARPAIVGGLMLVMMETVADFGAVDHLAVDTFATGIYRTRFALESPVAASQLSATLLSALFLLVGLEWCLRRRRRYHRTGNRGNRSAGGRLGPVGAIFAFAACCIPVLLGFAAPAGRLLQLAIGRGDGRGADVLAGIAFDTVWLALSASVIAVLLALVIGYAARLRQGLRTAGPASIARAGYAIPGPVIALGLLVPLGWIDHRINN…
iron_aquisition-iron_transport	Mediterranean.fasta	TOBG_MED-708.fna__123040_7	EfeO-family-iron-uptake	99.7	31.7	869	0	MNRRTMLTLSIAGAAGTMSAGRSAVASAPRRAADDSPELQAAVTAGVSYFDTRCDAQAADCRRLEAAIRTGDLAAARQAYIDARPPYEEIETLAYAFEEVDADIDARPYTFDGGETDENFRGFHRIEVLLFGYEDVEAALPYAVRLNQSVAALKTQLAERERFDAAGQFGGMLALTNEVAAKKISSEEEAWSNQSLLIFKHNWIGACSQYLPFDGLVARTDPAASRRVLEARDAALATLHPYFRAGVVAATPYTEVSFVERRRMADASNRLRDALAGAGRSLGVVTVDS*
iron_aquisition-iron_transport	Mediterranean.fasta	TOBG_MED-708.fna__123040_8	FutA1-family-iron-binding-proteins	484.1	112	869	0	MVRKLFLAIGLSLLSPAAIFAAEEVVNVYSARHYDTDDELIKRFTAETGIKVNLIEGNSDTLLARIKQEGDLSPADVFITVDAGRLRTAEEGGIFQPTRSKDLEARIPASLRHPDGLWFGLTKRARIIAASKDRVPADLTLDYEDLADPAWKGRVLIRSSSNIYNQSLVASLIEAKGASGAEAWCQGIVANLARTPQXGDRDQIRAVAAGEGDVAVVNHYYLXRMIXGNEADRAAAAKVRVIFPNQGDRGTHVXVCGAGVVKQAPNRENAVXFIEFLAGTPAQQRFAEGNQEYPVVEAVPTSSTLVGFGPFKADSLNAAKLGANNKQAVRMMDRAGWR*
##########################################################################################################################################################################################################
iron_aquisition-iron_transport	Mediterranean.fasta	TOBG_MED-815.fna__85748_10	FbpB-FutB-family-iron-permease	192.0	118	870	0	MAFSTLQSDDTSLKRTGFRWRFGSLELGTLLIALPVVVPLVVVLASLFTPAGEGWIHVRDTLLTEYVGNSLLLMVFTGVIAALVGGXAAWLTTQYRFIGDRWLTIGLVLPLALPTYVAGYVYADLLEYAGPLQSALRDLTGWSYNDYWFPAIRTLPGAALVMAFVLYPYVYLILRANLQAQSAMIHQAARSLRVSGFRLLSRITLPLARPALAGGVALVLMETAAEFGVVEHFGVPXLTTGVFRXWLAMGEQTAALTLAGYLFLLVMFLVVLEQATRSGDRTNLPTPSELPRRRQLTGWLSALASLICLLPVLIGFVIXAVTLLMHTLETGDPLVGRRFLDFMMNSMLVSVIAALLCVMAAVWLGXTARLRSGMVSRYGIRIATLGYAVPGLVLATGAL…
iron_aquisition-iron_transport	Mediterranean.fasta	TOBG_MED-815.fna__85748_12	FutA1-family-iron-binding-proteins	480.6	112	870	0	MPRLLRVFACICLLPLHQIVQAAELNLYSARHYDTDDALYTGFTDLTGVKVNLIEGGSDALIERIVNEGKLSPADILMTVDAGRLWRAAEAGVFQPVSSKILESRIPAHLRDPNNLWFGLSKRARVIIYGTGESKPAPTSYEDLAGDTYRGRVCIRSSSNIYNLSLLAGMIETNGEKAAHKWAKGVVSNFARPPQGNDTAQIRAVASGECGAAIANTYYVGRLLASDKPADKETVAGLKIIFPNQDDRGAHINISGAGVTRYAPNRETAIQFIEYLTNPEAQRLFAEGNNEYPVIGDFVGPIARLGPFKEEAIDASVYGKRQAQAVRIYDKAGWR*
##########################################################################################################################################################################################################
iron_aquisition-siderophore_transport	Mediterranean.fasta	TOBG_MED-815.fna__85748_149	EntS-family-siderophore-export	69.9	18.3	872	0	MFQSLRSRDFRLIWFSNIFTAFSGQMQYIARGWLIYDMTRSPMDLTWVMLSYMLPSAVFSLGGGVIADRFSKKSVMVISNLFNAVATAVLAYVIFVGEVTFWHFIYFGLFNGTVMALGMPARMSIVPEIVGEENLINATALQTGVHNVARIMGPVVAGLLIAIFAIDEGGSVVGTAIVMCVIAVLFLLSMFLTMMLSHAGSPKVQSVTTPTEDIVEGFRLIRKETLVQGLLVIGVFPPMLGASVNYLLPAFNQEIIAGGPDDLGLLTAVTGIGALAGSILLARLGDAPHKGRLILVSAYGWAVAMGLFALSHNLYLAMVAGAMVAFCHSFFGSLSTSVLQMSVPQSIRGRVMSVTMMVHALIPIGVIPVSALAEFAGIDVALMTSAGVLVIGLWLLSLR…
iron_aquisition-siderophore_transport	Mediterranean.fasta	TOBG_MED-815.fna__85748_152	TonB-family	37.2	24.6	872	0	MHKRLGAILFVLLVLKSGSAISDQRVDFKQAHERYQSAIGNNDRDSARDAAEDAYRLGLKIYGKDSINYARLALNYAGLLNDMGEYRDASKVLKKKVGVFEQAGSADDIELVLYELGRAEFDHKRPDKGLDYFDRSVEAVQADDLGGRATRAFSIGTHLMKRQGDRHTKSYFEVAHTGFEALLLPNDLRLGLAKYHLGLWAYREARIDDAIGFLEDALVAFASEAGPLTDFERPVRSLLIALFEQTGSSDQATPHVVALGRGQDWRQQQPDLLYMDTAPTMMVAKTGIRGDVHLTFRIDATGNVTNVGVSSSTNAELNELARTVISTARFAPRYQDSVPVETDGVGYTLIFDFTKPQSVKALGGSPPVRGFYDGGVSQRPQRVDRSSGMGGK*
##########################################################################################################################################################################################################
iron_aquisition-iron_transport	Mediterranean.fasta	TOBG_MED-824.fna__112229_14	FbpB-FutB-family-iron-permease	210.0	118	874	0	MAVLVAIPVALPLVVVVAALFFPTTDVWAHLIETVLVTYITNTLGLMLIVAGLTVSIGVGAAWLTAHYRFPGSNVLNVALMLPLAAPAYVVGYVYADLFDATGPVQMILRSWAGLEMGGYYFPAIRSLGGAGIVIGLVLYPYVYLLARTSFQSQAGALYESARVLGAGRLQVFWYVALPVARPAIVGGLALVMMETIADYGVAEHFGVATFTTGIFRTWYAMGEHXAALKLAGCLFLLVALLVVLEQSARRGQRFNPLSRNVAAAKTPLGGIYGLLATGLCLLPVLGGFVIPVGTLLWYAIAQGDPLLGRGFYNYGLNSLGVAVIAAGVCAAVALLLNYAERLRHDRWLNYGVRLATLGYALPGMVLAVGMLLPLSYLDRSLAQYLTQSTGQPVGLLLT…
iron_aquisition-iron_transport	Mediterranean.fasta	TOBG_MED-824.fna__112229_16	FutA1-family-iron-binding-proteins	484.7	112	874	0	MTASRIFCLMIFFAWAQASIAENVVNVYSARHYDTDMALYERFTKETGIKVNLIEGGSDALIQRIVNEGEFSPADMMITVDAGRLWRAADNGLFQAIESPVINARVPAHLRHPSGLWFGLSKRARVIAYNKAKGLPAGFTSYEDLANAGLKGQVCMRSSGNIYNLSLLASIIEANGAAQAQDWANGVVANFARNPQSNDTGQLRAVAAGECSITVANTYYLGRLLGSSKDADQAVIANLGVLFPNQDGRGSHINISGAGITKYAPNKANAVRFLEYLTSDFAQRLFAEGNNEYPIVGETTGPVSELGAFTEDNISASILGQRQAEAVKIFDRAGWL*
##########################################################################################################################################################################################################
iron_aquisition-iron_transport	Mediterranean.fasta	TOBG_MED-636.fna__46534_30	FutA1-family-iron-binding-proteins	494.6	112	875	0	MNSCSSSSNKEKFQETQQEINVYTHRHYAPDKELFAQFEKELDIKVNVVNANADELILKMENEGEKSPADVLITVDAGRLERAKEKNLLQPINSEVLTSNVPKHLRDVDGHWFGLTKRSRVIVYAKDRVTKDQLSTYEALTEDQWMGKILIRSSGNIYNQSLMASMIANLGEEVAAQWAAGILKNMARSPKGSDRDQMKAVAAGVGDLAIVNTYYVGKLLNSPDSLERRVGQQMGIFFPNQEGRGAHINVSGAGVAKYSPNKANAIKFIEFLSSEAAQEIFSSSNFEYPVNPIVKISPLLQSWGTFKEDKLSLSNLGVLNKSAVLLFDQVGWK*
iron_aquisition-iron_transport	Mediterranean.fasta	TOBG_MED-636.fna__46534_31	FbpB-FutB-family-iron-permease	221.8	118	875	0	MLSSFYHNAKIDKKWSLLTILIILLFGIPLLTILLNLFSGPGESWEHIKEYLLLDYLSNSIFLMVSCSIFTLILGVIPAWIVSTYSFPFRKLLQWLLVLPLAFPNYLTAYAYAGFFDYSGIYEQILAKFFEVDHISHIDVMGIWGLACVMSFSLYPYVYLSARSFFINQSQRQMSAAKVLGAGRFKAFYSIALPLARPAVVGGLLLVVMEVLGDYGSAYYYGVSTYTTAIFRSWFSLEEPETAVYLSAQLCIFVLFLIVLERGFRGRKKYQFNSESTYRMIKSTSNAYRQIMFILIIMIPISLGFILPLIQMLYWASITFVDVWSTPFLTIVWSSFYLSMITALICIFISLFLIFAAKWSRSHVIERLSSLPVMGYAVPGVVIAVGIMIPTLTFDKWLI…
##########################################################################################################################################################################################################
iron_aquisition-iron_transport	Mediterranean.fasta	TOBG_MED-669.fna__89147_24	FutA1-family-iron-binding-proteins	480.9	112	876	0	MKQTGVFLLLITPLFFGCAQPANEVNLYSARHYDTDIALYENFTKETGIKVNLIEGKSDALIERIANEGELSPADVLVTVDAGRLWRAEERGIFQTVKSDILDDRIPANLRQADGKWFGISKRSRVIVINAETEXPIXIXRYEDLADPALKGLVCMRSSGNIYNISLMASVLEVAGSEGAANWAKGVASNFARDPQSNDTGQIRAVASGECKVSIANTYYIGRLLASGKPEDKAVIDGIRVVFPNQSDRGTHVNISGAGVVASAPNKENAIKFIEYLTSDEXQRIFAEGNNEYPVIGEATGPISTLGSFSEDQISASILGIRQKEAVEIFDQAGWL*
iron_aquisition-iron_transport	Mediterranean.fasta	TOBG_MED-669.fna__89147_26	FbpB-FutB-family-iron-permease	207.6	118	876	0	MKNQYGETAAKTPLIGLTASLFSLPVLIPLAVVASSFLSLDWSTWRXLFETVLGIYLVNTVLLMAGVAALSLILGLSTAWVVTQYEFXXSKXISLFLILPLASPAYVIGYVYAELLEFSGPVQSFLRELWGWSVGDYYFPAIRSLPGAVLVISLVLYPYVYMLARSNFTSQXGAXXXXARXLGSSSTRIXMEIALPLARPALVAGXALXLMETXADYGVVEHFGVPTFTTGIFRXWFSMGEYXXALKLAGFLFLMVFVLLILELNGRKGSVANPTSLVSSYRKKRLKWYVGIFPMTFCLMPILLGFVIPVGYLVSLAVANSDSLSALRFLSFAWNSFSVATVAAILCCIGALALAYIDRNLSGRISSSLVRLSTLGYALPGLLLAIGLIGPLTWLDKSI…
##########################################################################################################################################################################################################
iron_aquisition-iron_transport	Mediterranean.fasta	TOBG_MED-695.fna__132244_11	FbpB-FutB-family-iron-permease	216.1	118	877	0	MFSSFYDNAKIDKKWSLLTIAIVLLLGAPLLTILLKLFSGPGESWEHIKEYLLLDYLLNSLFLMFACSIFTLILGVIPAWLVSAYSFPFRKLLQWLLILPLAFPNYLTAYAYAGLFDYSGIYERIMVQIFNLDHVSHIDIMGIWGLAWVMSFSLYPYVYLSARSFFSHQSHGQMSAAKVLGAGRFKAFYSIVLPLARPAVVGGLLLVVMEVLGDYGSAYYYGVSTYTTAIFRSWFALEEPETAVYLSAQLCMFILFLIVMERSLRGGKKYQFNSEGSQELIKKTPKSHIQAIFMLVTIIPISLGFILPLIQIIYWASITFHEVWSTSFLSIVWSSFYLSMITAFICICISFFLIYAAKWSRSLIIQRLSTLPVLGYAVPGVVIAVGIMIPTLIFDKFLV…
iron_aquisition-iron_transport	Mediterranean.fasta	TOBG_MED-695.fna__132244_12	FutA1-family-iron-binding-proteins	494.5	112	877	0	MNKYLIALVHIGCFLFTSCMPQSNKEKAQGQQQEVNVYTHRHYAPDQELFTQFEKEFGIKVNVVNASADELMLKMENEGAQSPADVLITVDAGRLQRAKEKALLQTINSEILTNNLPDHLRDVDGYWFGLTKRSRVIVYAKDRVTQDQLSTYEALTEDQWMGKILIRSSGNIYNQSLMASMIANLGEEVAAQWAAGILRNMARSPKGSDRDQMKAVAAGVGDLAIVNTYYVGKLLTSPDSLERAVGQQMGIFFPNQKGRGTHINVSGAGVAKYAPNKANAIKFIEFLSSEAAQEIFSSSNFEYPVNPKVNPSPLLQSWGIFKEDKLSLSTLGALNKSAVLLFDQVGWK*
##########################################################################################################################################################################################################
iron_aquisition-iron_transport	Mediterranean.fasta	TOBG_MED-789.fna__87347_5	YfeB-family-membrane-proteins	57.4	50.9	878	0	MDYLSLKNVTKKFGKEKTFALNQVSFDATKSEIVGIIGSSGSGKTTLLRIISGLEIPQSGKIVLNDNILNDTSVFVAPENRNCTLVFQDYALFPHLTVLENINFGKNTSLKPANVKKLLEIAKIKDLISRYPHEISXGEQQRVALIRXMAXNPNLLLLDEPLAXLDXELKEGVRSELMNIFTETDTXVLFVSHDIEDSMKMADKLVVLNKGEVEQXGTPMEXYSHPXNRYVAMLLGKTNLIPRTFMKSAEDYFIDDLNNIEVISVRPNQFIIDKPESTNDSPKFTGKISSLSEMGSFIEVVLSTGNLDLLIHFPFDSKVNKXEEITVSISNXDRI*
iron_aquisition-iron_transport	Mediterranean.fasta	TOBG_MED-789.fna__87347_6	FbpB-FutB-family-iron-permease	210.0	118	878	0	MQEIFNFLRREVYFKINRWTLSTLLIGVFISLPIFIVLLNLTDSTENWEHLKDNTIGIYLKSTFILVFGTSVLTIIFGVSTAWMVTNYDFPGSRFFNWALILPMSIPTYIAAYSYFDVLEYLTPMLIWIRDNFGQDQMSLFNEIFVYFTIIVVLSSVLYPYVYLLTRASFLNQGTQFIDAARTLGCKQRLIFWKVGFPLARPAIFSGVSLVIMETLNDYGAVKHFGIPTLTSGIFRTWMGMNDITSALRLSSYLVIFIVMVLLLEKWLRQGARFDDKSGFKIESDKQKIQTAQYLIPFICCIIPLSLGFLIPVIRLSTWGYENIKVAFNVTFLKIIINSMGLALFSSLLVGFIAIILVFSERYFKSTILRLTNRFASFGYSLPGAVIAIAMLLLVGHFT…
iron_aquisition-iron_transport	Mediterranean.fasta	TOBG_MED-789.fna__87347_7	FutA1-family-iron-binding-proteins	492.0	112	878	0	MAFKTNNGIFIKLLFIVLCKPLFSDINVYSHRHYESDKILFKKFTEETGIKINVIKGSADQLIQRLVSEGANSPADILLTVDAGRLERAKSAGILQPIKSEKLTKNIPNEMRDEEGYWFGLTVRSRVIIYSPDRVNIDELSTYEELINPKWKGRIVARSSNNIYNQSLLASLIIANGRENALSWAKGVRKNMARSPRGSDRDQIRAVASGLADVAIANTYYLGILANSSKKADREVATKVSVFFPNQKGRGSHINVSGGGVTASSQNKDKAIQFLEFLSNSESQEIFGKVNHEYPVRIENNKSGLLRSWGRFKADKVSLSLLGKENSEAVKLFDLAGWE*
##########################################################################################################################################################################################################
iron_aquisition-iron_transport	Mediterranean.fasta	TOBG_MED-586.fna__41218_5	YfeB-family-membrane-proteins	63.0	50.9	879	0	MLSIHELSKSYNKEDILINFNLDIKSREIVSVVGSSGSGKTTLLRLISGLVLPDNGKIILNNKIVNDKDVFVPPENRDCSLVFQDYALFPNMSMRDNIYFGKNSNQNKERVEKLIRVTKVEKILDKFPHECSGGEQQRIALVRSLAINPSLVLMDEPLSNLDYNLKSNLRSMIRKLLKKFKTTAVIVTHDIIDAMEMSDEIIVIDKGNVIQKGPPDEIYNNPISKKVALLFGKTNFIPLKMVPDSKNYFFDDETKESWISIRPNQFIIYDEITQYKGKIYIGKIKSVKRIASELKLELKCDNLLLNISLNTLTELFVGQELKVIVP*
iron_aquisition-iron_transport	Mediterranean.fasta	TOBG_MED-586.fna__41218_6	FbpB-FutB-family-iron-permease	178.1	118	879	0	MKYIYKYLKSEILFSXNIWNFLSILXSLLIFLPIFFIITNFXXEXENWLHIKENLLINYVFSTLYLXIGVGIXSTIIGVGSAWLVTCYDFYGRXYIEWLLVFPMTIPTYIAAYXYYDIIEIFNPFFIWSRNNIGLQQTILIESVFIYLIVIILFSFVLYPXVYLSTKASLMXQGXRTIEAANTLGIPTNKLLRKVIIPIIRPAIIAGASLVVMETLNDYAAVEYFGISTLTIGIFRSWFGMNDIASALKLSSFLXIFVFIILXFEKLYRKGAKYNNEGGKXSLRRINIKKRKQYIIIIFCLIPFTFGFLIPVMRLITWMLKSDFSLNDFNLLMIAFNXIMISIVSSIIIVLXAYLINXIKNYFNXDXCKKINQLAILGYSMPGAIIAIGMLKLNSSINE…
iron_aquisition-iron_transport	Mediterranean.fasta	TOBG_MED-586.fna__41218_7	FutA1-family-iron-binding-proteins	495.3	112	879	0	MLKNIFKQIIPFICYASFASADINVYTHRHYESDKVLFKSFTKLTGIKVNIIKGSADQLTQRLQSEGKNSPADILLTVDAGRLTRAKNLGLLQPIKSDKLIQNVPENMRDSENYWFGITVRARVIVYAKDRIKSTELSTYEDLANPKWKGRIVIRSSNNIYNQSLMASLINVNGTENALKWARAVRNNMARKPRGNDRDQARAVASGIADLAVMNTYYLGLLENSSDKADREVAKKLKVFFPNQNDRGTHINISGGAVTSSSKNKKEAIKFLEFLTEKENQKIFCNSNYEYPLDYKRTTDETLMKWGKFKAEDINLSILGLNNTEAVKLFDLAGWE*
##########################################################################################################################################################################################################
iron_aquisition-iron_transport	Mediterranean.fasta	TOBG_MED-855.fna__8130_1	FutA1-family-iron-binding-proteins	477.2	112	880	0	MNLKTVVSFVLGFFWLFMGSVFAAEVNVYSARGEDLIKPALDQFTRDTGITVNLITENASALIRRIESEGVNSPADVLLTVDAGRLYRAKEADIFQSIDSEILKSRIPVAYRDIDDKWFGLSLRSRVIMYDKSRVDASELSSYEDLANPKWRNEICIRSSSNIYNQSLLASLIAHVGAGAAEEWAQGLVANFARSPQGGDRDQIRAAIAGQCKLAVSNTYYLAGMLISDVEADVEVAKQVGVFFPNQAGNNESERRGAHMNVSGAGVVKTAPNKAEAIQLLEFLTGDFAQKFYSEVNNEYSVRSDIPVSDVLRGFGDFKADSLNLDTLGRNNESAVRMADRAGWR*
iron_aquisition-iron_transport	Mediterranean.fasta	TOBG_MED-855.fna__8130_2	FbpB-FutB-family-iron-permease	236.7	118	880	0	MKISNSSSEPAKIIGRXHKALTSQASLWSISVWLLSLIIALPIIVVFASIFLPSEDVWQHLIDTVLGVYISNSLLLMTGVSAGVLLIGILPAWLVTFYRFPGRSILEWALLMPLAIPAYIIAYTYTGLLDVAGPLQSLLREGFDMRYGDYWFPEVRSLPGAIVMLSLVFYPYVYLLARAAFLEQSAAALEAARSLGCSQLKAFTQVGLPLARPAIVVGLSIALMETLADYGTVQYFGIPTFTTGIYRTFNGLGSSIGATQLAALLMIFILSLLLLEGYSRRKSAVFETGYRRLASRERLLGSRLVICYFVCVAPVLLGFVIPFTQLVVWALVTFENIFNASFFQLALNSLILAFLTAFFALMLALFVTYAKRLYGGFLNEASIKVLSLGYAIPGVVIGL…
##########################################################################################################################################################################################################
iron_aquisition-iron_transport	Mediterranean.fasta	TOBG_MED-810.fna__6462_7	FbpB-FutB-family-iron-permease	234.2	118	881	0	MLRKPTTSIVWPAGALLIAVPVSLPILMLLWAALGPGGESWAHMRDTVFPTYLANTVQLMLFVAVLSTVIGVLTAWLTVHYDFPLRRMLVPALALPLAAPAYVIGYVYADLLEFSGPIQSAIRDWLALSPQRSVLPNIRSLPGAAGVISLVLYPYVYLLARGSFAQQSSTLYEAARALGSNRLRVFWRVALPVAWPAVVGGLALVLMETVADYGVVEHYGVPTLTTGIFRTWFAMGETSAALQLAGWLFIVVCLLVVAEQFARRGQRFNPVGRQRQSTRHVLTGWSAWLAFTLCFMPVLLGLIVPIAVLAGMALSDGETPFSAAFLALVLNSAWVASVAALLCAGAALWLAYAERLHPNGWVRGSVRVATLGYAVPGLVLAIALMVPMISVDKWLATLL…
iron_aquisition-iron_transport	Mediterranean.fasta	TOBG_MED-810.fna__6462_9	FutA1-family-iron-binding-proteins	482.8	112	881	0	MENCVQAPRALMTKRILKNLSTKLFCLFALITALTFPARATSDEVVNVYSARHYDTDMALYEEFTRQTGIEVNLIEGGSDALIERIRNEGEFSPADMLITVDAGRLWRAGENDIFQAIESKVLNNRVPQNLRDPQGFWFGLSKRVRVIAFNKAAGLPVTVTRYEDLANPALTSSVCMRSSSNIYNLSLMSSIIEAHGARAAEDWARGVVANFARAPQGNDTAQLRAVASGECGITVANTYYVGRLIGSDDPKNNAITDALTIVFPNQGDRGAHVNISGAGVTRYAPNKENAIRFLEYLTSDFAQRLFAEGNNEYPIVGPTSGPVASLGPFEEDTINSAVLGQRQAEAVRVFDRAGWQ*
##########################################################################################################################################################################################################
iron_aquisition-iron_transport	Mediterranean.fasta	TOBG_MED-648.fna__62986_15	FutA1-family-iron-binding-proteins	491.8	112	882	0	MMKKHLKNLVILHILSTFLLGELNIYTHRHYESDKILFKSFTNQTGIKINVIKGSADQLIQRLKSEGKNSPADVLISVDAGRLVRAKTLGLLQPVFSDALDQNVPKLMRDSENYWFGLSVRARVIVYAKDRIEEKELSTYEDLADPKWKGRLVIRSSNNIYNQSLLASIIEHNGKRKATKWARSVKRNMARKPRGNDRDQARAVANGVADLAVINTYYLGLLANSLKKEDREVASKLKVFFPNQDNRGAHINVSGAGLTASSKNKKEAIMFLEYLTKLENQKIFAESNFEYPLEYQNADSEIFLEWGSFKADKLDLSILGKNNLEAVKVFDIVGWE*
iron_aquisition-iron_transport	Mediterranean.fasta	TOBG_MED-648.fna__62986_16	FbpB-FutB-family-iron-permease	199.3	118	882	0	MNSWNFLSILITLMIFLPIFLIIYNFNIESDNWAHIRENLLGKYIFSTLYIVLGVSVLSTIIGVGSAWYVTCHEFRGRKTLEWILILPMTIPTYIAAYAYYDILELLNPIFNWFRINIGIKETMMVESFLIYLIVIILFSFVLYPYVYLSVRASLLISGNRLIESAITLGLPSNKIFKKLILPSTKPAIIAGLSLVIMETLNDYAAVEYFGISTLTIGIFRSWFGMYDMASALKLSSYLILFVFSILITEKIIRGKERYNNINGSQNTFSKIPVKNKKIFLVFILCFTPFIFGFLIPFVRLLTWLLYSSFNFEDMNIVQISFNTIFISLIASLSIVCIAFTINFVKNYFNNRIVRKISELAILGYSIPGAIIAIGILKLNSHINTSFNILIIGSVFGLV…
iron_aquisition-iron_transport	Mediterranean.fasta	TOBG_MED-648.fna__62986_17	YfeB-family-membrane-proteins	57.4	50.9	882	0	MVEFENIVKYYGKQRVLNGLSLSIGKGEIVSVVGSSGSGKTTLLRILSGLEIPELGNIILNDAVVNSSDIFIPPEKRNCSLVFQDYALFPNMTMLENIYFGEGSKNNKEIVSELIHVTKIEKILNKYPHECSGGEQQRVALVRSMATQPNVILMDEPLSNLDFHLKSKISLMISEIIRRYTTTAIIVTHDIMDAMKISDRIIVIDNGIILQDGSPKEIYDSPISKLVARYFGETNFIPLELYPESNHHIIYSNDEEPLIHVRPNQFQLFSQKNSKGKLIIEGKIKSVKNIASDLHIFLECQDIHLDIHLILSVEKDLKIGKILKVMA*
##########################################################################################################################################################################################################
iron_aquisition-siderophore_transport	Mediterranean.fasta	TOBG_MED-653.fna__MHASMcontig_313974_184	PvdT-family-siderophore-export	617.5	175	885	0	MDTTTTTLDPVISLEDVRRIYGSGEAEVRALDGVSLKVYPGEFIAIVGQSGSGKSTLMNILGCLDRPTSGSYEVNGRDVADLDNDELATLRRESFGFIFQRYNLLTNISASENVEIPAIYAGLSLDERRDRAEELLETLGLGGRGGHKPGQLSGGQQQRVAVARALINDAEIILADEPTGALDSGSSAELLNLLVEMHLKGRTIILITHDPKVAERAERVIEISDGKIIHDDGANPLAGEKVTYKRSGKSPSVFVQIAESVKMAFRSLQANLFRTALTLLGVVIGVSAVVAMLAIGEGSQREVMARFESMGSNLLFVNPGAPGTRMRGDAIATLTIEDAEALAELDNIVASVPSRSGNQTLRVGSNDYRTSIQGVNEDWPLAQTRGLQSGAFFTEQDVT…
iron_aquisition-siderophore_transport	Mediterranean.fasta	TOBG_MED-653.fna__MHASMcontig_313974_185	PvdR-family-sideropore-export	246.7	61	885	0	MARKKGGLPWLVILPVATIIAAGGWYAYSSMSASESTVYETANVTRGDLEISISSAGTVQPDETVEVGAQVSGLLEELLVEEGDLVEEGQLLAQIDATIAETSVESQRAQLRSLNASRRQQEASLDLARSEANRAELLFEADAISRADYESAQANLAVEEAQLESIDAQIAQQNSSLQADLAELEYTRIYAPISGTVVSVDASEGQTLNANQTAPTILSIADLTDMTVETDVSEADVLSVYTGQPAYFTTLGDSNTRWESFVSRVLPTPEVVNDVVLYKAILDVDNPDGLLRTDMTTQVFFLTGQAENALLVPIAALQGRAPMRDLPEDVAANAEAARRGPPPAFAAALEENPDATRDMVLVMEADGTIRPQPVLVGLQTRTQAEILFGLSEGQTVVTG…
##########################################################################################################################################################################################################
iron_storage	Mediterranean.fasta	TOBG_MED-653.fna__MHASMcontig_313974_353	PF00210-Ferritin_like_domain	120.3	44	888	0	MKGDPKVIEFLNKALKNELTAINQYFLHSRMLNDWGVTKLGKKEHDESIEEMHHADWLIERILFLNGLPNLQDLGKLMIGETVEEILQCDLKIEEIAIPLLRDAIEYCESVRDYVSRDLFCKILDNEEEHVDFIETQFELIKQVGIQSYIQLNSSPVTGD*
##########################################################################################################################################################################################################
iron_aquisition-iron_transport	Mediterranean.fasta	TOBG_MED-653.fna__MHASMcontig_313974_454	FbpB-FutB-family-iron-permease	211.9	118	889	0	MSASKAIPIKTTTEPQKHLRKALLAAALIIFSALLILPIIGVVIGAFGESDGTWTHITETVLLDYLFTTLAVLMWVGVLTTLVGTGAAWLVTSLEFPGRRTLEWMLVLPLASPAYIIGYVYTDLLDFAGPVQSFLRSLTGWEAHEYFFPPIRTLEGAGIVLAFVLYPYVYLLARSAFLNQSQTRFAAARSLGASPLRAFWSVALPAARPAILGGLALTLMETAADFGVSDYFGVTTFSTGIYRAWYGMGDPVSALRLAGFLLLIVAILLFAEQRFRPSHTSNDIARDTLVTRMRPGKLIQTLAFVGCLLPVFIGFIAPVARLIWLAAGDVARNGMPEIIDYAVHSVSLSVTAAIITLALSLVLAYAQRGRSRNDKHRVTGAATRLATLGYALPGTLLAV…
iron_aquisition-iron_transport	Mediterranean.fasta	TOBG_MED-653.fna__MHASMcontig_313974_455	YfeB-family-membrane-proteins	65.1	50.9	889	0	MLMTLILDNVSHSYGDAPTFRDLSLAVAKGEVVSLLGPSGCGKTTLLRLVAGLERLKGGEISLEGEVIASAAYHPAPEKRPVGLVFQEHALFPNMSVADNIEFGLKSLAPAERHQRRGALLEMVGLSGYDDRKPGTLSGGQQQRVALARALAPAPAVMLLDEPYASVDIMLRRELREAARLLLKEAESASILVTHDPEEALEMSDKIAVMAKGQILQLGTPDEVINTPVDVEVAGLFGDAQRLMGHMEGDEFVTDGGRFSLSKTDLRPEADALVSDLIIRPSGVRFEPSQTGDWVVRDVRYRSTGRVIFVSPVDKPGIHYVRVDAEMDELPERGVRGNLSLRRRNAFLFAKKSQ*
iron_aquisition-iron_transport	Mediterranean.fasta	TOBG_MED-653.fna__MHASMcontig_313974_456	FutA1-family-iron-binding-proteins	479.3	112	889	0	MAYRSFLPVILSLGLVACGGSSTEEPSGSASAAPPQDAGFVNVYSARHYDSDKALYEQFEQETGIQVNLLEGESEQLIQRLVNEAEFSPADLLITVDAGRLWRAVENDVFQPLDDELLQSRVPEEFRDGDGLWYGFTKRARVIVYNKSEGLPEGLETYEDLADPAFQGQICMRSSSNIYNISLLASMVERDGEDAAQEWAEGVVANFARPPQGNDTSILRSIAAGECSISLANTYYIARFAASDNPELREVYDNIGIIFPNQGTSGTHVNVSGGGLTQYASNRENAIALLHFLTRPDIQQAFSAGNNEYPINLEAETAPQVTALGSFEEDDLHVTALGTNQATAVRVFDRAGWR*
##########################################################################################################################################################################################################
iron_aquisition-siderophore_transport	Mediterranean.fasta	TOBG_MED-653.fna__MHASMcontig_313974_617	FpvD-family-siderophore-transport	98.0	40	890	0	MPNCQLLAGVRFLPASFENGTGLRRCILAGYHAKLGIVSATPSDCPLAKHLSLTEIARMASPPVLSLTDVRLTFGGKSVFEGVTFSLGSSDRMVLVGRNGAGKSTLMKIIAGRIEADAGEVWRQPGVRALYLAQEPDLSGYDRLVDYAVADLPAIHKDDHHIAESELMALGLDPEADPAKLSGGQKKRAALARAFASDPDILLLDEPTNHLDIPAIEQLEGRLASFRGAILVVSHDRRFLEGISNSCLWLRQGTVRKFSGGYEKFDDWSADVEAEEEKALDRLNTQLKAEQRWLERGVTARRKRNMGRLRKVMDMRAERQARKTGLNEIRATSDMTLETAESSGKRVIEARKISKVFSTPAGDLPVVQDLSIRIQRGDRIGIVGPNGAGKSTLIKLLLG…
iron_aquisition-siderophore_transport	Mediterranean.fasta	TOBG_MED-653.fna__MHASMcontig_313974_619	PirA-family-siderophore-receptor	88.0	75.3	890	0	MKIKIATALASVSSFALMSGASFAQEEGTARQETVVVTGSRIPTDPNLVSSVPVQSVDSDDIRMSGELNLADIVNDIPALISSTTGENTTSSGSNALNLRGLGSERTLTLVNGRRHVAGFRGSQAVDVGTIPRALVESVEVTTGGASAVYGADAVTGVVNFILKDDFEGIEATGQYGVSGQGDADTFSFDITMGDNFDNDRGNIVFTASIERDSGLTYGDRDWSRDNGVDSLMANPALRFQPGELNADTPNFNSIYGSYGGRIPSADDPALDGLALTEAELALIARAAGAPARAIVSDPSYWLTANEGLVAPAFGGRGTNYIDANGNGVPDCQESFSGQIGYLAGCWVTNPDGTISVFQDGLIADGSFLGSGGMGARAAFNQDTLFPATDRNVINLNGH…
##########################################################################################################################################################################################################
iron_aquisition-siderophore_transport	Mediterranean.fasta	TOBG_MED-653.fna__MHASMcontig_313974_663	PirA-family-siderophore-receptor	97.8	75.3	891	0	MSDRKLNARDLLKGVALSVVLMAPAAYAAEPEEPEELRADEVTVYGTSNPIPVFEYPGQVSVVSRDEIESLIPSSPSDLLRDVPGVEFSGGPRRTGEVPSIRGLTGENVLILLDGARQSFISGHDGRFFLDPELINTAEVVRGPASALYGSGAVGGVLAFETVDAADFLREGESFGARMRAGYQSANEETFGSFTVFGVQGGFDGLASLTLRSSGDIELGSGALLPSDDEIESGIVKLGYQFTDALRGEFSWQGFSNSAIEPNNGQGTGSSGDDTLDRDVEKDIESDTLRAGLYFDPQTDWIDAQLTVYQANNAVDEYDPTIPRYFGREIETTGFSARNASRFEMFGLDTVLTIGGDWYEDEQTGSDTDTTDGTRGGVPNASSEFTGIYAQLETRVEQP…
iron_aquisition-siderophore_transport	Mediterranean.fasta	TOBG_MED-653.fna__MHASMcontig_313974_667	LbtU-family-siderophore receptor	145.1	25	891	0	MKISHVLVGSASAIALSCSAFAFAQEAEAPAPQERESAVSRVLQTVTVSATKKSDVEDVQSVPVSVTAYNSDTLDALNVRDLESLSYSSPNVSLDDAGTSRGTANFAIRGLGVNSSIPSIDPAVGVFVDGVYMGLNSGLVLDLFDMESVEVLRGPQGLLFGRNTTGGAVLITTSNPTDDFTARARVTYETPIDDDRGAGNTIIQGIVSGPLIEGRLNGKLSVFYNGDEGYFQNLANGENHGEAQSYIVRGALDWFPTDYISNLFKIQYGDGRSDGPSGQNRGLFERDTFDFSINYPGFATSENTFISNQTTVDVDFGNGTITNIFGYRSLNNTTGGDIDSTPLTLFHSDTELEAEQISNELRYNGRFGDIDLTTGLFYFEQEVGYTEARVIPASSAATF…
##########################################################################################################################################################################################################
iron_aquisition-siderophore_transport	Mediterranean.fasta	TOBG_MED-653.fna__MHASMcontig_313974_753	FpvG-family-siderophore-transport	58.0	18	893	0	MSSTLWPKVSSAFVDRSLTAHSLMGLVISAILYIVCVSGTVAVLEDEFGWWERADTPAVTEVTPAAVQNAIDHVVATQPESEHVLLYLPRENWPRFVIGGDDGLETANANGEAVAGYDTAWNEFLIHLHYYLSIPEDLPGLPENFGLGMIIVAIFGVMMVGMSISGLLAHPRIFRDAFRLKREGQQRLVQADIHNRLSVWTLPFNIIVAGTGALIGLFVVIALVMSLASYGTPTGLTDAVFGSEGEIDRTPAPLADGPAALATLATLEPDARPFLLVIEDPGTVSQMVEVIAEIPDRLVYSEPYMFSADGELTEVEGNTDGPAGQQIFNSVYRLHFGDFGGTAMKIAYIVLGTLLCIMVATGLNIYFLKRAEKGRPQPKLASAWSALVWGTPFLMAFTL…
iron_aquisition-siderophore_transport	Mediterranean.fasta	TOBG_MED-653.fna__MHASMcontig_313974_755	PiuA-family-siderophore-receptor	171.4	101	893	0	MYSQWLKTSAGALALTALLTASHGAYAQDASATSTEDAEARQETVTVTGSVDAFGATKTDIPIVETARSVSVEPEDVFIERGALNLSQTVSYVTGVTAETYGFSTRGDWVSSRGLSIPRYRDSIQELFGSYNTTRVEPWTVEQVEILRGPASVLYGQGSPGGLLNVVSKTPEEDFGGSLAAELGNFERYQIAGDVTGPVPGSDGQLLYRLVGLYRNTGSQVDYVDEESGVFMPSLTWIPSEDTRLTIIGIHQDTKGDVAAQFIPVEGTLFPHNVTGEYIDQDVYAGEPDFNFFDTKSDQITLLGEHRVNDVWNIEATALWRSGEADYQQAWPTFTGAGQSRYLNQYFGAPLFTETTVARTFYAADNTSEQYALDLRARADFTTGSLTHNMLMGAQYQDV…
##########################################################################################################################################################################################################
iron_aquisition-iron_transport	Mediterranean.fasta	TOBG_MED-655.fna__41004_5	FutA1-family-iron-binding-proteins	484.6	112	894	0	MKTFFNSYNSILKLSSVALAFSFLPVNAQEVTLYSHRHYEADDKLYEKFTKATGIKVNVVKASADALIERIKAEGKESPADLLIAADAGRLVRAQDAGILQSATSSKLDKQVPKNMRDEAGHWYGFTVRSRVLIYSKDRIKPSQLSTYEDLADPKWKGKLLARSSSNIYNQSLLASIIANNGKLAAAKWASAVRKNMARPPEGSDRDQMRAVAAGIGDVAIANTYYVGLLVNSSNPKDREVAEKVGVFFPNQKGRGAHVNVSGGGVVKWSKNKANAIKLLEFLTGSEAQNQFPVTTYEFPLEVSSTDSPLLKSWGKFKADSLSLSELGKLNSEAVKTFALANWK*
iron_aquisition-iron_transport	Mediterranean.fasta	TOBG_MED-655.fna__41004_6	FbpB-FutB-family-iron-permease	182.9	118	894	0	MPKGXPNINNQRFSSFWWWFSAXFIXVXLFXPLTVVLSSLFKSPGEGWELISDYLLVDYLLGTLIMTFGVGLTVLFLGVGSAWIITVWDFPLKKFFSLALMMPMAIPTYVMAFGYSFVKYDIRDPLMLFIKGNWGAVIMSQCNEIFNYGLAILVLSFALYPYVYIAARVGFSEISGTYIENSRLLGRGLFRSMFSVGLPLARPAIVGGLLLAVLEVMNEYGAMTYYGIETLTTGIFVSWTDLGDKDSAIRLAAVAMVFVLAIIVIERLLRGRAKFHAHRSSSNNFSGPTRTVVGSTMAFFSCFILFIFSFALPIINLSIDTFRGWEKSKLTHLIQGPLIDSFIVSSIGCVGIVIAALVISYAARLFPTIFMKFITKLCMLGYAVPGAVVAISILVYFSG…
iron_aquisition-iron_transport	Mediterranean.fasta	TOBG_MED-655.fna__41004_7	YfeB-family-membrane-proteins	77.7	50.9	894	0	MARSLRVQDITKVFPRSNRPALKEVSIALSDGEIMALVGESGSGKTTLLRIIAGLANPDSGVVEINNEVVWSLGSKTKLPEDRNIGFVFQDYALFPHLNVKNNILYGLHKLHPKSEXVKRLTEIIXLTGLENLEERFPHELSGGQQQRVALARALAPKPNXILLDEPFSNLDPVRKDSLRDELRSVVKESGVSALIVTHDTRDALSVADTLAVLKEGKLEQVGSPERVYFHSTSEYTASLFGKVNRIPCQLFKGEGAXSESTDILVRPADLEITKXPSSDVHIVGKVISTNFRGDFHEVTLECKEGLPESESVTHVSIYVGPERNLKLGDTVTVRRLRR*
##########################################################################################################################################################################################################
iron_aquisition-iron_transport	Mediterranean.fasta	TOBG_MED-806.fna__99944_35	FutA1-family-iron-binding-proteins	490.3	112	895	0	MLFRNSRKLVTLNFLITFLLGDINVYTHRHYDADKKLFAKFTDLTGIQVNVIKGSADQLIQRLQSEGENSPADVLLTVDAGRLVRAKKLGLLQPISSEKLIRNVPEIMRDAENYWFGLTVRARVIVYAKDRVNENELSTYEDLAKPKWSGRIVIRSSNNIYNQSLMASLIEANGTKNALEWAKLVRKNMSRKPRGNDRDQAKAVASGVADLALVNTYYIGLLANSSDKADREVAEKLNIFFPNQNGRGTHINVSGGGITSTSKNKIEAIRFLEFLTESENQKIFSKGNYEYPLDYKNINDHFFLKWGKFKADDMSLTILGERNSDAVKLFDKAGWE*
iron_aquisition-iron_transport	Mediterranean.fasta	TOBG_MED-806.fna__99944_36	FbpB-FutB-family-iron-permease	146.5	118	895	1	MLLNFLIKRVGNKKVFYKAMKKVTKYFKNELLFKMNGWNLISIFISLVXFMPIFLIVYNYNFQSENWLHIKENLLFRYLSSTIYLVLGVCVLSTIIGAGCAWFVTCHNFYGRKYLEWILILPMTIPTYIAAYSYYDILEIFNPFFNWTRKNVGIKETIMIESALIYLIVIALFSFVLYPYIYLSARASLLIQGSRLIEAANTLGTSTDKIFSKVXLPIIRPAIIAGSSLVVMETLNDYAAVEYFGISTLTIGIFRSWFGMNDMXSALKXSTYXITFVFLFLVXERFYRRKEKYNNTXANKHSXNXINLGRKKSIIVLIFCXXPXLXGFLIPVGRLFTWLIRSNTNLIDXNXGIITFNTFLISIIXTIIIXFFAXVXNFSKNYFNNDILKKIXXIXTLGY…
##########################################################################################################################################################################################################
iron_aquisition-siderophore_transport	Mediterranean.fasta	TOBG_MED-624.fna__15739_288	TonB-family	29.7	24.6	898	0	MSRVRFALAALAVGALAPVANAQLSNDALGAFNTAVQSGDNGAIISASTALMDNAIANPSDPNATVAAYEAALKLCERQACESALRGAEFTTRQPDTGAHPLMSDRELLRAYAEFATDSDGSSRRGLREALEAVRDRDPSYLSMRAGHALYSEFVRRGDWRDAWRIASSEADHLYPVRSVVSEAYYGARQNAAVSFFYSEQTRESHELIARWNAETAQAVSQVVDAGYAAPEWLEANYWQSEALLRLADYWFYSYDTDNSLASMRAQGRRIQPMTDAQRERVYAEYPLAIPEELFFFSIPEDQLPFCRGELIQEPELEYPNSITNFWAGVGVVYIKLHFEEDGSVNDVELLASIPASSDFEENTLETARQWHYEVAADEERENCRLSLYPYDYNVVFYI…
iron_aquisition-siderophore_transport	Mediterranean.fasta	TOBG_MED-624.fna__15739_290	LbtU-family-siderophore receptor	119.7	25	898	0	MRRLLQSVSVVAFASATAAGAFAQDAPAQPEDRRLQAVQVTATKREESAQTIPVTVTALGEQELESLGVSNFNDYLVQLPGVTAGGSGPGQNTIYIRGLASTTPNLTTAGVAGLAPNVALYLDEQPVSQPGRNLDVYAADMQRVEVLSGPQGTLFGASSQAGTVRLITNKPSLDGFEAGFDASTSFTEGGEMSNSVEAMINIPVTDNFALRGVVYTDHAGGYIDNVPGTLNARESARFREATAVRENGTVVGANRAGFQAQGTVAATDAYLAGVTFIDADNATIAEDDYNDATYNGFRLSGYYEFNDDWNLLVAHSQQQLEADGVFYDDPDLGDYEVTRFTEDELDDSYHNTAWTLQGRLGMLEAVYTGAYTERTTDQVVDYSDYLFVGQYLPYYICDG…
##########################################################################################################################################################################################################
iron_storage	Mediterranean.fasta	TOBG_MED-624.fna__15739_376	PF00210-Ferritin_like_domain	127.5	44	899	0	MKGDPKVIEFLNKALKNELTAINQYFLHSRMLSDWGVTKLGKKEYEESIEEMNHADWLIERILFLGGLPNLQDLGKLMIGETVEEILECDLKLEHNAIPLLRDAIEHCESVRDYVSRELFCKILDNEEEHVDFIETQFDLIKRTGIQNYIQLNSTAVTDGE*
##########################################################################################################################################################################################################
iron_aquisition-iron_transport	Mediterranean.fasta	TOBG_MED-624.fna__15739_492	FbpB-FutB-family-iron-permease	212.3	118	901	0	MNASKSIAIRPPSQTQNHLRRVALASLVFLIAALLTLPLFGVIIGSLGESDGTWSHLSETVLSEYVINTLALLLMVGVLTGSIGTVSAWLVTSIEFPGRKVVEWLLVLPIASPAYIASYVYTDLMDYAGPVQSALRGLMGWGADDYWFPAIRTLPGAGLVLSFVLYPYVYLLARSAFLNQSQTRFAAARSLGASPLRAFWSVALPAARAAILGGIALTLMETAADFGVADYFGVPTFSTGIYRAWYGMGDPVSALRLSGLLLVIMAILVMAERRFRPSQANNDIARDTVLRRMKPSRPLQWLAAFACIMPILIGFAFPVARLIYLAAGDIARNGMPQFVSFATNSVTMSVIAAGLTLALSLFLAYAQRGRTRNQKTGPMSAATRLATLGYALPGTLLAV…
iron_aquisition-iron_transport	Mediterranean.fasta	TOBG_MED-624.fna__15739_494	FutA1-family-iron-binding-proteins	478.8	112	901	0	MAHLKSASLALCFGLAACGGSSPDETTETFATPANAGVVNVYSARHYDSDHALYEQFEAETGIRVNLLEGESEQLIQRLVNEAEFSPADILITVDAGRLFRAVEADVFQPLDDELLQSRVPDYVRDPNNLWYGFTKRARVIVYNKSEGAPEGLTTYEDLADPAYQGEVCMRSSSNIYNISLLASIVERDGEEVAQEWAEGVVENFARPPQGNDTSILQSIAAGECGIGLANTYYIARFAASDNPELRAVYDNIGIIFPNQDGSGTHVNVSGGGLTQYAANRENAIELLHFLTREDVQTAFSAGNNEYPVNLEAELAPQVSGLGEFREDDLQVTALGTNQATAVRVFDRAGWR*
##########################################################################################################################################################################################################
iron_aquisition-siderophore_transport	Mediterranean.fasta	TOBG_MED-624.fna__15739_663	FpvD-family-siderophore-transport	97.4	40	902	0	MAAPPVLSLNDIRLTWGGKPVFEGVSLSIGPNERAVLVGRNGAGKSTLMKIIAGVIEPDEGDVWRQPGVRAVYLAQEPDLSGFDKLIDYAVGDLPAISGDDRHVAEAELMTLGLDPESDPAKLSGGQKRRAALARAFAADPDILLLDEPTNHLDIPAIEQLEGRLASFRGALLMVSHDRRFLEQISTSCYWLRQGKVRSYNRGFKEFDAWANEVEAEEEKALDRLNTQLKAEQRWMERGVTARRKRNMGRLRKVLDMRAERVSRKSSLNEIRATSDMVLETAEGSGKRVIEARGISKTFQTSAGELPVVQNLSIRVQRGDRLGIVGPNGAGKSTLIKLLLGELEPDTGSVKLGTNLEIAYLDQGRDRLDPNDTLWQALAPEGGDQIVVRGTPRHVASYA…
iron_aquisition-siderophore_transport	Mediterranean.fasta	TOBG_MED-624.fna__15739_666	PirA-family-siderophore-receptor	112.7	75.3	902	0	MKNGFLRSISAMAIGLAVAQGLAAQADDADPIEPAYGDTEERMLDNIVVTAAGFQQNIVDAPASITLLPAEELEQQRVNSLAEALRNVPGVDIGNGVGKTGGQSITIRGMPSDYTLVLVDGRRQNAAGNVTPNGFGDTSANFIPPVSATERIEVVRGPMSTLYGSDAMGGVVNIITRTPDEEFGIDLGVDATLQGDDDFGNSYNTTLYADGPVVPGQLAFAVRGRYFEREASELVFTDANGDPIEVSRRGPSPVEGTIWSAGGRLTYTPNDNHRIWFDADINEQSFDNSQGQLGTLGTRGYADELQFNREQFVLAYTGEILDGVLDADITRNTTETLGRVLPSDVAGTNRLAGDPRDLEATNTIYNGRFYRTVGQHTFTIGGQFWDAEMVDGVAAEPFS…
##########################################################################################################################################################################################################
iron_aquisition-iron_transport	Mediterranean.fasta	TOBG_MED-737.fna__87723_5	YfeB-family-membrane-proteins	76.2	50.9	905	0	MNSILSVSNLSKSYNNIFALNSLSFECNKGEIVSVVGSSGSGKSTLLKLIAGLEIPDNGKIVLKDKPINDESIFVKPEKRDCDIVFQDFSLFPNMTVDENIYFGKNAPNNKSMVGNLVSLANISDTLSRYPHQISGGQQQRVALVRALANNPSLLLMDEPLSHLDSALKEKVRGELLSILKKLDITALIVTXDAEDXLTISDKTIVLNQGRLEQVDTPRKIYKYPKSEYVARLFGKTNILPLKLMPGSKHSFKQKSSDNKMVSVRPHQLIIESXTNSSLPKIKGQITNIFNNGHSYNVEAKCEDLVFMAEIKNGSDLKIGETVTFSIELD*
iron_aquisition-iron_transport	Mediterranean.fasta	TOBG_MED-737.fna__87723_6	FbpB-FutB-family-iron-permease	220.0	118	905	0	MVIFSISSFSSNWDHITETVLVTYSMNTVALVLGTIFFTLLFGVSSAWGVASYKFPGYKIFKWLLVLPLSIPTYIAAYAYFDILDVFNPFLIWVRSAIGFEAMQLTNNLLVYLLTALVMSSVLYPYVYLLARASFESQGSHFINVARSLGHSGRAVFWKIVLPLSRPAIVAGITLVAMETLSDYGAVKHFGVQTFTYGIFRTWLGMGDLTSALRLAVILMIFTLGILFIEKRIRAQSRFSYKSATSSFEKIKVGGKKSIFPLVVCSIPVIFGFMIPFFRMISWAWFSKNYIAEISVFQLASNTLLVAIIVSVSTVLLSILLGFSSKYFKSKIIYTSNRLASLGYSTPGAVIAMGALILVGYLSDTFNILLSGTLFLLFFAYIVRFLAVAYQPIESGFEK…
iron_aquisition-iron_transport	Mediterranean.fasta	TOBG_MED-737.fna__87723_7	FutA1-family-iron-binding-proteins	477.7	112	905	0	MFKKFTEKTGIEINIVKGSADQLIQRLISEGENSPADILLTVDAGRLYRAKEVGLLQPIRSRMLYRNIPSSLRDPDNEWFALTVRARVIVYSKERVSQDDLSTYEDLASSKWKGRIAVRSSSNIYNQSLMASLIEANGKKKALDWAKAVRLNMARAPRGSDRDQARAVAAGIADIAIMNTYYIGKLASSSDPKDREVVKKVAIFFPNQKNRGTHINISGAGVTKSAKNKENAIKFLEFLSSAESQDVFGSINFEYPVKIANNKSDLLKSWGSFKSDKLNLSILGKRNSDAVKLFDKAGWE*
##########################################################################################################################################################################################################
iron_aquisition-iron_transport	Mediterranean.fasta	TOBG_MED-754.fna__139597_2	FutA1-family-iron-binding-proteins	460.1	112	906	0	MGSSTDSYNNELNIYSARKEALIKPLLDQFSENTGTKINLITGKGDSLIARLKSEGIYSPADLLLTVDAGRLYRAQRAGLLQPMISKTLNNNIPPHLRSADDQWFGLSIRARVIVYSRQRVSPDQLTTYKALAHPKWYGKICVRSSNNIYNQSLVAGMLASRGIEYTLDWLEGLVKNFARNPSGGDRDQIKAIAAGECDIALANSYYLAGMLSSANPVEVSAASKVALFWPDQNGLGTHINISGVGITKSSSNPDLATDLIVFLTSDASQKWYAQVNNEFPIRDDVELNDVLKSWGAFNANQVNVSELGRLNADAIMAMDRAGWK*
iron_aquisition-iron_transport	Mediterranean.fasta	TOBG_MED-754.fna__139597_3	FbpB-FutB-family-iron-permease	218.3	118	906	0	MPVLLIMASLLQPFSTTWQHLNDTLLTEYVFNTTLLVFGVGIGSLGLGVSSAWLSALCEFPGRRLLSWALLLPMAMPAYIIAYTYSGILDSFGILQITIRSFFGWDYGDYYFPQIRSLGGAICMLSLVLYPYVYLLARVAFAGQSLTTLESSRNLGRGPWNSFLFVSLPLARPAIVAGLSLAMMETLADYGTVSYFGVNTFTTGIFRTWHGLGELLTAAQLCAFLLLFVFALMLVERESRNKLRYYQNFAHKNKSIRLKKWHAVGAVTLLSFPIIMGFILPATQLAVWAINYWRNTQKAEFFDLLMNSIILAGVASVLCLIFALFLSYIKRRFGGQRELVQTEIVKLGYAVPGTVVAVGVMLPAGWLDQKVNELSVLWIDDSLGLLFSGTLGILLFAYL…
iron_aquisition-iron_transport	Mediterranean.fasta	TOBG_MED-754.fna__139597_4	FutC-family-ATPase	378.5	376	906	0	MNEQLVLNGVSIEYPDTNAVTDVSFALPRGEIGCLLGPSGSGKTSLLRAIAGFEPIRDGEIKLRESIISTPTFRKPPEHRSVGMVFQDFALFPHLTVQQNIGFGLIQTNKEQKAIRVREMLELISLHPLAQRYPHELSGGQQQRVALARALAPDPEILLLDEPFSNLDSVRRSQLAAKVRALLKRRKITALMVTHDQDEAFAMSDRIVLLDQGRVAQIGSPRDLYRYPESLFAADFIGAGNLINLEIDAAGILLNGWGKLSSQQWPEKIEGRIKLLIRPDLVVFDKTKGHPLHIVEKLFQGANYLYHLATADGQTVSCLAPNDVDHSIGDELPVRFRLDQAVVFKTETT*
##########################################################################################################################################################################################################
iron_aquisition-iron_transport	Mediterranean.fasta	TOBG_MED-712.fna__67828_64	FbpB-FutB-family-iron-permease	194.8	118	907	0	MEIKHVKNELLFKTNSWTFIAIXIGLIIFLPISEVFIQLFNTSESWPHLKKTVFSTYLINTIIXTIGTGXXSXLIGVFCAWVIACCEFPLKKXFEWALILPXAIPTYVSAYAXFDILELSNPXLIWVRENINLEXMQSLNSFFVYFFTILVLSSVLYPYIYLLTXASFLKQGNQLIEAGLSXXHNINEIFWKIALPMARPAVFAGXSLVIMETLNDYGAVKHFGIPTFTXGIFRTWLGMGDMSGALKLAAYLMLLILILLLIEKKARSRARYHENSSSNKPFKKIIXSRKKSIITIALCSIPFLFGFLIPVFRLSLWAFISQDVIRSISLLSLIKNSLFLSVAVSLLTVVLALLLVFSAKYFQSKLTSFTNRFAILGYSVPGAVIAMGILLLSAQINKI…
iron_aquisition-iron_transport	Mediterranean.fasta	TOBG_MED-712.fna__67828_65	FutA1-family-iron-binding-proteins	480.4	112	907	0	MIKNLNKYHFFLASLLILIVTAPISAQINLYTHRHYDSDKILFEKFTKETGIKINVIKGSADQLIQXMXXXGKNSPADILLXVDAGRLHRAKEXGVLQSINSKTINKNVXSEMRDPDGFWYGLTVRARVIVYAKDRINSNELSTYEDLATAKWKGKIAIRSSSNIYNQSLMASLIEANGXRRALRWAIGIRKNMARAPRGNDRDQVRAVAAGLADIAIVNXYYLGILANSKEKKDRDVFNKVSVFFPNQNNRGXHINISGAGIAKYSKNKSXAIKFIEFLTSPEAQETFGKVNYEYPLFIENNKSDLLKSWGXFKADKQNLSIXGIRNSEAVKLFDRADWK*
##########################################################################################################################################################################################################
iron_aquisition-iron_transport	Mediterranean.fasta	TOBG_MED-779.fna__80110_42	YfeB-family-membrane-proteins	55.3	50.9	908	0	MYLEIKDLAKXYNHNNPIIKKLDFSVKKGEIISFLGESGSGKTTFLKCISGLESIDSGTIKLNGITLNSDNVYVKPQKRKIGFVFQDYPLFPHLTLRENITFNLNKQHADNLEYMINLSGLEKLLDRYPHELSGGEQQRGCIARALIRKPDLLLLDEPFSNLDSNIKFSMREEIYKIVKETKXTTILVTHDXNDSMNIADRILIFKAGVLQQFDNPHSMYCEPVNCYCAKILGDLNQIEINXKTFYIRPEKLKIVKKSDVSVIVEKCFFQGKEXKIQGKYKDNXWHXFSQKPVELQXEIAVEFEXNXLIYXDSFCKNYFX*
iron_aquisition-iron_transport	Mediterranean.fasta	TOBG_MED-779.fna__80110_43	FbpB-FutB-family-iron-permease	199.3	118	908	0	MEIKKLFLIQNKRWIIGSLILASLVLFPIFALLLNLTKHQETSFGYLWETLLFDYTFNTFYLLIITSFFSLIFGIFPAWIISNYRFKGRQLLDLILYLPLAIPTYIMAFTYADILSFTGPIQTFLRNNFNSISNFFNQDYLQIEVLGIILALALYPYVYSVARVSFGLIGANYINLSKNLGLSKTKTFFKVMLPLSSPAIFSGLFLVIMEVLNEYGAVKYFGVNTYTSGIFRAWGSMGDVGAAIQLXMLLLITVLIFMYLEKKYHSKYKFYYSSNSKIQKTSVLDKRNYVISILICSLPFFLGFFLPFLFVVSNIFLVSNQIDFFDLLSLTFNSISVSTISSVLVIVFVLFFLIVEKFTKSSLNSYVSQVISLGYAVPGAVVGLGLIILFSKIDNYQST…
iron_aquisition-iron_transport	Mediterranean.fasta	TOBG_MED-779.fna__80110_44	FutA1-family-iron-binding-proteins	462.3	112	908	0	MRNIHIILIFASLIGCDYNEKKSSEVNLYSQRHYKVDEKQYENFTKKTGIKVNVIKANADELIERLKNEGENSPADLFVSVDAGKLQKGANLGLFQKVSSSVIENNVSNDLLDKNGFWIPITYRARIIVYSNDRVKKEDLSTYEDLSNKKWKGRILVRSSSNAYNQALMSSIVANLGSDVASKWSKAVVQNFARDPKGSDRDQVKAIAAGQGDIAIXNSYYIGLLLSSQKEEELNAGRSVSVFFPNQGDRGSHINISGIGLAKNSPNKENAIKLMEYLTSEEAQKTYVNNXYEYPANPMVKPSKIVQDWGEFKRDNLDLNNLGVYRDEALKIFDKTGWK*
##########################################################################################################################################################################################################
iron_aquisition-iron_transport	Mediterranean.fasta	TOBG_MED-952.fna__35549_3	FutA1-family-iron-binding-proteins	465.0	112	909	0	MKRVILFISTILVLSSCVETTKESDEINLYSQRHYKVDEKQYETFEKETGIKVNVVKANADELIERLKNEGDNSPADLFITVDAGKLQKAKDLDLLQKISSPIINQNVDIDLKDVNGYWIPITYRARIIVYSKDRVDVGELSTYANLTDKKWKNKVLVRSSSNAYNQALLSSIVANRGEEAASNWANELVKNFARDPKGNDRDQVKAITAGQGDLAIVNSYYIGLLLSSENDEEIKAGNSVGVFFPNQGEEESGSHINVSGIGLAKNAPNKENAIKLMEFLTSESAQKTYTNTSYEYPANPNVEPNEIVKKWGSFKKDILDLNQLGVFRNKAIEIFDKSGWK*
iron_aquisition-iron_transport	Mediterranean.fasta	TOBG_MED-952.fna__35549_4	FbpB-FutB-family-iron-permease	196.0	118	909	0	MEIIKKIVQIEHKRWIIGSSLIALFLLLPIIFLFSNIFEIEQTAFVYLWKNLLLDYSFNTFYLIAITSFFALLFGIFPAWYVSNYKFKFRVFFDIALFLPLAIPTYIMAFTYSDLLSYTGPFQSFLRNNYPDLSDIFNKDYLQIEILGIILGLALYPYVYTASRVSFSLIGSTYINMSKNLGLSSTKLFFKVIIPLSKPAIFSGLFLVIMEVLNEYGAVKYFGVNTYTTGIFRAWFSMGNENTAIQLACLLIFIVFTILFLEKLSHKKSKFYYSANSKIEKLSIPTTDKYLYIYSLCSLPFVLGFLIPFFYILNNSILNIKNIDFSRLIELSLNSIQVSTISTVLIIVTALLFLYVEKISKLKFNTFISQVTSLGYVIPGAVIGLGVILLFTKIPLLNS…
iron_aquisition-iron_transport	Mediterranean.fasta	TOBG_MED-952.fna__35549_5	YfeB-family-membrane-proteins	55.8	50.9	909	0	MHLKVTNLVKFYNKKEPLIESLNFSVEKGEIVSFLGESGVGKTTFLKCISGLENINSGSIVLNNKTLNDKDFFVRPQDRKIGFVFQDYPLFPHLNLKDNIIFNLDKKYIKNLEYMLSLTNLSSLVDRFPHELSGGEQQRACIARALIREPDLLLLDEPFSNLDVAIKHSIRDEIYQIIKTTKTTTILVTHDINDSLNIADKILVFKAGKLQQYSDPVEMYCKPANCYCARILGNINKYDMDTKPYYIRPEKINIVEESDIKLVVKKSLFQGKEYNITAKHGQENWNLFSSVPFKKNEVICVSFEKEDLIYFPPNCLNYF*
##########################################################################################################################################################################################################
iron_aquisition-iron_transport	Mediterranean.fasta	TOBG_MED-1001.fna__MHASMcontig_1054436_17	YfeB-family-membrane-proteins	61.5	50.9	910	0	MFLKVKNLVKNYSSEFPIIKDLSFSVEKGELISFLGESGSGKTTFLKCLAGLEKTNSGLIELNGKTLNDYNTFESPQKRKIGFVFQDYPLFPHLNLEQNITFNLEKKYEKNLDYILKLTGLKFLLERFPHELSGGEQQRACIARALIREPELLLLDEPFSNLDTTIKESMREEIYKIIKKTKTTTILVTHDINDALNISDRILIFKAGILQQYDSPVTMYCEPANCYCAEILGDMNKLFHKNDTYYVRPERVRVSKKKSKYKVHVEKCFFQGKEYKVKGKQNNETWHFFSKDPLEENKNVYVDFGEKDLIYFDPVCKNFFKDPV*
iron_aquisition-iron_transport	Mediterranean.fasta	TOBG_MED-1001.fna__MHASMcontig_1054436_18	FbpB-FutB-family-iron-permease	205.1	118	910	0	MLVILPVFILFFSFFTSGKETLIYLLDTVLLDYTLNTIYLIFLTSVFALLFGIFPAWVISNYSFKGRSFFDIALYLPLAIPSYIMGFTYIEILSFTGPLQTFARSNLPSLSNFLNQDYLQIEVLGIILGLALYPYIYTASRISFSMIGSNYLNISKNMGLSNFQSFFKVVLPLSRPAIFSGLFLVIMEVLNEYGAVKYFGVNTYTTGIFRSWNSFGDVDGAIQLASILIVVVLIFFLIERLSVKKSRFYYNRNTQLNIRYTSSGIKPLIFWVICFIPFVLGFFIPFIFILNNSLETFHLADLSKVINLTWNSISVSGIASLLVIFFALFFLYVERISKSKINFYISNTISLGYALPGAVIALSLMILFKGSLLVGTFGVLLFAYVIRFLAVGKSPIQSS…
iron_aquisition-iron_transport	Mediterranean.fasta	TOBG_MED-1001.fna__MHASMcontig_1054436_19	FutA1-family-iron-binding-proteins	458.6	112	910	0	MKKIIFLLSITAFSCSMNKELPNEVNLYSQRHYAVDELQYKNFTEKTGIKVNVVKANADELIERLKNEGENSPADLFVTVDAGKLFNAREAGVLQKVPSDAVNGNIRTDLLDSDSYWAPITYRARIVVYSNERVNKSDLSTYEDLANSKWKNRLLVRSSSNAYNQALMSSIVANLGGAKTQAWANGVVSNFARDPKGSDRDQVKAIAAGQGDIAIVNSYYIGLLLASEKEEEINAGKSVSVFFPNQGPGDRGSHINISALGLTKNSPNRENAIKLIEYLTSEEAQEVYVNNSYEYPANSLVQPSEIVRAWGEFKIDKLNLNALGEFRSEAIKIFDKAGWK*
iron_aquisition-iron_transport	Mediterranean.fasta	TOBG_MED-1001.fna__MHASMcontig_1054436_23	YfeB-family-membrane-proteins	86.7	50.9	910	0	MKKKMSLQADSILKSYGPKTVVNNVSIKVNQGEIVGLLGPNGAGKTTTFYSIVGLIKPDAGSVYLGGKDITSLPMYKRARNGIGYLAQEASVFRNLSVRDNILAVLEHQGISKEDQINKVDLLMNEFGLTEISDSMGKVLSGGERRRTEIARALATDPKFILLDEPFAGVDPIAVEEIQSIVNSLKKKNIGILITDHNVDETLSITDRSYLMFEGKLLKSGTSEELASDKQVRKLYLGQRFELKRKI*
##########################################################################################################################################################################################################
iron_aquisition-iron_transport	Mediterranean.fasta	TOBG_MED-774.fna__42267_4	FutA1-family-iron-binding-proteins	447.5	112	911	0	MKKLFPLFXXFILACSNXNSEQIVNMYSQRHYDVDQLQYDNFEKITGIKVNVIKANADELIQRMKNEGENSPADLFITVDVGKLWQASDMDLLQKYNDESLTDGITESLTDPNGFWVPVTYRSRILVYSNERVQESDLSTYEDLANEKWKGRLLVRSSSNSYNQALLSSLVANLGEEVTQNWTEAVVSNFARDPKGNDRDQVKAIAAGQGDVAIVNSYYIGLLLSSENEEEVNAGKSISVFFPNQGDGQRGSHINVSGVALAKNAPNKSNALKLIEYLTSDEAQEIYVNNTFEYSVKPNIDPNDIVKEWGAFRKDPLDLNMLGSKRNEAIRIFDSGGWK*
iron_aquisition-iron_transport	Mediterranean.fasta	TOBG_MED-774.fna__42267_5	FbpB-FutB-family-iron-permease	211.2	118	911	0	MNVKLLTSLISLFLIVPLLYLVYSVVGLNFENFTYLWNNLLLGYSFNTLYLIFLTVFFSLILGIVPAWFISTRNFRGKSFFDVVLFLPLAIPSYIIAFTYSDILSXTGPIQSIFRNNYPELYKYVNLDYLQIELLGFLMALVLYPYLYTACRISFSLLGSNYINIAKNLGMSQFQTFFKIIIPISRVSIFSGLFLIIMEVLNEYGAVKYFGVNTFTSGIFRSWYSMQDINTASILAVCLLTIVSLFFILERYTSSKYRYNYKSNDSVSGNYTTNKFSXLYIYIICLFPFLLGFFIXVIYIINNVFKTINIIDFRELLTLSFNSFFLAAISSIVIVFLAILFQFIKKISKSKIVFFFSEIVSLTYALPGAVIALSLILLLAFISKITGISIVFGSLIILI…
iron_aquisition-iron_transport	Mediterranean.fasta	TOBG_MED-774.fna__42267_6	YfeB-family-membrane-proteins	60.0	50.9	911	0	MYLNIENLVKYYNEENSLIKDLNFNINKGEFVSFVGESGSGKTTFLKCLAGLEKINSGKITLNTRVLNDENTFIKPNLRKIGFIFQDYPLFPHXSVLENLKINLDVKYEANVDYYTELTGLSNFLNRYPHELSGGEQQRVCIXRALIREPDLLLMDEPFSNLDSSIKSKIQNEVYKILKKNKYYYYSCYS*
##########################################################################################################################################################################################################
iron_aquisition-iron_transport	Mediterranean.fasta	TOBG_MED-943.fna__43041_8	FutA1-family-iron-binding-proteins	449.6	112	912	0	MCSLFLGCDNNEKKSNEVNLYSQRHYSVDELQYENFTKLTGIKVNVIKANADELIERLKNEGDKSPADLFISVDAGKLQRAADLNLLQKVSNSTINTNVSKDLIDINGYWTPITYRARIIVYSNERVNKSDLSTYEDLANEKWKGRILVRSSSNAYNQALMSSIVANLGRDVANDWSEGVVKNFARDPKGSDRDQVKAIAAGQGDIAIVNSYYIGLLLSSQKEEELDAGRSVSVFFPNQGDNERGSHINVSGIGLAKYSPNKENAIKLMEYLTSEEAQNTYVNNSYEYAANPNVKPSKIVQDWGTFKTDKLDLNMLGKFREEAIRIFDKTGWK*
iron_aquisition-iron_transport	Mediterranean.fasta	TOBG_MED-943.fna__43041_9	FbpB-FutB-family-iron-permease	136.5	118	912	0	MEIIKKFFYLENKRWIIGSVIFAILLLLPIFTLFYKLIYIEGNSFNYLWENILFEYTFNTFYLIIITSFFSLLFGVIPAWFISNYRFKGRNFLDIALYLPLAIPSYIMAFTYSDILSYTGPIQSFLRKNFNDLSVIFNQDYLQIEVLGIILALALYPYIYTACRVSFSLLGTNYIDISKNLGLSTFKTFYKIILPLSRPAIFSGLFLVLMEVLNEYGAVKYFGVNTYTTGIFRAWLSMGDVGTAIQLSVILLLVVFMFFYIEKYYHSTIKFYYGTNSKIQTLQGLDGFKKITAILVCFFPFLIGFLIPVVFILNNVFLTFSQVDFNDLLELTYNTIKVSSVSAFLIVLIALFFLFVEKISKTRINYYISQSISMGYAIPGAVIGLGLIMLFTYIDKTFS…
##########################################################################################################################################################################################################
iron_aquisition-iron_transport	Mediterranean.fasta	TOBG_MED-1001.fna__40412_125	FbpB-FutB-family-iron-permease	148.0	118	913	0	MLVILPVFILFFSFFTSGKETLIYLXDTVXLDYTLNXIYLIFLTSVFALLFGIFPAWVISNYSFKGRSFFDIALYLPLAIPSYIMGFTYIEILSFTXPLQTFARSNLPSLSNFLNQXXLQIEXLGXILGLALYPYIYTASRISFSMXGSNYLNISKNMXLSNFQSFFKVVLPXXXPAIFSGLFLVIMEVLNXXGXVKYFGVNTYTTXIFRSWNSFGDVDGAIQLASILIVVVLIFFLIERLSVKKSRFYYNRNTQLNIRYTSSGIKPLXFWVICFIPFXLXFFIPFIFILNNSXETFHLADLSKVINLTWNSXSVSGIASLLVIFFALFFLYVEXISKSKINFYISNTISLGYALPGAVIALSLMILFKGSLLVGTFGVLLFAYVIRFLAVGKSPIQSS…
iron_aquisition-iron_transport	Mediterranean.fasta	TOBG_MED-1001.fna__40412_126	FutA1-family-iron-binding-proteins	451.7	112	913	0	MKKIIFLLSIIAFSCSMNKELPNEVNLYSQRHYAVDELQYKNFTEKTGIKVNXVKANADELIERLKNEGENSPADLFVTVDAGKLFNAREAGVLQKVPSDAVNGNIRTDLLDSDSYWAPITYRARIVVYSNERVNKSDLSTYEDLANSKWKNRLLVRSSSNAYNQALMSSIVANLGGAXTQXWANGVVSNFARDPKGSDRDQVKAIAAGQGDIAIVNSYYIGLLLASEKEEEINAGKSVSVFFPNQGPGDRGSHINISALXLTKNSPNRENAIKLIEYLTSEEAQEVYVNNSYEYPANSLVQPSEIVRAWGEFKIDKLNLNALGEFRSEAIKIFDKAGWK*
iron_aquisition-iron_transport	Mediterranean.fasta	TOBG_MED-1001.fna__40412_130	YfeB-family-membrane-proteins	86.7	50.9	913	0	MKKKMSLQADSILKSYGPKTVVNNVSIKVNQGEIVGLLGPNGAGKTTTFYSIVGLIKPDAGSVYLGGKDITSLPMYKRARNGIGYLAQEASVFRNLSVRDNILAVLEHQGISKEDQINKVDLLMNEFGLTEISDSMGKVLSGGERRRTEIARALATDPKFILLDEPFAGVDPIAVEEIQSIVNSLKKKNIGILITDHNVDETLSITDRSYLMFEGKLLKSGTSEELASDKQVRKLYLGQRFELKRKI*
##########################################################################################################################################################################################################
iron_aquisition-iron_transport	Mediterranean.fasta	TOBG_MED-647.fna__54889_87	FbpB-FutB-family-iron-permease	202.3	118	914	0	MKVFEKQSISFWNILPVFTLILFLTPIIIVFTSLFSNFNDNWEHLYNYVLLEYILNSIYLILGISFLTLIIGTGTAWIVSNYHFYGKNILESILILPLAIPPYILAYTFTGLFDLNGTINILFRNIFLVDSNFILFPNIRNIYGAIIVFSFTLYPYVYIISRTAFLNQSISFIEAGRTLGLSKFQVFYKLSIPLIRPAIIAGLSLVIMESLSDFGAVEHFSVATFTTGIFRTWYGMYDLNTAMQLSSILLLFIVLFIFFEKYSRGNQIYSKPNSSLNSSMFKKLSGFKGFLAILCCFFPIFIGFILPMIQLIFWAINYNLSFFDKKFLQIAFNTIFISLIAGLICSFIALLINFSLRLKKTKFIVYLNSFFSIGYALPGLILAIGILKFFSIIDYSFSN…
iron_aquisition-iron_transport	Mediterranean.fasta	TOBG_MED-647.fna__54889_88	FutA1-family-iron-binding-proteins	447.2	112	914	0	MKKIKITLIVFLLLIGCSQNGSEVNIYTSRHYDSDDELYALFTEKTGIQVNVISGKGAALIERIKAEGENSPADIYFTVDAGNLWKVQSEGFFQSISSNKINSIVPENLRGPNNEWIAIAKRARVIFYNPKKISKDEIKNLSYEDLSNPKWKGRIVIRSSNNMYNQSLVASLISNNGIENTEIWGKGLISNFARKPQGNDRSQIMAVANEEADLAIANSYYIGLMLSGTKGSEQLEAAKKVSIHFPNQNNRGAHINISGAGILKSSPNSKNAIKFLEFLLSEEMQKNIVNNSYEYPILENIDPHPLIKNFGTDFKEDRTSVTDYGELNPEAIKLMDRVGWK*
##########################################################################################################################################################################################################
iron_aquisition-iron_transport	Mediterranean.fasta	TOBG_MED-950.fna__130613_32	FutA1-family-iron-binding-proteins	441.5	112	915	0	MRNVFLCLFMIGALSACSSETPNRQDVEIEVGADLGEVNVYSARKGYLLKPLIDEFEKSTKIKVNIISGKSKSLQKRIEQEEENTRADVLLTVDAGNLYKAKTDGLLQSIKSAKLNTLIPEHLRDSEGYWYGLSIRSRVIMYNPKKVDINSLSTYEDLADSKWKGRICIRSSSNIYNQSLLASLISHIGEKEAKKWAENIVSNFSREPKGNDRTQMTSVVLEECDVTLANTYYLGKWITSKKENERKYAKMISVFFPNQMNRGAHINISGAAIVKYSKNTQNAIKFLEFLADDKAQELYAKANHEYPIRDNIEVSDVVQSWXYPFKQDRLSLXKLGKNNKRAVEMFDIVNWQ*
iron_aquisition-iron_transport	Mediterranean.fasta	TOBG_MED-950.fna__130613_33	FbpB-FutB-family-iron-permease	230.9	118	915	0	MARLIEYKNKFLFFFVILLVIFPIITVMSYIFQPSTELWVHLSDNLLLEYLSNTFIILISVAILSLIVGVSCAWLVTNFVFPGKDIFKWLLVMPIAIPTYVSAYIYAGLFEPSGMIFESVENYFGLGKELYEAIELRNIYGVIFILSICLYPYVYLLAYSSFKEQTYCAMEVGKSLGLKGAELFYRVNMPLARPGIIAGISLVMMETLAEFGTMDYYGISTFTTGIYRTWFSFGDETSALHLSSILLTFVFVLIVIEKFSRGKSQYVNTSQKSKKIKEKNLKGVNRIYAFLWCLLFPLAGFIIPVIQLFLWLTETYSYIFESYYLQVIINTVSVATIASIIIVLVSIYSCYINRSSDSIYIRYPLKIFSLGYSIPGVVIAVGIIIPLTMVDNLQAMIFG…
##########################################################################################################################################################################################################
iron_aquisition-iron_transport	Mediterranean.fasta	TOBG_MED-851.fna__106505_85	FutA1-family-iron-binding-proteins	446.3	112	916	0	MNRFLKIFFILFLYSCQTNNVNNEINIYSQRHYAVDELQYKNFTEETGIKINVTKANADELIQRLKLEGESSPADLFITVDVGKLWQAGDMNLLQKINDSTVTKNIDKNFLDPNDYWVPVTYRSRIIVYSNERVKENELSTYEDLANEKWKNRLLIRSSSNSYNQALMSSLIANLGSDLAEYWSRKIVDNLARDPKGNDRDQVKAIAAGQGDIAVVNSYYIGLLLSSEKDEELEAGKAVSVFFPNQAEGERGAHINVSGIALTKNSPNKENAMKLIKYLTSPKAQQTYVDNTYEYSVIPSIEPNEIVKNWGNFKKDNLDLNMLGSKRNEAVRIFDKSGWK*
iron_aquisition-iron_transport	Mediterranean.fasta	TOBG_MED-851.fna__106505_86	FbpB-FutB-family-iron-permease	206.4	118	916	0	MEINLIKLKKNLKSLISVTLLVALVLLPVITLIISSINLDTSNFKYLWDYLLIDYSFDTIYLLFLTLLFSLLLGILPAWFISVNKFRGRKIYDLLLYLPLAIPTYIMSFSYAEILSFSGPFQNLVKDYFPNFSDIVNRDYLQIEVLALLLSFSLFPYLYAACRISFSMIGKNYINLSKNLGLNEIKTFFKVGIPLSRPSIFSAIFLISMEVLNEYGAVSYFGVNTYTSGIFRAWGSLADINTASLLSVFLFFVVFVFFLTEKFFTNKYKYDIKINSISDHKFHNTNFKLLLIHTVCLAIIFFSLIIPIIFMINNAFIVSDNIDFDNLILLTKNTILVSLISTILILITVLGIQFLSRVSSVKFLRFTSNLISLSYALPGAVIGISLILLFSPVNDFFGF…
iron_aquisition-iron_transport	Mediterranean.fasta	TOBG_MED-851.fna__106505_87	YfeB-family-membrane-proteins	65.3	50.9	916	0	MFLKVSNLKKMYGNDEPIIKSLNFSVKNSEIISFIGESGSGKTTFLRCLAGLEEVDSGKIELNGKILNDSNTLIESHNRKIGFVFQDYPLFPHLNVAQNIILNLEKKYKLNLENILELTNLNFLKKRYPHELSGGEQQRVAIARAIIREPDLLLLDEPFSNLDSAIKSQIKNEIKRIVKDLNITTILVTHDIKDILEISDRILIFKAGVLQQYDTPSDVYCKPVNCYCAEMLGKLNPIVENHKNLFIRPESVNIVQNSDHEGTVVKSIFSGKEFLLKVLVGDNYWNLYSKNSYKSGCKIYLDFNKEDLIDFPENCKGFFKV*
##########################################################################################################################################################################################################
iron_aquisition-iron_transport	Mediterranean.fasta	TOBG_MED-864.fna__47693_10	FutA1-family-iron-binding-proteins	445.7	112	917	0	MKKIYILLLLSFFGNTILTSEVNVYTSRHYDSDDALYQEFTKETGITVNIISGKGSALLQRLKSEGKNSPADIFFTVDAGNLWKVQKEGLFQSIKSNKVLSVVPENLRGPNDEWTAIAKRARVVFYNPQSVSEDLIKNLDYEDLANPNWKNKVVIRSSNNMYNQSLVASLIDNLGEAKTEIWAEKLVSNFARKPQGNDRSQIMAVANGEADLAVANSYYIGIMLSGSAGDKQLEAAKKVSMIFPNQSNRGAHINISGAGILKNSPNKDNANLFLEFLLSKRVQKYMVDKSYEYPIHGDVMPSKEIASFGVNFKSDQTSVKNFGELNPVAVRLMDRSGWK*
iron_aquisition-iron_transport	Mediterranean.fasta	TOBG_MED-864.fna__47693_11	FbpB-FutB-family-iron-permease	210.8	118	917	0	MLPFAVLIVFTAPLLIVISSLLGEYSENWSHLYEYVLFDYISNSLILVFGVGVVVFLLGTITAWTVTNYNFFGRNIFEWALILPLAIPPYILAYTFTGLFDPYGDANIFIREILGLDESVIIFPGVRNIYGAIIVFGFTLYPYVYLVSRSAFINQSKSMIEASRLLGLNQIQVFYKLALPIIRPAAIGGLMLVIMETLSDFGAVDHFAIETFTTGIFRTWYGLYDIQTAMQLASLLLITVGIFYIVEKNSRGKGIYTSSNSTFSPNSEVVLSGFKAFLAFLICFLPIFIGFILPILELSLWAYEVNMAFFNDKFFQTSINSFTLSIVTGLICAGLALLINFSIRFKPSGVIKRLSSLLSIGYAVPGLILAVGMVQLLVGLDSLVFSNLDIVLTGSIFGL…
##########################################################################################################################################################################################################
iron_aquisition-iron_transport	Mediterranean.fasta	TOBG_MED-819.fna__99011_51	FbpB-FutB-family-iron-permease	151.8	118	918	0	MAFXYXXXXSFTXXLKXKXDXLQXEXXXXIXSFXLFPXIYAVSXIXFSLMXSKFIXMXKTLXLSXXKSFFKIIIPXSKPAIFSGLFLVIMEVLNEYGAVKYFGVNTYTIGIFRTWNSMNDTGAAIQLSSILLFIVAFLFFIEKKINKKKLFSYLKNSNPIELINSTINQKLLIYLACLIPIIFSFFIPVLFNISNVIDNFDKIDISNLLQLTINSGSISLISSIIILVVSVYFLFNERFSNSKIYFYINQFISLGYSIPGAVIALAIIIYFTSIDKNIDSINLLGNFYVYLFILIYAYLIRFMAVGKSPIKSGFEKLPKTYDLTAESLGLKRFKIFQKIYLPVNKLSFVSALILVFIDLMKELPIILILRPFNFDTLATQTYEFAIEEMLPLSSIYSLV…
iron_aquisition-iron_transport	Mediterranean.fasta	TOBG_MED-819.fna__99011_52	FutA1-family-iron-binding-proteins	441.6	112	918	0	MKRYLILISISIFLGSCTKNEKNEINIYSKRHYEVDKLLYKKFEEKTGIKVNIVKAGDDELLERLKNEGLNSPADLYVTVDAGKLQKGVEMELFQKIINDKIDANVRSELKDPHKYWIPITYRARLIVYSKDRVSLDQLSTYEDLANPKWKGRILVRSSSNAYNQALMSAMYANLGKDDVTKWSKGLVNNFARNPKGNDRDQVKAIAAGQGDLAIVNSYYIGLLLSSEKLAEIDAGNSVSIFFPNQAEGDRGTHINISGYAMTKNPPNKENAIKLLEYLTGEEAQNIYVNNSYEYPANPLVNPSDIVSSWGDFKIDNLDLNLLGSFRDDAIKVFDKXGWK*
iron_gene_regulation	Mediterranean.fasta	TOBG_MED-819.fna__99011_53	Sid_PchR_pyochelin_regulator_Pseudomonas_aeruginosa_PA4227_180623	63.7	18.3	918	0	MNLVSSXQXFEVEVEENFFVVKNENQEKNNLNYRKTIDNSFIXFHFALSGNSXFKFSVFYKMEVKNGDYVVLYNPNKNLPVNITVNQNSTLFSIFISIKKFHKLFSEDADNIHFLKDENISEKYYHKSNIPNSTLLILNELKRFDNNSSTKKLFLKAKIYELFSYIFNKNRDLNVEQCPYLNNEENFKKIKKAKEIVIENMTNPPTLKDLSFEIDLSLKKLKEGFKKIYGKPVYQFLLEHKMELAKKLLSDSKNNVNEVSLKLGYSTASHFIAAFKNRFGVTPKMFKKNY*
##########################################################################################################################################################################################################
iron_aquisition-iron_transport	Mediterranean.fasta	TOBG_MED-774.fna__22031_10	YfeB-family-membrane-proteins	63.7	50.9	919	0	MYLEVKDLVKYYNKXDXLIKKLNFSINKGEIVSFIGESGSGKTTFLKCISGLEKINSGSISLXQKILNDEKIFIKXQERNISFVFQDYPLFPHLNLKENIIFNXXKKYLKKLDYIVSLTGXAKLXERLPHELSGGEQQRGCIARALIREXDXXLLDEPFSNLDXKIKHSIKEELHKIIKKSGVTTILVTHDIEDSLNISDKILIFXAXVLQQFDNPIKMYCEPANCYCGRILGELNKILIDKKNFYLRPENIKIILKSSYEIMVESSLFQGKDYKIQGVFKNEKWTLYSKNNYKKGDKIYVDFXKNDLIFFEPYCENFFQ*
iron_aquisition-iron_transport	Mediterranean.fasta	TOBG_MED-774.fna__22031_11	FbpB-FutB-family-iron-permease	198.0	118	919	0	MEVIKNLNFEYKRWTIGNIIVGLILLLPIATLIFNLFKSENTSLKYLWENLLLSYSLNTIYLVLISSLSAIIFGVFPAWIISNYSFKYRKTYDILLFLPLSIPTYIMAFTYSDLLSFTGPIQSFSREYFPGFADIINRDYLQIEILGVLLGLALYPYIYTAARISFNYLGSTYIDVSKTLGLSTLKTFWKVILPLSIPAIISGLFLVIMEVLNEYGAVKYFGVNTYTTGIFRAWFSMGETQTAIQLACLLLFFVLILFLIEKKLTSKNKFFYPLNSRIQKLSKINKKNLIISHIICLFPILFGFIVPVIFLINNSLSIINTINFNELSILLINSLSVSGLSSFLIVLIALIFIFVENISKSKINKLITQFISLGYALPGAVIGLGLIIFFSNLQKSFLS…
iron_aquisition-iron_transport	Mediterranean.fasta	TOBG_MED-774.fna__22031_12	FutA1-family-iron-binding-proteins	443.8	112	919	0	MKNISLVIILLTFILAGCNTNIKKTEEINLYSQRHYTVDKKQYENFEKQTGIKINVVKAGADELIERLKNEGDNSPADLFITVDAGKLQKGSELGLFQKINLKSINLNIDPELKDXKGFWXPXTYRSRIIVYSNERINKNELSTYEDLSSEKWKGKILVRSSSNXXNQALMSSIIANKGSELALEWSKKIVKNFARDPKGNDRDQVKAIASGQGDIAIVNSYYIGLLLSSDNEEELKAGNAVSVFFPNQGINESGSHINVSGIGLTKNAPNKENALKLIEYLTSIEAQKLYVNTSYEYPANPNVMPNEIVKKWGLFKKDTLNLNSLGIYRNEAIKIFDNSGWK*
##########################################################################################################################################################################################################
iron_aquisition-iron_transport	Mediterranean.fasta	TOBG_MED-124.fna__68763_2	YfeB-family-membrane-proteins	57.2	50.9	920	0	MYLEVENLVKSYGNIPVIKNLTFSIEKGQLISFVGESGSGKSTFLKCLSGLENINSGKVILNXKIINDXNLFVKPQRRKIGYVFQDYPLFPHLNIKENICFNLEKRYFKNFEDIVKLTNLKQLLERYPHEISGGEQQRVSIARSIIREPDLLLLDEPFSNLDTNIKYSIRDEICKIIKKTNTTTILVTHDINDALNISDKILIFKAGIVQQYSDPEKMYCEPANCYCAEVLGEINKFPKDDKIYYIRPENLKVVDSSSDSMIIEKCFFQGKSYKLLGKYENNIWSLYSKTPLKINSEVFFEYSDSDLIYFGDSCPKFFS*
iron_aquisition-iron_transport	Mediterranean.fasta	TOBG_MED-124.fna__68763_3	FbpB-FutB-family-iron-permease	195.2	118	920	0	MKKSRFQEYYSVIIFIIIFCPIIFLLVDSFFQDRDSLNYLIDNLLFDYSVNTLYLVVITSFFSLLIGVFPAWFISNYKFKFRRIIDLILYLPLAIPTYIMAFTYSELLSFTGPFKIKYDFLQIEVLGILLSFSLYPYIYSVSRISFSLFGSRYLDIAKNLGLTGFQTLYKVVLPLSRPAIFSGLFLVIMEVLNEYGAVKYFGVNTFTIGIFRSWNSMNDTGAAIQLSSILLFIVAFLFFTEKYLNQYKRFSFSKNSKVNTLNHTSKRNLFLIYIVCFIPVIFAFLIPVLFNVLNVISIFESIDLSRLFTLTFNSFTISLIASIFILIISTYFIYNEKISKSKVYFYINQFISLGYSIPGAVVALSVTVYLTNIDDLFSNVNLLGSFTIYFMILIYAYII…
iron_aquisition-iron_transport	Mediterranean.fasta	TOBG_MED-124.fna__68763_4	FutA1-family-iron-binding-proteins	440.2	112	920	0	MKYYLIAFFILTSFFSCQINDSNQINIYSQRHYEVDRIQYENFEKNTGIKVNVIKAGADELLERLKNEGENTPADLFVTVDAGKLQKGVEIGLFQKIDNSVINSNVSDDLKDQNGYWIPITYRARLLVYSNDRVSESDLSTYEDLANEKWRKRLLVRSSTNAYNQALMSSLYANLGKEAVTDWSANVVVNFARDPKGNDRDQVKAIAAGQGDIAIVNSYYIGLLLSSEKQSEVDAGKAVSVFFPNQENNERGTHINISGFAMTKNAPNKENAIKLLEYLTGIEAQNTYVNNSYEYPANPNVLPSKIVQSWGDFKRDTLDLNTLGTYRNDAIRVFDQTGWK*
iron_gene_regulation	Mediterranean.fasta	TOBG_MED-124.fna__68763_5	Sid_PchR_pyochelin_regulator_Pseudomonas_aeruginosa_PA4227_180623	56.9	18.3	920	0	MAAFSAEIEGGFNILNTINQGNKKSYLKREVDTSNIQFHFILEGKSTFIFNDGVYKMTVENGKYIVLYNPLKNLPLNAVVSENTSLISILISIKKFHKLFSEDSNNIQFLKDENINQKYYSENKISNPTSLILNEIKRFDIKSSTKNLFLKAKVYELFSHLYNRNRDVNIEQCPFLTNEENFKKIKKAKDIIIENMTNPPSLVELSEEINLSLKKLKEGFKKIYGKPVYQFLIEYKMELAKKLLSXNXXNXXEVXLKLGYXTASHFXXXFXXKYGXTXXXFKQNY*
##########################################################################################################################################################################################################
iron_aquisition-iron_transport	Mediterranean.fasta	TOBG_MED-816.fna__MHASMcontig_764003_41	FbpB-FutB-family-iron-permease	220.2	118	921	0	MVPFVFLASSIFFPFSDNWNHIIDNVLYDYFLNSLALAFGVGFCTLIIGTSTAWLTSVFDFPYRKIISWLLLMPLAMPAYIIAITYVGIIDSVNFLPDIRNLFGAIIMISLVLYPYVYILARGAFLEQSKELYENSQMLGASQLQIFLSVSVPMARPAIILGVTLAAMEALADFGTVEFLGVPTFTTGIFRTWLGMNDTVTATQMATLFLSIVFVFVFIEQQSRKRVRYAENIKTQSKQNYKISSKKNNTLIIIICILPIAFGFIIPFLQLLYWSVFISNENWDSGFFNIVSDTLFLSFLAALIITFISILVTYVKRFNPNSIINKFMQIITLGYAIPGPVVAIAVLVPFATLDNYINQILISKFDLSVGLIFSGSFFILIFAYCIRFLTVSSRTISSG…
iron_aquisition-iron_transport	Mediterranean.fasta	TOBG_MED-816.fna__MHASMcontig_764003_42	FutA1-family-iron-binding-proteins	427.7	112	921	0	MLQFVILDSFAYANEKYYHLLLIKPKLYTLRKIYMQNTLFFINYKALQSILILIFMFAPVNSYSHSAKNHAEEEINVYSGRKGKLIEPMLEKFENKTGIKVNLITAKSDALIKRMESEGESSPADLFITVDVGRLDRAKKMGLLQKINSFSIINKLPQNYIDKDREWIGISKRIRTVVISKKMKDKNDLKNFEDLANNQWTGRICVRSSNNIYNQSLVASMIANHGEQKTESTIKEIVKNFARKPSGNDRAQITAISKGECDIAIVNHYYYLLMLNSKDEEKRKAANQTEVIFLNQDNRGAHVNISGLGIPKHAKNYENAIQLISFMLEIEAQEWYAKTNNEFPVVNGAKVSKLLSEWGSIKLDESTLKKLGDLNPNAVKLMDRVGWQ*
##########################################################################################################################################################################################################
iron_aquisition-iron_transport	Mediterranean.fasta	TOBG_MED-961.fna__MHASMcontig_217188_17	FutA1-family-iron-binding-proteins	437.2	112	922	0	MKNYIYLTLALILASCMPNTNKSKEINIYSQRHYDSDKIQYKKFEEKTGIKVNVTKAGADELIQRMKNEGDNSQADLFITVDVGKLWQASDMGLFQKFEDETVFDNIDPQFLDKNGYWVPVTYRSRVVVYSNERVNKEELSTYEDLANEKWRGRLLVRSSSNAYNQALMSSLVANLGSDAVTSWSEAVVKNFARDPKGSDRDQVKAIAAGQGDIAIVNSYYIGLLLSSEKEEEINAGNAVSVFFPNQGENERGAHINVSGLALTKNAKNKENAIELIKYLTSVEGQETYVNNSYEYSVNPNVKPDDIVQAWGEFKKDPVDLNMLGIMRDEAIRIFDKTGWK*
iron_aquisition-iron_transport	Mediterranean.fasta	TOBG_MED-961.fna__MHASMcontig_217188_18	FbpB-FutB-family-iron-permease	209.4	118	922	0	MEIKKKYLSNSKKLIFSTVLLLVIVLLPIITLIYSVFGVETSNFSYLWENLLIEYSVDTIYLVTITSFFSLLFGVIPAWFISTNNFKAKNFYDIMLYLPLAIPAYIMAFTYSDILSYTGPMQSIARKYFPFLSDILNQDYLQIEVLGVIMALSLYPYIYTACRLSFSLIGSNYIELSKSLGMSSTKTFFKIIIPLSRVSIFSGLFLVVMEVLNEYGAVKYFGVNTFTSGIFRSWYSMQDVQTASLLAVILFVVVVLFFMLERFLNSKFKFNYQPNTKKFINKESSTYSKILMHVSCFIPILFGFIIPVFFIVNNVIYEFQRIDFDMVASLTTNTVFVSLIAALFIIIIAVYFQFIKRIIRNRTIVLFNEAISLTYALPGAVIGLALIIMVTSNPKSEIL…
iron_aquisition-iron_transport	Mediterranean.fasta	TOBG_MED-961.fna__MHASMcontig_217188_19	YfeB-family-membrane-proteins	65.2	50.9	922	0	MFLKVTNLKKHYKKDEPLIINLNFSVEEGEIVSFIGESGSGKTTFLKCLAGLEKINSGKIELNNNVLNDKTNFINPNYRKIGFVFQDYPLFPHINVLNNITINLDETFFSKLDYILSLTNLKHLVDRFPDQLSGGEQQRVCLARALVREPDLLLLDEPFSNLDSNIKSTLQEEIHKIIKETKTTTILVTHDIKDAFNISDKILIFKAGVLQQYDNPVNMYCNPVNCYCAKILGDLNQLTLNGKTFFIRPEKIKLTKKSNFEAKVEKSLFAGKEYKISANINGETWSFFSEEPLEINENIYLDFQEKDLLSFDSTCLNFFTN*
##########################################################################################################################################################################################################
iron_aquisition-siderophore_transport	Mediterranean.fasta	TOBG_MED-955.fna__85329_60	LbtU-family-siderophore receptor	183.8	25	923	0	MRNLLYFCFLIFNTNFLLAQETQTQSTIDEIIVTASFNDVDSYSLSSSVSVITENDIFRRNANHLEDLLFLAPNINYSTGASRGKFYQIRGIGERSEFTEPVNYSVGVIIDGIDFTGIALGASTFDINQVEILRGPQGTLYGANALAGLINIVSNNPTEDFYSEVSGSISEFGGKDIGIVISDSNNKNFGYRLGIKNSKSDGFIKNIYLNQSDTNNIDETITRAKFTKNFDTTELTLNIFYADIDNGYDAFSLDNTRVTYSDEPGYDRQKTNAASVKFEKTLKNDDVIELLGSFADSELDYAYDEDWSNTGICDGTPCDTKLFGFDWWYSSFDSFNRDNQNNTIDLRYISNSKNTNWVIGFYNRDQDINLIRKYTYLENDFKSSFDTRNSAIYGQLTNN…
iron_aquisition-iron_transport	Mediterranean.fasta	TOBG_MED-955.fna__85329_65	FutA1-family-iron-binding-proteins	433.1	112	923	0	MXXXYKLXFVXXLXLFSAFNQSFSDEVNVYTSRHYDSDNSTYEDFTNLTGINVNIISGKGKALMERLRLEGRNSPADLFITSDAGNLWKIQKDGMFRKILSEKIIGTVPDNARGPNNEWVGIAKRSRVVFYNPNKVKESEIKDLTYEDLASPKWKGRLVVRSSGNIYNQSLVASLISSIGIGRTEKWAEGLVKNFARKPQGNDRSQIIAVANGQADIAIANTYYIGLMLSGEKGIDQKNAAEKVAIIFPNQSDRGTHINISGVGILKNAPNPSNAEKFIEYLLTDRIQKHIVENTYEYSIKKNIMPSDVIAQFGVDFKTDETFASEFGKYNSEAVRLMDRVGWR*
iron_aquisition-iron_transport	Mediterranean.fasta	TOBG_MED-955.fna__85329_66	FbpB-FutB-family-iron-permease	210.3	118	923	0	MFFNSLFHNSLKVLPIFLFFIFITPIILVLSSLFYGYSDNWFHLYNYVLSEYIINSIFLILGVSFFVVLIGVLSSWLVTNYDFFGKSFFEWALILPLAIPPYILAYTFTEIFDTYGSANTLLNNIFLFDEKKVFFPSVRNIYGAIAVFSFTLYPYVYLVSRMAFVNQSISIIEAGRILGLSRVEAFFKLSIPLIRPAILAGLALVIMETLSDFGAVEHFAIATFTTGIFRTWYGMYDLNTAMQLASLLLIFVTIFLVFERLSRKKAAFVSSNSLYKKHKVMKLKGSYSFFAMLFCLIPVFIGFILPIIELINWTINYKLDFFNRDFLKSSFNSLLLALITAFLCTIIAFLINFTARYQGNKLLSFLSSTLMLGYAVPGLILAIGITQLLIIIDNSFNLF…
iron_aquisition-siderophore_transport	Mediterranean.fasta	TOBG_MED-955.fna__85329_68	PiuA-family-siderophore-receptor	341.7	101	923	0	MIKVKLIKFLLFALMFNLSVPTTIFAQENSSDPEEIIVKGKVLYSDQVTALKTPIPIIDVPQTLSIVTDEDIRKQGFRKLGDIVRYTPGVNTSQGEGHRDSVVFRGVRSTADFYLDGVRDDVQYYRSLYNLEQVEILRGPNALLFGRGGTGGIINRVTKKAVLNDAFGSFDMGADTFGAFDFAVDYNVQTGENSALRINFHSDTLENHRDYYDGDRYGFNPTLRVQISPQTTLDLSYEHADHERFIDRGVPTLNGEPVEAFEEIVFGDTDTNLTTLRADIYRANVSHEFSDTQKGNFVVQYSDFAKMYKNYYASGYSGGDTFTADGYKDPTERTNLIISGNIVNEFQTGSAKHTLLVGAEIIDTENENYRYNTFFITTEDDNEVFNISRPINFGVNAAG…
##########################################################################################################################################################################################################
iron_aquisition-iron_transport	Mediterranean.fasta	TOBG_MED-965.fna__42799_87	YfeB-family-membrane-proteins	66.2	50.9	925	0	MKIKNNLKIIGLSHKYKNGKSIKNFNLEISSNEIVCLLGPSGAGKTTLLRLIAGFEDPYEGIIKVGNNIVYGGKYVPTEKRSIGMLFQDIALFPHLSVKNNIGFSLPKDNNYNATINKLLKKVGLKDFSERYSSSLSGGEQQRVALARALASNPDVMLLDEPFGSLDSSSKFDIAIDIIQILKNTKTPTIMVTHDPQEAMRLADRIIIMLDGSIIDEGSPKELYFNSKHSFSAKLIGPTSRYTFNSKNRFLYTPFGKISVTSKIISKYELIVRPEAFTFTKTSKNAISINIINYKYXXLXXEXEIXXLKXXK*
iron_aquisition-iron_transport	Mediterranean.fasta	TOBG_MED-965.fna__42799_88	FbpB-FutB-family-iron-permease	190.2	118	925	0	MTSFIKNSWAYFSVILSLIVIIPILTIFLFLFNTGDDTWLHLKNTVLTTYILNSLIXLIFSALGTLILGVITAWLVTMYIFPMKKYIEWLLVLPLAIPSYALAYVYSDLLSYSGYLILIFSYITNYEINSINFYSIYGAIFVFIFSLYPYVYLLARQAFIAQSGTYIEVAKVSGLNLLSIFYKVAIPLARPALVGGVILVVMETLADYGVADYLGIETFTKGIYKAWFNLGDIVSAGKLSIILLITISIIISLEKALRGKAEFTNNTRSSRGFKYFSLNRYLGFTALIICCIPVCIGFFIPITTIILWSIKSINNIDLYNFIQLFISSFSLALLAAFICILFAILIIYGVRTNSKIAAPFARIASLGYSIPGAVAAVAVLIPLAWIDNIISNFALQYFN…
iron_aquisition-iron_transport	Mediterranean.fasta	TOBG_MED-965.fna__42799_89	FutA2-family-iron-binding-proteins	417.0	115	925	0	MNKMNIVMIFILSLFSTVNCWSEEVNLYSARKEHLIKPLIVLFEKETGIKVNIVTAKASQLHQRILREGKKSPADVMLTSDAGNLWKASKEYFFQPINSDILNTRIEAKYRDKNNLWFGLSLRARIIVYSLDRVKENELRGYKFLSNPIFNNRXLIRSSSNIYNQSLIAHMISKYGEANTELWAEGLVNNLARDPAGGDRDQIKAIAAGIGDIAIVNSYYIVNMLNSDNRGLFDSLGIYFPKDEEMGTHFNISGAGLLQNAPNANNGKKLIEFLVSDKAQEIYANTNFEYPVVNTIEVPVELKKLGPYEADSTNVXEYGLLSYKAIRLADRVGWK*
##########################################################################################################################################################################################################
iron_aquisition-iron_transport	Mediterranean.fasta	TOBG_MED-1003.fna__81064_29	FutA1-family-iron-binding-proteins	429.6	112	926	0	MLAITFVTVGSSFAKEVNLYTSRHYDSDDALYQKFTDKTGIKVNVISGKGKALMERLASEGASSPADVFITVDAGNLWKVQKDGMFQSINSSMVDNIVPANLRGPNNEWVGIAKRSRVMYYNPVTVSSDEMEGLSYEDLSDPXWKGRVAIRSSGNMYNQSLVSSLIANHGVDATEAWAKDFVGNFARKPEGXXRAQIMAVANXEADIAVANSYYIGLMLSGKKGEEQQSXARKVEXHFPGXNGRGAHINVSGAGLLKNAPNKGNAVKFIEFLLTDEAQSHIVNNTYEFPMREGVAPSDLIAQFGSGFKEDQTAVASYGEFNPEAVKLMDRVGWQ*
iron_aquisition-iron_transport	Mediterranean.fasta	TOBG_MED-1003.fna__81064_31	FbpB-FutB-family-iron-permease	209.2	118	926	0	MNFSLWQISPVILFMIFIAPVAIVLFSLTGDYSENWLHLYNYVLMGYIKNSIYLVLGVSFTVCILGVGTAWIITNYDFSFKNFFEWALILPLAVPPYILAYTFTGLFDTFGTANNLIREIFDLSRDFTFFPKVRNVPGAIIVFSFTLYPYVYLVSRMAFINQSRSIIEAGRTLGLNKLEVFYKLAVPMIRPAIIGGLMLVVMETISDFGAVDHFAISTFTTGIFRTWYGMYDIETAMQLASLLLLFAITLIIIERYSRRNASYSNAMSLYKPLSHEKLRGFKNFLAFSACFIPIFIGFILPVVELTYWALNYKLDFFNEKFISTAWNTFYLAIIAAFFCSVLAVLINFSIRYKSNNYLKFMSSFLTVGYAVPGLILAIGVMQMLTFIDKSFASNIPNIV…
##########################################################################################################################################################################################################
iron_aquisition-iron_transport	Mediterranean.fasta	TOBG_MED-622.fna__61955_4	FutA2-family-iron-binding-proteins	414.3	115	927	0	MKWYTPLAAAVAFVAACGGPTEEPSEPAAVAPEATVPAEPAGVLNVYSARHYDSDKEMYRKFEEETGIRVRFRESGAAELLEAMKNEGDNSPADVILSSDAGTLYRFMDAGLMQPVASDVLSERIPEHFRDPEGHWFGLAKRLRVIVYDPDRVQPDQVDEYADLASAAFEGEVCMRSSTNIYNLSLMGELVDRLGEETAAAWARSVVANFARQPQGGDTTQIEAIAAGQCSVALVNHYYWVRMTQGSDTQRNTVEKTMLSFPQQDSWGTHVNVTGAGVAANAPHKEAAIQFIEWLSGEEGQFLLTTETKEIPLVEGAEMPVGLERLPSDFKESVFPLNTLGENQARAQAIYDRAGWN*
iron_aquisition-iron_transport	Mediterranean.fasta	TOBG_MED-622.fna__61955_5	FbpB-FutB-family-iron-permease	189.5	118	927	0	MAGLIIAVPVFVTLIAGLVNGGGDAWSHIRDTLLVGYTGGTLGMLALTGIMILITAVPAAWLVTMYQFPGRGVFEWLLILPLAAPGYVLAYAYADLMGLMGPFQVAIRDVTGLSARDYWFPDMRNLPGLAFVLTCALYPYVYLTARAAFVSQSVCALEAARSLGASSFRRFWQVALPAARPAIAAGLALALMEAAADYGAAEYLGVPTLTFGIVRAWQSFGEPAAAARLALVLVAIVIGLILAERYTRGRAGSQQSSTRWRTVSRARLPLGAGLAASALCGLIFLVAFVLPVSRLVWLVMESRDSIAPIGRALFNTLILAGSGAALAFVLALVIALTVRQSGLVAGFARLMASTGYAIPGAVLALGALIVMGQLGLTLTGAGAIFALAWVYASRFTTSG…
##########################################################################################################################################################################################################
iron_aquisition-iron_transport	Mediterranean.fasta	TOBG_MED-690.fna__MHASMcontig_637435_93	FutA1-family-iron-binding-proteins	427.4	112	929	0	MFKTILSVFLLSFCIDSFLFAQDVNIYTSRHYDSDYELYEEFTQSTNIKVNILSGKGGALLERLKAEGKNSPADIFFTVDAGNLWKVQKEGLFQSIVSPKVLATVPSNLRGPKNEWTAIAKRARVMFYNPSSVSENEIANISYESLANEQWRGRIAIRSSSNMYNQSLVASLIAKNGEKETEAWGKSLVKNLARKPQGNDRAQIIAVANGEADIAVANSYYIGIMLSGAAGKEHLEAAKKVQMVFPNQQGSGAHINISGAGILKYAPNAKNANLFLEFLLSEKVQEYMVNRSYEYPIVNVAVSKEISAFGLDFKEDATSVKVFGDLNPDAIRLMDRVGWK*
iron_aquisition-iron_transport	Mediterranean.fasta	TOBG_MED-690.fna__MHASMcontig_637435_94	FbpB-FutB-family-iron-permease	198.6	118	929	0	MASIFIAPIVIVFFSVLGPYSENWQHLVDYVLLDYVSTSLYLAGGVALLALSIGISTAWVVTNYNFSGKAVFEWALILPLAIPPYILAYTFTGLFDSYGDANNLIRNIFDLEETYIFFPNVRNISGAIIVFAFTLYPYVYLVTRNSFLNQSRSLKEAGRLLGLNQFQVFYKIALPLARPAFIGGLMLVIMETLSDFGAVDHFAVQTFTTGIFRTWYGLYDLDTAMQLSSLLLLVIAMFYFIERRMTKDIKHTTNNSTFTTSAEVEIKGLKAFIPFLICFIPIFIGFVLPITQLIIWAIETNMNLLTARFLSTSLNTIILAVSSGIICACLALVINFSVRLNNSDLLTSLKSFLSIGYALPGLVLAVGIMKLFVYLDRSFVSEFGFVITGSLVGLLLAYI…
##########################################################################################################################################################################################################
iron_aquisition-iron_transport	Mediterranean.fasta	TOBG_MED-1036.fna__56953_73	FbpB-FutB-family-iron-permease	208.9	118	930	0	MFTWKLFPFAVAIIFVAPIIIVFSSLFGSYSDTWNHLIEFVLVDYISTSIFLVIGVSLGVLIIGVLTAYLVTNYNFFGKRFFEWALILPLAIPPYILAYTFTGLFDANGDANVFVRFLFNLENSFLLFPSVRNITGAIIVFSFTLYPYVYLVTRSAFLNQSNSIKESGRLLGLGQLGIFSKISLPLARPAFIAGLMLVIMETLSDFGAVDHFAVQTFTTGIFRTWYGLYDLNTAMQLSSLLLMIIFLFYFLERFSREGIKYTNDNSTFKTSKEIKLKGVKAGLAFFFCLTPIFIGFILPIIELIIWALDARVTLFNEKFIMSSFNTISLGILTGVLCALLAFIINFSIRYTKNNFLGKLSSFLSIGYAVPGLILAVGITRFFVYADQNIFSNLDFVITG…
iron_aquisition-iron_transport	Mediterranean.fasta	TOBG_MED-1036.fna__56953_74	FutA1-family-iron-binding-proteins	430.0	112	930	0	MKKLFFLILTIALMEGLIAKEVNVYTSRHYDSDDALYQEFTNETGIKVNIISGKXXALLERLKFEGTNSPXDIFFTVDXGNLWKVQKEGLFQPITSTKVLSKVPNSLRGPNNEWTAVAKRSRVFFYNPKTVSAEEIKNITYESLAEDNWKDRIVIRSSNNMYNQSLVASLIVKNGERETETWAKALVSNLARKPQGNDRAQIMAVANGEADLAVANSYYIGIMLSGNAGVDQFNAAKKVKMIFPNQSTSGAHVNISGAGILKNAPNPENANLFVGFLLSDKVQEIMVKKSYEYPIANVSVSSEMASLGVKFKEDNTSVKRFGELNPAAIKLMDRVGWK*
##########################################################################################################################################################################################################
iron_aquisition-iron_transport	Mediterranean.fasta	TOBG_MED-1229.fna__39869_59	FutA1-family-iron-binding-proteins	427.8	112	931	0	MKNLXKIIFGTIISIFILNGTLADEVNIYTSRHYDSDDALYSEFTAETGXQVNIISGGGNALMERLKAEGKNSPADIFFTVDAGNLWRVQKEGYFKSIESENIKSIVPENLRGPNDEWVAIAXRARVIYYNPSVIXPEEMKNLNYEDLSNSDWKXKIAIRXSSNMYNQSLVASLISXHGVNQTEDWARGLVSNFARKPQGNDRAQIMAVANGEATLAIXNSYYVGIMLSGRSGEEQLAAAKKVKIHFPNQDNRGXHINISGAGILKNSPNHXXAXKFLEFLLSXKVQKYMVNLSYEYPILXGVEPHPSIASFGTEFIEDRTSVANYGKYNTDAVMLMDRAGWQ*
iron_aquisition-iron_transport	Mediterranean.fasta	TOBG_MED-1229.fna__39869_60	FbpB-FutB-family-iron-permease	198.0	118	931	0	MLKFQAINFWGSXPYLILALFVLPVIIIXSSLFGEWSENWSHIYNFVLFDYVSNSILLVMGVTVVVFIIGVGXAWIITNYKFFGKNXLEWALILPLSXPPYILAYTFTGLFDTYGTANNLLRDLFNLQSDYAFFPNIRNIXGAIIVFSFTLYPYVYLXSRSAFLNQSQAMIEAARLLGLNKIQVFFKLAVPXIRPAIIGGXMLXSMETLSDFGAVDHFAIQTFTTGIFXTWYGMYDINXAMQXASMLLLFVGLFLILERYSRNNAIYTSKSXTFRPIKLTXLQGHXGGXAFLICFLPVFIGFIXPILELSFWAFXXNLNFFDYKFLXTTQXTIILAITAGXXCSIFALXVNYSIRFNKDNFSXHAGSXLSLGYAVXGLILAVGIXQLFTWLDSTVFVTS…
##########################################################################################################################################################################################################
iron_aquisition-heme_oxygenase	Mediterranean.fasta	TOBG_MED-666.fna__MHASMcontig_496991_7	HmuO-family-heme-oxygenase	70.8	23	932	0	MSLKELTMQQHKNAERQKFASILMSGSIPPISYLRYLINQYGCYSALENHIDYILPDSRLQRSKYILDDINELKTEFNIDTNEILSKSSLNYVKHVQENIKSFDDFMAHVYVRYLGDLRGGQMIAKRIPGTGFYYQFDQPDELAKIIYNKLHDDMADEAKIVFNYATELFIEMYDIMISNKEI*
iron_aquisition-iron_transport	Mediterranean.fasta	TOBG_MED-666.fna__MHASMcontig_496991_9	FutA1-family-iron-binding-proteins	428.3	112	932	0	MKKSLLILLFAMLFSCSNKNKQKEVLNIYSKRHYQVDKDLFKKFEEENNITVNVVKASSDELIERIKTEGKKCPADLLITVDAGKLYKAANDNLLAKININEISKNIKSELIDANGYWLPITYRARVIAYNPRKVNSEELSTYEDLTNEKWKNRILVRTSTNSYNQALLSSIVAHHGEDFALNWCNNLVDNFARKPKGNDRDQIRAIAANIGDIAIVNSYYIGLLQSSPDSLDRHVGQLVEVFFPNQAQNERGAHINISGIGLLKNSPNKDNAIKFMKFLTSEYAQTYYTNNSFEYPVIKNIKPSNTIAKWGDFKIDSLNLNELGIKRKQAVGIFEKSKWN*
iron_aquisition-iron_transport	Mediterranean.fasta	TOBG_MED-666.fna__MHASMcontig_496991_10	FbpB-FutB-family-iron-permease	205.6	118	932	0	MKNQNGISKVNLLTFFTLILGATISMPIIFILIETIKINNFNFFSIFSEYLIETFQLVVYTCILSIILAVIPAWIITFYKIKYQNIFELLLILPLSIPGYIMAFTYSDILGFNGYFDIFLQTYFKQKMNLDVLSIEWLAVFLALSLYPYVYLTTRIVFKKISNTYLNVSLNLGVSQFKTFFKITLPLSISAILSGTLLVMMEVLNDYGAVNYFGIKTFSVGIFKYWFSMDDKASAIILSFFLLVIVILLIIVSKIIKKNDNKIKHHIKESPNINKRILENKFYKITVYYLISIPIFFGLIIPLTFIINNVRVNFHKYEWLELGNVFLNSFYVAFISSIIITITAFFILCVKRYTNSKNIKIATSFLSTGYAIPGAIIGLSVMLIIQYLNPNLNFLMGTI…
iron_aquisition-iron_transport	Mediterranean.fasta	TOBG_MED-666.fna__MHASMcontig_496991_11	YfeB-family-membrane-proteins	58.5	50.9	932	0	MSLSIKNLSKKYGENSVLNKIEFTLNQGEIISIIGASGCGKTTLLKCITGLCDIDEGEIKINLKPIHKLPPNKRNIGYVFQESPLFPHLNIFENIVFNMKKFDSEKLDFLLDKIQIKHLKKRYPHEISGGENQRTAVIRSLIRNPDLFLLDEPFTNLDKVTKEHTKELIFDIIKETKTTTILVNHDIQDSLELSDRLLVLDESNIKMLNNSLKVYSEPSSLKIAKLFGEVNNLEIEGKQVYIRPKDVTIVTKSEIKAEVIQSNFVGQHFKITAKIGSKKITLFNKKEIMKNTQIHLRLKQENILKFD*
##########################################################################################################################################################################################################
iron_aquisition-siderophore_transport	Mediterranean.fasta	TOBG_MED-713.fna__80801_195	ExbB-family	86.2	22.3	933	0	MNELFIVSLLSKGGFFVYPILLCSVVALAIFLKKFFLIQEKKVLPEFFLNKLQSYLSACEVSNAIALCKSNKSSFAKIALAILSNHNLSKVEIEKVAEDEGSRQIFILSQSNELLGSLSNISTLLGLLGTISGMITVFQVISTQTVVDPPSLAGGISEALYTTAFGLIVAIPTFIGYKFINNKVLEISNKLQTESDKLINELRKISEPK*
iron_aquisition-siderophore_transport	Mediterranean.fasta	TOBG_MED-713.fna__80801_196	ExbD-family	82.2	32.7	933	0	MNFNKRINIEDSLMDLTPIVDVVFNLLIFFALSLNFSQVVSSINIKLPKAKSSEVVTEKQVVVSIERNNKVYINDQALYLDQIPNYLDKINKDNVVVVKADKEIDHGFVVQIMDLIKRSGFKKLGIAVTKQE*
##########################################################################################################################################################################################################
iron_aquisition-iron_transport	Mediterranean.fasta	TOBG_MED-713.fna__80801_307	FbpB-FutB-family-iron-permease	223.5	118	934	0	MNLNGISKNLKSVKNYLNLTKFFFSIISIIFLVPIFLILASLFDGYSATWEHLXQTVLAEYISNSLLLVCGVSFGVFILGVSTAWLVTACDFKGKGFFKWSLILPLSIPPYIMAYAFTGLFDSSGSMNTIIQSIFNLDSSYIFFPSVRNVPGAIIIFSFTLYPYVYLISQTAFVNLSRDVFDTARTLGLSKKETFLQLALPLARPAIIAGLMIVAMETISDFGAVEHFAIPTFTTGIFRAWFGMNDITTAKQLAALLFILFLFFLIIEKYSRKKIKFNQSLTSNRELVPVKLTGLKGFSATILCSIPIIIGFIIPISQLCYWAISYNMEYFDYYFISSAINTIYLAIVSGVFCVAISVSFNYLIRVKKNNFFSYSNKIISSGYGVPGVILALGVLELFS…
iron_aquisition-iron_transport	Mediterranean.fasta	TOBG_MED-713.fna__80801_308	FutA1-family-iron-binding-proteins	425.5	112	934	0	MIKILLLLSLILFPNISVFSAQEINLYTARHYKSDKELYEKFEKKYGIKVNYISSKGKVLIERIKSEGEDSPADILFVVDAGNLWKVQESGLFQKIKSKKINSVLPENLIGGDNKWIAITKRARVIFYNPNITDKKDIESLSYEDLSLPKWKNKIAIRSSNNIYNQSLVASLIHHNGMRSTKIWMNNFISNFSRKPQGNDRAQIIAVSYGEAEIAIANSYYIGLMLSGKKGEDQKNAAKRVKIHFPNQDNRGTHMNISGAGILKNSPNYDNAVKFLEFLLTEEAQKHIINNTFEYSVLKNIDPHPLLKQFGTNFKQDDISIKILGKNNPKAVKIMDELKWY*
##########################################################################################################################################################################################################
iron_aquisition-iron_transport	Mediterranean.fasta	TOBG_MED-1257.fna__MHASMcontig_77058_2	FutA2-family-iron-binding-proteins	410.5	115	935	0	MRFKTLLMALAGALLLPGSAPLMATAQAAELNVYSHRQPFLIKPFLKAFEKETGTRVNVVFASKGLVQRLLSEGRRSPADVVLTVDIGRLYAYADKNLFARVSSPKLLENIPAHLRDADNRWFGLSKRARVVAISRERVKPAEIQRIEDLAAPKWKGRICSRPGSHVYNRALLASIIAAHGEEKAEKWARGLVANLARRPQGNDRAQVKAIFEGVCDVAIINSYYYGKLKTSKVPVQREWADAIRIVFTNQQDRGNHVNISGGGVAVHSKNRADAVRLLEFLTEPTAQKLYGEINFEFPVNSSVEASKEVKSWGAFKEDRVSIGRIATLIPVAQRVIDRVGW*
iron_aquisition-iron_transport	Mediterranean.fasta	TOBG_MED-1257.fna__MHASMcontig_77058_3	FbpB-FutB-family-iron-permease	162.2	118	935	0	MVSASSFIGKIRPGDRVSTWSVVTLLAGLLLVGPFVALFVTATGDSGGLWSHLMQTVFPRYVGNTLTLMAGVAIISLGFGVTSAWIVARFRFPGDRVLEWMLLLPATVPAYIIAYTYTDLLEYAGPVQGILRDAFGWRSAQDYWFPEIRSIGGAMLVMASVLYPYIYLLARTAFRLTPASYFEVARLHNRNFTLTADLALARPAIVAGLALVLMEVISDFGTVDYFAVETLTLGIFNVWLGMNSLTAAAQIAGIAFIFIIGLLYIERTARSRQRFTDTTQRSRALEPAKTTRVGGILCAVACLAPIILGFGIPVGVLLNFIFQGLAVSDPDALSRSAMNSVLVSLVAAICVVVLATVTALTVSYKNHPFLKILTTVSATGYAFPGTVLAIGVVSFSGAL…
##########################################################################################################################################################################################################
iron_aquisition-iron_transport	Mediterranean.fasta	TOBG_MED-632.fna__44253_7	FutC-family-ATPase	393.7	376	936	0	MKSTLITNSDDPLTTPRSLLEVRNISCNYGLERAVFDLSLTVHRGEQVCLLGPSGCGKTTVLRAIAGFHPLLTGEICINDQQVSAVGAMVPPEARRVGMVFQDHALFPHLSVRQNVASGLRLFSAGEQKSAVDDMLDRMGLSRHAEKYPHELSGGQQQRVALARALAPKPLLLLMDEPFSNLDQELREHMGQEVSDMLKENGITCVMVTHDQNDAFALGDHVAVMADGAIIQWDTPYNLYHQPCTHFVADFIGNGIFLAGTISTPTRVATSLGDLESDADLEMTVDASIEVLIRPDDVVHDPDGPIRAKVERRAFKGAQIMYTLRTAEGITLLALFPSHANFEISDEVSVRLAVDHLVVFEQESET*
iron_aquisition-iron_transport	Mediterranean.fasta	TOBG_MED-632.fna__44253_8	FbpB-FutB-family-iron-permease	208.0	118	936	0	MASVNINSTGSHRHEKLRRSNRYVNWWSGGALLLAALAVMPVIAVLLFALGDSGDIWTHLVETALFGYVETTLWLMLGVGLSVFITGVSTAWLVTMCRFPGRKLFEWLLLLPLAIPAYVIAYAYTDFLEFAGPIQRSLRAAFGWESMQDYWFPNIRSLGGAILMMGLVLYPYVYLLARSAFLEQSVNVLEASRMLGRGPWRTFSTVSLPAARPAIAVGVSLALMETLNDYGTVDFFAVYTMTAGLVDVWLGMGSLAGGAQIATTMLVFVVLLIMLERMSRRHQKLYQQASSRYKPLPAYQLGGLKAGAAVTVCALPVVAGFLIPVLVLARLAFIYFDRSWTPDFQLYVFNSVALSAAAAAIALTIALFVAYSRRLHGGKILAFATRVATLGYAVPGAVL…
iron_aquisition-iron_transport	Mediterranean.fasta	TOBG_MED-632.fna__44253_9	FutA1-family-iron-binding-proteins	411.3	112	936	0	MTDHCWTIGWRKVSRRRKKHYVPRRSQIVNVKPSTEEFSQKMKMKNKFALVGVAVVSTFIGLTPLLASAGEVNVYTYRKPQLIDPMFEVFTEQTGIKVNSVFAKKGMLERLQSEGANSPADLVFTVDIGRLSDIQNAGLTQSVNAARFADDIPENYREPKGHWFGLTTRARIIVTSKDRVSPGEITSYEQLTDPKWKGRICTRSGKHPYMVALTASMIAHHGEADAKKWLTGLKSNLARKPQGNDRAQVKAIKEGECDLAVINHYYMVKMLKDPEQVPWANSVNMVFPNQDDRGTHMNVSGMALTKHAPNRADAVKLMEFLASAQGQEMYVKKNGEYPVKTGVPLSPLQNFWGSFKEDSLSLAVVADNRATAIRLADEVGYNN*
##########################################################################################################################################################################################################
iron_aquisition-iron_transport	Mediterranean.fasta	TOBG_MED-702.fna__27604_13	FbpB-FutB-family-iron-permease	179.1	118	937	0	MAGLIIAVPVFVTLIAGLVNGGGDAWSHIRDTLLVGYTGGTLGMXALTGIMILITXVPAAWLVTMYQFPGRGVFEWLLILPLAAPGYVLAYAYADLMXLMGPFQXAIRDVTGLSARDYWFPDMRNLPGLAFVLTCALYPYVYLTARAAFVSQSXCALEAARSXGASSFRRFWXVALPAARPXIAAGLALALMEAAADYGAAEYLGVPTLTFGIVRAWQSFGEPAAAARLXXVLVAIVIGLILAERYTRGRAGSQQSSTRWRTVSRARXPLGAGLAXSALCGLIFLVAFVLPVSRLVWLVMESRDSIAPIGRALFNTLILAGSGAALAFVLALVIALTVRQSGLVAGFARLMASTGYAIPGAVLALGALIVMXQLGLTLTGAGAIFALAWVYASRFTTSG…
iron_aquisition-iron_transport	Mediterranean.fasta	TOBG_MED-702.fna__27604_14	FutA2-family-iron-binding-proteins	405.6	115	937	0	MKWYTPLAAAVAFVAACGGPTEEPSEPAAVAPEATAPAEPAGVLNVYSARHYDSDKEMYRKFEEETGIRVXFRESGAAELLEAMKNEGDNSPADVILSSDAGTLYRFMDAGLMQPVDSDVLSERIPEHFRDPEGHWFGLAKRLRVIVYDPDRVQPDQVDEYADLASAAFEGEVCMRSSTNIYNLSLMGXLXDRLGEETAAAWARSVVANFARQPQGGDTTQIEAIAAGQCSVALVNHYYWVRMTQGSDTQRNTVEKTMXSFPQQDSWGTHVNVTGAGXAANAPHKEAAIQFIEWLSGEEGQFLLTTETKEIPLVEGAEMPXGLERLXSDFKESXFPLXTLGEXQARAQAIYDRAGWN*
iron_aquisition-iron_transport	Mediterranean.fasta	TOBG_MED-702.fna__27604_17	YfeB-family-membrane-proteins	62.7	50.9	937	0	MSSLLTLDSLSLTTPDGTPLFDGLSLSLGRERIGLVGRNGCGKSTXLRAIAGEVTPARXTLSVHARLGXXAQIADESLTLSETLXVAEDLARLARLAAGDGTLEDAELADWTLEARLEETLASTGLRDMPLDTPMSQLSGGERTRXMIARLLLEQPDILLLDEPTNNLDTDGRRAIADLLAQWRGGALIASHDRALLEQVDRIVELTPIGVTIFGGGWSAFREARDAARAQAEADLTRSAGALKRAETDAQRAREKQDRREKLGRATRARGSQPKLVLNARAERAEHTSARGDHLAGRLIGEAADAFDAARAKVEITAPISMDVPHIDLPHSKDILRIKDAVAAFGDRHLFGPLSFELRGPRRVAISGPNGSGKSTLMRMILGEIPPVSGTVETLTPRI…
##########################################################################################################################################################################################################
iron_aquisition-iron_transport	Mediterranean.fasta	TOBG_MED-1094.fna__146986_49	FbpB-FutB-family-iron-permease	183.1	118	938	0	MKFLRLNILHIIISLLILIFLLSPIIFLLFNSIDFISKELSYLLEIHLYDYSFNTIYLIFLTLFFSIFFSIIPSWIISTHKFKFRNLLDILLYLPLSIPTYIMAYTYGDILSFTGPIQFFFRKYLKDFSYIINNDYLQIEVLGIILALSLYPYLYASTRIAFSMIGSTYSNKAENLGMSDFYFFYKLLLPLSRPALLLGSFLIIMEVLNDYGAVVYFGVNTFTSGIFRLWFSMGSEKSAVILSLFLLTIILFLSLIENRIYNKSRFYFFSQNNSHNRLKKLNSKFFPFLFISIPIFFGFILPVSYLIFNAINTITELNHLFFVTLNSICLSSISATICVFITLIFIFLNKFNSIYLSKFIEKIMSIGYTIPGAVIGLSFMILISKFSILTSFSVLTYAY…
iron_aquisition-iron_transport	Mediterranean.fasta	TOBG_MED-1094.fna__146986_50	FutA1-family-iron-binding-proteins	425.1	112	938	0	MKIFYYHIIFISILFSSCINSKKKVQEVNLYTQRHYSVDKKQFENFTNLTGIKVNVVKSNADELIERIKNEAKNCPADIFISVDAGKLYKAKKQNLLKKLNYSDFNFKLKDVLLDKDSCWIPLTYRARVIVFSKDRVSRDELSTYEDLSSSKWKNRLLIRSSSNSYNQAFLSSVIAHKGIENSLLWARGVVNNFARSPKGNDRDQVKAIYAGEGDLALINTYYLGLLLNSDKEEEVNAGKSVDIFFPNQNNDSGVHVNISGAGILKNSPNYDNALKLLNYLISGDAQKLYCNSSYEFPVNNDIQFNNLMQNWGTFLIDSIDLNLLGVYRDEAIKIFDKSGWK*
##########################################################################################################################################################################################################
iron_aquisition-iron_transport	Mediterranean.fasta	TOBG_MED-781.fna__16395_34	FutA1-family-iron-binding-proteins	409.4	112	939	0	MQMRNIIIYXKXQPKLYKLRKIYMQNTRFXKNNKAFGAILISFSILFSTNSFSHSGXXHTXDEVNVYSGRKGKLIQPMXDRFQSXTGIQVNLITAKSDALIKRIESEGKSSPADLFITVDVGRLDRAKKMGLLQKIDSFTILKKVPPYYIDKDREWVGISKRIRTVVVPKNMKDKNDLNNFEDLAKIQWTNRICVRSSNNIYNQSLVASLIANYGEQKAESIVQDIVKNFARKPSGNDRAQISAVSKGECDIAIVNHYYHLLMLSSKEPDKKKAANETEVIFLNQSNIGAHVNISGVAIPKYAKNYENAKELISFMLDKDAQEWYAKTNNEYPVIKDAEVSQILSSWGNIKLDEAALNKLGDLNPNAVKLMDRVGWQ*
iron_aquisition-iron_transport	Mediterranean.fasta	TOBG_MED-781.fna__16395_35	FbpB-FutB-family-iron-permease	220.5	118	939	0	MIPFVYLGSSVFFPFSENWHHIIDNVLMDYFINSLSLAIGVGFFSFILGTVTAWLTSIYDFPFRKIISWLLLMPLAMPAYIIAITYVGIIDNYSFLPDIRNLFGGIVMISLVVYPYVYILARGAFIEQSKELYENAQILGSSQLNIFLKISIPMARPAIIXXVTLAAMEXLADFGTVTFLGIPTFTTGIFRTWFGMNDTITATQMATLFLSIVFIFVFLEQNSRKKIRYSENIKTQSILNYKKTSKKNNFMIILICILPLLFGFIIPFIQLSYWSIFISNEILDASFFKTVRSTLFLALVSAVIISLISILVTYVKRLRPKSITNKFMQVITLGYAIPGPVIAIAVMIPLSTFDNFINQIFIEKFNISIGLFLSGTLFILIFAYCIRFLTVSSRAIKAG…
iron_aquisition-iron_transport	Mediterranean.fasta	TOBG_MED-781.fna__16395_36	FutC-family-ATPase	382.3	376	939	0	MNTKLVISNLSVAFEEKKNVLSNIDLEINDTEIGCLLGPSGCGKTTLLRAIAGFETINSGSILKDGVCISNNLENMPIASRSMGMVFQDYALFPNMDVSSNIAFGLKDLSKEEKSDRVDYLLDLVDLNQCKNKYPHELSGGEQQRVALARALAPSPDILLMDEPFSNIDAEIKEDLVSDVXDLLKQLKMTSIIVTHDQYEAFNIADKIAIINDGEIQQVGNPYDIYHKPNNKFVADFIGFGVFMPIKKLNNEAFEIPLGILDDNKIKNDLSKYTNAEILIRPDDIIHNDSSDLKAVVLEKQFRGAEFLYRLLYNEKYPLLCYAPSHHNHAIGESIGIELDMEHYVIFEKDEKK*
##########################################################################################################################################################################################################
iron_aquisition-iron_transport	Mediterranean.fasta	TOBG_MED-602.fna__MHASMcontig_967124_252	YfeB-family-membrane-proteins	59.2	50.9	940	0	MKNYLEIKNLDYSVNSEHILNDVNFNINKKGEIVCLLGPSGIGKTTILRSIAGLIKPCNGKITLKNKTLTSNNEFIEPEDRNISLSFQDNSLFPHYNVEENIKFGVKRSLFCSKNKNGPLGYSVDDLLDLFFIKELKNKYPHEISAGQAQRVSLVRSIIHNPDLLLLDEPLANIDQYLKNKIQDNLKQVLKKSGLTTIIVTHDKFEAFYLGDYCGVLLNKRIVQFDSPYNLHHLPKNKMVVEFFNRGVLIPAKIKSNDTLYNEDLGEIKGNFSNIDFKGRDQVDLLIQPEDLEHDDKSKLKFDVVDKKFRGSSFIYILKTHSNLMLPVFVHSHHEHLHQENEKFGIKQPIYIDHLVCF*
iron_aquisition-iron_transport	Mediterranean.fasta	TOBG_MED-602.fna__MHASMcontig_967124_253	FbpB-FutB-family-iron-permease	177.2	118	940	0	MQFYQNYFSKIKINFWLFSSLLISSLICVPILIIFSSFFTELSGYYKLLTETYLYTYIINTVILFIGVILFSFVFGVGIAYLVSFYIFPGSKFITWAIILSFAVPGYIYAYSLTAFFEYFGNLYSLLSFLFGEADYNKYMPRVDSMFGSIISISFSLFVYVYLITRVCFIYQSQNQIDAGRNMGFNKYQIFSRILIPAARPGIIAGLSLVAMETISDFGTVSFFNVQTLTTAIYDSWIFYDDLNTAYQLSFFLILFVFIFFSIEKFSRSRSQYNIPNKGYKTVEKTTLKGKQAFIASFFCFIIFFLSFVFPVSQMLFWVLKFPASFNLNEILTLSFNTSFLVIITTSILIFLSFLTNYGMRVTNSKLLSTVTNFSISGYAIPGIILSVTILTFASLLSN…
iron_aquisition-iron_transport	Mediterranean.fasta	TOBG_MED-602.fna__MHASMcontig_967124_256	FutA1-family-iron-binding-proteins	415.2	112	940	0	MKKIIKLVSIFMIIGSSYSIAKEVNLFTSRHYDSDVELYKKFTAKTGIKVNVVSGKAKALEKRLLSEGKSSKADVYITVDAGALGSAKAKGIFQRINSKTLNSKIPANFRTSHWYGVAKRARIIYYNPKLISAPEAKSLNYEDLSNPKYKNSVVIRASSNTYNKSLVASLIANNGSGKTSNWAKGIVNNMARDPKGNDRAQIMAVAAGKAKLAVANSYYIALMLSGKKGPEQQAAAKKVKPVFPNQDNRGTHMNISGGGVTKYSPNKANAIKFLEFLLTKEAQQHIVNNTYEYPMISGVKPNKLIGQFGTSFKQDTKTKVSSYYKNQKKALALMKKAGWK*
##########################################################################################################################################################################################################
iron_aquisition-iron_transport	Mediterranean.fasta	TOBG_MED-829.fna__MHASMcontig_530232_6	YfeB-family-membrane-proteins	55.8	50.9	942	0	MYLEVNNISKYFDKKPILKNLSFSLEKGEILSFVGDSGAGKTTFLNCLSGLDKIESGKIVLDGLILNNEYTFVEPQKRDVGFVFQDYPLFPHLNLKQNILFNLKGFDQVEFDRIIKVSKLDSLLEKYPHQLSGGEKQRASIARAILRKPKLLLLDEPFNNLDKNIKSQIINEILLTIKKYEITTILVTHDTNNLFHYSDKILIFKAATLQQFDSPVNTYCNPSNCYCAELMGDLNKVIIDNTIYYLRPENVRLVKKSKYPVVINASVFNKSLYKINGKLFDEDLMFNSSQHFDKGETVYIDFNRKDLINFKKECEGYFEN*
iron_aquisition-iron_transport	Mediterranean.fasta	TOBG_MED-829.fna__MHASMcontig_530232_7	FbpB-FutB-family-iron-permease	191.6	118	942	0	MKIGGKLVLGLAILLIVLPILSLILYNLEVNPISTIINKPNVFIDSGYNTFYLLIITVFISIVFGLFPAWFVSLYDFKFKTLVDFLLYLPLAIPTYIMAFSYGEILSFTGPFQLFLRNYIPALSPFFNMDYLTIEVLGCVLGFSLFPYVYAASRISFTLIGQSYIHLSKMLGLNALNTFFKVALPLSTPAILSAVFLVSMEVLNEYGATKYFGVNTFTTEIFKTWYSLNDVGAAVGLSVVLLITVMTLYVFEQIYNAKTKINYKENTQLDYTFKKTITATKPILFCIIPILFGFVFPFIFILKNAIDNILSFNFIDTLSLAFNSISLSLLSSLLIVLVLFYILFVDKEYKARASKTLNIFSSIGYAMPGAVLALSLIIMSSQIKNNITSISLIGTFFLL…
iron_aquisition-iron_transport	Mediterranean.fasta	TOBG_MED-829.fna__MHASMcontig_530232_8	FutA1-family-iron-binding-proteins	426.8	112	942	0	MKNLFLYSCVILSLFSCSKGQPDIVNLYTQRHYKVDEIQYKNFEKLTGIKVNVVKSNADELIERLRNEAENSKADIFISVDAGKLQKAASMGLLQNVSDDIQIDNIINSLLDVNDFWLPLTYRARILVYSNDRVDVNELDSYESLSDEKWKNRILVRSSSNAYNQALMASVIANNGYEGAKKWSKRIVENLARSPKGNDRDQVKAIYSGLGDVAIVNSYYIGLLLSSKKEEERKAGEAVSVFFPNQSENQRGTHINISGMGITKNAPNLENAIKLMNYLLSEEAQNTYVKNSYEYSVNKSVKPSEIVQKWGDFRIDSLDLNNLGVYREDAIEVFETTGWK*
##########################################################################################################################################################################################################
iron_aquisition-iron_transport	Mediterranean.fasta	TOBG_MED-659.fna__71499_16	YfeB-family-membrane-proteins	71.7	50.9	943	0	MSAQLNLESLSFSYPGSKQRALEDATLAIKDGELLSLLGKSGSGKSTLLRLVAGLDRPSSGSITLGQETLAGANTFIRPERRQIGLXPQGCDLFPHLNVTRNIAYGIRHWSRPERGLRIDELLEQVGLVGFEKRLPHELSGGETQRIALARALAPKPRLLLLDEPFSNLDVELRETLRTLTADLLRAQGTTAIFVTHHSDDAFSISDRIAVMQGGRILQSAPAREIWHAPASPEVAALFGTINMLPLCGDDRSRPSFARPDQLVLDSDMSRCFAGGTIRRVEFLGAVQRVTLDLGTSKGPLSVDTPSGESLKEGETMGVRWREESPNG*
iron_aquisition-iron_transport	Mediterranean.fasta	TOBG_MED-659.fna__71499_17	FbpB-FutB-family-iron-permease	173.7	118	943	0	MVRSRNGQIRGSLLSWRTLAWLCALTLFAPVVCVLWEAVVPGHGSDAGSWDHVRANLLWPAMRDTAILVAGVCLFSVLLGVPAAWCISTLQFRGRGLLSVLLVLPLAVPPYVAAFASTEAREAFIPTLVQIRLEMGVDAYLKFELIHRFAWLILIFSAVLYPYVFLACRSAFSGSSRRLAEASRALGAGGWATFRKINLPLARPALVAGLFLVAMEVINDYGAVHHLGINTMTVTIFRTWFSLGELETARRLAGWMLLGIFTLVLLEQWQRGRRGFLSGQEGIPPRPKCGVAGSIICWLVCMIPVALGLLVPLFILVQWWRASTRPDAAPEIFAAARNSLFLGVGVTLACLLLGLVIAGVARFTKRRSDRLMAQASGIAGYASPGAVMAAGVFALAAAL…
iron_aquisition-iron_transport	Mediterranean.fasta	TOBG_MED-659.fna__71499_18	FutA1-family-iron-binding-proteins	419.7	112	943	0	MKYATLHLSAILWLSLCALTQAKEVRLYTQRHYPADKEFFAQFTKDTGIEVKVIKAGANELLTRLESEKAAPQADLFITTDAGALDRADAAGLLDKLNNKTVADRIPAGLQGKNGTWVPITMRARVIVYSKERAGKNLPKTYEDLADSQWKGRVLIRSSSNAYNQSLLASILAAEGRDAALAWAKGVTANMARPPQGNDRDQVRSVALGLGELAVVNTYYLGLLENADDPKDRAARAAVGVIFPNQSDRGAHVNVSGAGIVKGAKNRPHAVALLEFLTSKKIQASYQKMTSEFAVAEGIKPEPLQAKWGTFKPDLTSLHELAGHQEEAVKIFDLAGWK*
iron_gene_regulation	Mediterranean.fasta	TOBG_MED-659.fna__71499_19	Sid_PchR_pyochelin_regulator_Pseudomonas_aeruginosa_PA4227_180623	28.2	18.3	943	0	MLNPSILHEIAGLTDGQVELFDGELKASQSWAASLRTNSICFCFNESGEALLMGEGNTRIYLRPQSLSLFTVGMDLPPIATRIGAGHHNFVLITVPRDHLSTLFGSDLIHLHPQFHKFIERQNTAGFGVVRPMWSDEKRLMGWFRNPPVPEAARNLWYQSKIGELFAIHLFASDNESFPVQHNRRSNQFSDRALTYLRKNYEETLDLNVLAGKCGCSGPYLSRSVKRETGQTLQQHLRSIRIDAAARMLTRGANVTEAAFAVGYSSLSHFSKAFEVEKGLLPSEFVRADEQMIG*
##########################################################################################################################################################################################################
iron_aquisition-iron_transport	Mediterranean.fasta	TOBG_MED-768.fna__144385_6	FutA1-family-iron-binding-proteins	402.2	112	944	0	MKCLNIISITAILSCLISQTAFTKEVNVYSYRKPQLVKPMFEVFTKKTGIAVNAVYAQKGMLERLRNEGNNSPADLIFTVDIGRITNFKTAGLVQAIDSEALNANIPSNFRDPDGFWFGLTSRARVIVVSSERIKKGEISSYEELAQSKWKGRVCTRQGKHPYMAALTASVIATHGSDQAKIWLTGLKNNLARRPQGNDRAQVKAIYSGICDVAVINHYYMVKMLADPEQKKWAESVRIVFPNQENRGTHMNVSGVSMAKFSPNPKEALLLMEFLASREGQRLYAEKNGEYPVNADISPNPLVKSWGNFKQDTLGLGEIANLRESGVRLADEVGYND*
iron_aquisition-iron_transport	Mediterranean.fasta	TOBG_MED-768.fna__144385_7	FbpB-FutB-family-iron-permease	214.3	118	944	0	MFSSRLSLNRFGFWVTGGFALAMILSVPVVSIMFVAAQPSGDVWDHLIDTALLKYIHTTVLLAGAVGLLSLLLGTTTAWLVTMCKFPGLKYFDWLLVLPLAIPSYVTAYAYTDLLEYSGPLQTFLREIFSWESPADYWFPEIRSLGGAILVMAFVLYPYVYLLARTAFLEQSANVLEVSRVLGRGPWGSFFKTSLPTARPAIAIGTSLVLMETLNDYGTVDFFSVPTMTYGLIDVWLGMNNVAGGAQIAASLLVFVLLLIILEKLGRRRQRVYQKESSRFAVLPTYDLKGFSAFLAFCSCALPILIGFVFPVIILARLATIYFETSWNKGFQELVLNSFFLSFLAAVITLMIAIFLGYCRRINKSRMLGAAIKIASLGYAMPGAVLAIGILIPFAAFDN…
iron_aquisition-iron_transport	Mediterranean.fasta	TOBG_MED-768.fna__144385_8	YfeB-family-membrane-proteins	67.6	50.9	944	0	MVLKVKNIQCSHGDELAVRGVSFSVERGQTVCLVGPSGCGKTTILKTIAGFHDPLVGDVIINNELVSGRGGYVPTQERKVGMVFQDHALFPHLTVMDNVRAGLWRKSKIEQKKIASDYLEIMGIEALVNRYPHQLSGGQQQRVALARALAPRPLILLMDEPFSSLDLDLRLHMSQEISELLKIHDITCVMVTHDQQDAFVMGEKIGVIAKGQLLQWDTPYDVYHKPATRTVATFIGDGGFLNGKVNENGKIETDFVELHTHTDSPLRVGDDVDVLVRPEDVVLDDKSLLSAKIVKRTYKGAEIIYTLSLNSTTELLASLSSHSYFSVGEEIRIGFQLDHVVAFKK*
##########################################################################################################################################################################################################
iron_aquisition-iron_transport	Mediterranean.fasta	TOBG_MED-820.fna__MHASMcontig_968786_75	FutA2-family-iron-binding-proteins	400.6	115	945	0	MFRQLTYFFIAMIFSPNIFCSESVNVYSYRKPQLISPMFIAFTEKTGIEVNSIFAKKGMLERIKNEGRNSPADIILTVDIGRLADLKNADLTQQVSLAQINKNIPENFRDKDGHWFGLTSRARIIVASRKRVSEGSINTYESLVNDQFKGKVCTRSGKHPYMIALTASIIAYSGEEKAKQWLYGLKNNLARKPQGNDRAQVKAIHEGLCDVAIINHYYMAMMLSDPEQKKWAESVYVIFPNQDGRGTHMNVSGAALAKYAPNKKNGLALLKFLSSNEGQELYSAKNSEYPVSGKMSRSSLLESWGEFKQDKSDLNKIADNREAALMITDAVGYNF*
[truncated: 72,186 more rows]
